# Supplementary material for: Catalytic system-controlled divergent reactions of pyrazolidinones with 3-alkynyl-3-hydroxyisoindolinones to construct diversified nitrogen-containing heterocyclic scaffolds
Source: RSC Adv. 2025 Jun 26;15(27):21872–8. doi: 10.1039/d5ra01992c (PMC12198952; doi:10.1039/d5ra01992c)
Supplement: RA-015-D5RA01992C-s004 [file RA-015-D5RA01992C-s004.cif]

# Supplementary Information (SI) for RSC Advances.
# This journal is © The Royal Society of Chemistry 2025

####################################################################### 
# 
# This file contains crystal structure data downloaded from the 
# Cambridge Structural Database (CSD) hosted by the Cambridge 
# Crystallographic Data Centre (CCDC).
# 
# Full information about CCDC data access policies and citation 
# guidelines are available at http://www.ccdc.cam.ac.uk/access/V1 
# 
# Audit and citation data items may have been added by the CCDC. 
# Please retain this information to preserve the provenance of 
# this file and to allow appropriate attribution of the data. 
# 
#######################################################################

data_cu_20221176_0m
_database_code_depnum_ccdc_archive 'CCDC 2410303'
loop_
_audit_author_name
_audit_author_address
'zhou yu'
;Shanghai Institute of Materia Medica, Chinese Academy of Sciences
China
;
_audit_update_record             
;
2025-04-30 deposited with the CCDC.	2025-05-30 downloaded from the CCDC.
;
_audit_creation_date             2025-04-22
_audit_creation_method           
;
Olex2 1.5
(compiled 2025.04.05 svn.rf049d14d for OlexSys, GUI svn.r7217)
;
_shelx_SHELXL_version_number     2019/3
_chemical_name_common            ?
_chemical_name_systematic        ?
_chemical_formula_moiety         '2(C27 H25 N3 O2), H2 O'
_chemical_formula_sum            'C54 H52 N6 O5'
_chemical_formula_weight         865.01
_chemical_melting_point          ?
loop_
_atom_type_symbol
_atom_type_description
_atom_type_scat_dispersion_real
_atom_type_scat_dispersion_imag
_atom_type_scat_source
C C 0.0181 0.0091 'International Tables Vol C Tables 4.2.6.8 and 6.1.1.4'
H H 0.0000 0.0000 'International Tables Vol C Tables 4.2.6.8 and 6.1.1.4'
N N 0.0311 0.0180 'International Tables Vol C Tables 4.2.6.8 and 6.1.1.4'
O O 0.0492 0.0322 'International Tables Vol C Tables 4.2.6.8 and 6.1.1.4'

_shelx_space_group_comment       
;
The symmetry employed for this shelxl refinement is uniquely defined
by the following loop, which should always be used as a source of
symmetry information in preference to the above space-group names.
They are only intended as comments.
;
_space_group_crystal_system      monoclinic
_space_group_IT_number           14
_space_group_name_H-M_alt        'P 1 21/c 1'
_space_group_name_Hall           '-P 2ybc'
loop_
_space_group_symop_operation_xyz
'x, y, z'
'-x, y+1/2, -z+1/2'
'-x, -y, -z'
'x, -y-1/2, z-1/2'

_cell_length_a                   10.9888(2)
_cell_length_b                   18.4115(5)
_cell_length_c                   12.1884(3)
_cell_angle_alpha                90
_cell_angle_beta                 109.3740(10)
_cell_angle_gamma                90
_cell_volume                     2326.32(10)
_cell_formula_units_Z            2
_cell_measurement_reflns_used    3758
_cell_measurement_temperature    170(2)
_cell_measurement_theta_max      74.38
_cell_measurement_theta_min      4.53
_shelx_estimated_absorpt_T_max   0.969
_shelx_estimated_absorpt_T_min   0.927
_exptl_absorpt_coefficient_mu    0.640
_exptl_absorpt_correction_T_max  0.9288
_exptl_absorpt_correction_T_min  0.7356
_exptl_absorpt_correction_type   multi-scan
_exptl_absorpt_process_details   
;
SADABS-2016/2 (Bruker,2016/2) was used for absorption correction.
wR2(int) was 0.1260 before and 0.0722 after correction.
The Ratio of minimum to maximum transmission is 0.7920.
The \l/2 correction factor is Not present.
;
_exptl_absorpt_special_details   ?
_exptl_crystal_colour            colourless
_exptl_crystal_colour_primary    colourless
_exptl_crystal_density_diffrn    1.235
_exptl_crystal_density_meas      ?
_exptl_crystal_density_method    ?
_exptl_crystal_description       block
_exptl_crystal_F_000             916
_exptl_crystal_size_max          0.12
_exptl_crystal_size_mid          0.08
_exptl_crystal_size_min          0.05
_exptl_transmission_factor_max   ?
_exptl_transmission_factor_min   ?
_diffrn_reflns_av_R_equivalents  0.0599
_diffrn_reflns_av_unetI/netI     0.0412
_diffrn_reflns_Laue_measured_fraction_full 0.996
_diffrn_reflns_Laue_measured_fraction_max 0.985
_diffrn_reflns_limit_h_max       13
_diffrn_reflns_limit_h_min       -12
_diffrn_reflns_limit_k_max       22
_diffrn_reflns_limit_k_min       -23
_diffrn_reflns_limit_l_max       15
_diffrn_reflns_limit_l_min       -13
_diffrn_reflns_number            22292
_diffrn_reflns_point_group_measured_fraction_full 0.996
_diffrn_reflns_point_group_measured_fraction_max 0.985
_diffrn_reflns_theta_full        67.679
_diffrn_reflns_theta_max         74.618
_diffrn_reflns_theta_min         4.265
_diffrn_ambient_temperature      170(2)
_diffrn_detector_area_resol_mean ?
_diffrn_measured_fraction_theta_full 0.996
_diffrn_measured_fraction_theta_max 0.985
_diffrn_measurement_device_type  'D8 VENTURE'
_diffrn_measurement_method       '\f and \w scans'
_diffrn_radiation_type           CuK\a
_diffrn_radiation_wavelength     1.54178
_diffrn_source                   ?
_diffrn_source_current           1.2
_diffrn_source_power             0.06
_diffrn_source_voltage           50.0
_diffrn_standards_number         0
_reflns_Friedel_coverage         0.000
_reflns_Friedel_fraction_full    .
_reflns_Friedel_fraction_max     .
_reflns_number_gt                4218
_reflns_number_total             4691
_reflns_special_details          
;
 Reflections were merged by SHELXL according to the crystal
 class for the calculation of statistics and refinement.
 
 _reflns_Friedel_fraction is defined as the number of unique
 Friedel pairs measured divided by the number that would be
 possible theoretically, ignoring centric projections and
 systematic absences.
;
_reflns_threshold_expression     'I > 2\s(I)'
_computing_cell_refinement       'SAINT V8.40A (Bruker, 2019)'
_computing_data_collection       'Bruker APEX III'
_computing_data_reduction        'SAINT V8.40A (Bruker, 2019)'
_computing_molecular_graphics    'Olex2 1.5 (Dolomanov et al., 2009)'
_computing_publication_material  'Olex2 1.5 (Dolomanov et al., 2009)'
_computing_structure_refinement  'SHELXL 2019/3 (Sheldrick, 2015)'
_computing_structure_solution    'SHELXT  (Sheldrick, 2015)'
_refine_diff_density_max         0.303
_refine_diff_density_min         -0.328
_refine_diff_density_rms         0.070
_refine_ls_extinction_coef       0.0016(3)
_refine_ls_extinction_expression Fc^*^=kFc[1+0.001xFc^2^\l^3^/sin(2\q)]^-1/4^
_refine_ls_extinction_method     'SHELXL-2019/2 (Sheldrick 2019)'
_refine_ls_goodness_of_fit_ref   1.100
_refine_ls_hydrogen_treatment    constr
_refine_ls_matrix_type           full
_refine_ls_number_parameters     304
_refine_ls_number_reflns         4691
_refine_ls_number_restraints     3
_refine_ls_R_factor_all          0.1082
_refine_ls_R_factor_gt           0.1021
_refine_ls_restrained_S_all      1.126
_refine_ls_shift/su_max          0.000
_refine_ls_shift/su_mean         0.000
_refine_ls_structure_factor_coef Fsqd
_refine_ls_weighting_details     
'w=1/[\s^2^(Fo^2^)+13.0500P] where P=(Fo^2^+2Fc^2^)/3'
_refine_ls_weighting_scheme      calc
_refine_ls_wR_factor_gt          0.2347
_refine_ls_wR_factor_ref         0.2371
_refine_special_details          ?
_olex2_refinement_description    
;
1. Fixed Uiso
 At 1.2 times of:
  All C(H) groups, All C(H,H) groups, All N(H) groups
 At 1.5 times of:
  All C(H,H,H) groups, All O(H,H) groups
2. Others
 Fixed Sof: O3(0.5) H3B(0.5) H3C(0.5)
3.a Free rotating group:
 O3(H3B,H3C)
3.b Secondary CH2 refined with riding coordinates:
 C23(H23A,H23B)
3.c Aromatic/amide H refined with riding coordinates:
 N3(H3), N2(H2), C18(H18), C22(H22), C3(H3A), C9(H9), C21(H21), C12(H12),
 C16(H16), C6(H6), C5(H5), C19(H19), C4(H4), C20(H20), C13(H13), C15(H15),
 C14(H14)
3.d Idealised Me refined as rotating group:
 C27(H27A,H27B,H27C), C26(H26A,H26B,H26C)
;
_atom_sites_solution_hydrogens   mixed
_atom_sites_solution_primary     dual
_atom_sites_solution_secondary   ?
loop_
_atom_site_label
_atom_site_type_symbol
_atom_site_fract_x
_atom_site_fract_y
_atom_site_fract_z
_atom_site_U_iso_or_equiv
_atom_site_adp_type
_atom_site_occupancy
_atom_site_site_symmetry_order
_atom_site_calc_flag
_atom_site_refinement_flags_posn
_atom_site_refinement_flags_adp
_atom_site_refinement_flags_occupancy
_atom_site_disorder_assembly
_atom_site_disorder_group
O1 O 1.0524(3) 0.58862(17) 1.0322(3) 0.0375(8) Uani 1 1 d . . . . .
O2 O 0.6249(3) 0.32763(19) 0.9456(4) 0.0482(10) Uani 1 1 d . . . . .
N1 N 0.8047(3) 0.63145(19) 0.7134(3) 0.0268(8) Uani 1 1 d . . . . .
N3 N 0.6703(4) 0.4338(2) 0.8668(4) 0.0330(9) Uani 1 1 d . . . . .
H3 H 0.748383 0.422394 0.867715 0.040 Uiso 1 1 calc R U . . .
N2 N 0.8907(4) 0.5525(2) 0.8728(3) 0.0310(8) Uani 1 1 d . . . . .
H2 H 0.905761 0.507988 0.900039 0.037 Uiso 1 1 calc R U . . .
C17 C 0.7210(4) 0.6476(2) 0.5972(4) 0.0294(10) Uani 1 1 d . . . . .
C23 C 0.8167(4) 0.6892(2) 0.7992(4) 0.0300(10) Uani 1 1 d . . . . .
H23A H 0.745664 0.685301 0.831943 0.036 Uiso 1 1 calc R U . . .
H23B H 0.810567 0.737241 0.761238 0.036 Uiso 1 1 calc R U . . .
C18 C 0.7492(5) 0.6185(2) 0.5026(4) 0.0349(11) Uani 1 1 d . . . . .
H18 H 0.821037 0.586862 0.516216 0.042 Uiso 1 1 calc R U . . .
C22 C 0.6171(5) 0.6952(3) 0.5747(4) 0.0346(10) Uani 1 1 d . . . . .
H22 H 0.596237 0.715855 0.637590 0.042 Uiso 1 1 calc R U . . .
C8 C 0.6104(4) 0.5003(2) 0.8255(4) 0.0311(10) Uani 1 1 d . . . . .
C10 C 0.7864(4) 0.5601(2) 0.7615(4) 0.0290(9) Uani 1 1 d . . . . .
C11 C 0.8020(4) 0.4987(2) 0.6810(4) 0.0302(10) Uani 1 1 d . . . . .
C1 C 0.5940(5) 0.3883(3) 0.9060(4) 0.0347(11) Uani 1 1 d . . . . .
C2 C 0.4720(4) 0.4287(3) 0.8882(4) 0.0313(10) Uani 1 1 d . . . . .
C25 C 0.9462(4) 0.6823(2) 0.8963(4) 0.0294(9) Uani 1 1 d . . . . .
C3 C 0.3622(4) 0.4084(3) 0.9126(4) 0.0355(11) Uani 1 1 d . . . . .
H3A H 0.356590 0.362505 0.946257 0.043 Uiso 1 1 calc R U . . .
C9 C 0.6559(4) 0.5556(2) 0.7804(4) 0.0307(10) Uani 1 1 d . . . . .
H9 H 0.601234 0.596752 0.757386 0.037 Uiso 1 1 calc R U . . .
C24 C 0.9671(4) 0.6043(2) 0.9393(4) 0.0292(9) Uani 1 1 d . . . . .
C21 C 0.5437(5) 0.7126(3) 0.4611(5) 0.0411(12) Uani 1 1 d . . . . .
H21 H 0.473382 0.745445 0.446388 0.049 Uiso 1 1 calc R U . . .
C12 C 0.6975(5) 0.4635(3) 0.6038(4) 0.0363(11) Uani 1 1 d . . . . .
H12 H 0.613043 0.473568 0.604615 0.044 Uiso 1 1 calc R U . . .
C27 C 1.0570(5) 0.7031(3) 0.8517(5) 0.0388(11) Uani 1 1 d . . . . .
H27A H 1.049201 0.675423 0.780979 0.058 Uiso 1 1 calc R U . . .
H27B H 1.139770 0.691867 0.911453 0.058 Uiso 1 1 calc R U . . .
H27C H 1.052736 0.755155 0.834233 0.058 Uiso 1 1 calc R U . . .
C7 C 0.4826(4) 0.4955(3) 0.8399(4) 0.0308(10) Uani 1 1 d . . . . .
C16 C 0.9248(5) 0.4824(3) 0.6793(5) 0.0439(13) Uani 1 1 d . . . . .
H16 H 0.997835 0.505646 0.732507 0.053 Uiso 1 1 calc R U . . .
C6 C 0.3814(4) 0.5449(3) 0.8133(4) 0.0360(11) Uani 1 1 d . . . . .
H6 H 0.386939 0.590788 0.779618 0.043 Uiso 1 1 calc R U . . .
C5 C 0.2716(5) 0.5242(3) 0.8380(5) 0.0404(12) Uani 1 1 d . . . . .
H5 H 0.201182 0.557089 0.821395 0.049 Uiso 1 1 calc R U . . .
C26 C 0.9499(5) 0.7310(3) 1.0002(5) 0.0416(12) Uani 1 1 d . . . . .
H26A H 0.932276 0.781414 0.973888 0.062 Uiso 1 1 calc R U . . .
H26B H 1.035363 0.727970 1.059807 0.062 Uiso 1 1 calc R U . . .
H26C H 0.884359 0.714616 1.033022 0.062 Uiso 1 1 calc R U . . .
C19 C 0.6755(5) 0.6347(3) 0.3909(5) 0.0414(12) Uani 1 1 d . . . . .
H19 H 0.694821 0.613052 0.327899 0.050 Uiso 1 1 calc R U . . .
C4 C 0.2615(5) 0.4571(3) 0.8861(4) 0.0398(12) Uani 1 1 d . . . . .
H4 H 0.184522 0.444716 0.900868 0.048 Uiso 1 1 calc R U . . .
C20 C 0.5736(5) 0.6820(3) 0.3692(5) 0.0430(12) Uani 1 1 d . . . . .
H20 H 0.523684 0.693717 0.291390 0.052 Uiso 1 1 calc R U . . .
C13 C 0.7148(6) 0.4135(3) 0.5250(5) 0.0467(13) Uani 1 1 d . . . . .
H13 H 0.642104 0.389694 0.472279 0.056 Uiso 1 1 calc R U . . .
C15 C 0.9414(6) 0.4323(3) 0.5999(5) 0.0507(14) Uani 1 1 d . . . . .
H15 H 1.025664 0.421597 0.599038 0.061 Uiso 1 1 calc R U . . .
C14 C 0.8363(6) 0.3981(3) 0.5228(5) 0.0502(14) Uani 1 1 d . . . . .
H14 H 0.847605 0.364054 0.468364 0.060 Uiso 1 1 calc R U . . .
O3 O 0.3011(12) 0.7184(6) 0.6974(9) 0.080(3) Uani 0.5 1 d G . P . .
H3B H 0.342965 0.751876 0.674317 0.120 Uiso 0.5 1 d G U P . .
H3C H 0.273067 0.736114 0.750806 0.120 Uiso 0.5 1 d G U P . .

loop_
_atom_site_aniso_label
_atom_site_aniso_U_11
_atom_site_aniso_U_22
_atom_site_aniso_U_33
_atom_site_aniso_U_23
_atom_site_aniso_U_13
_atom_site_aniso_U_12
O1 0.0360(18) 0.0299(17) 0.045(2) 0.0029(15) 0.0115(15) -0.0019(14)
O2 0.043(2) 0.0334(19) 0.076(3) 0.0114(19) 0.029(2) 0.0001(16)
N1 0.0313(19) 0.0229(17) 0.0306(19) -0.0013(15) 0.0161(16) -0.0017(14)
N3 0.0303(19) 0.0303(19) 0.047(2) -0.0001(18) 0.0246(18) -0.0020(16)
N2 0.0308(19) 0.0243(18) 0.041(2) 0.0027(16) 0.0163(17) -0.0016(15)
C17 0.033(2) 0.024(2) 0.038(2) -0.0006(18) 0.020(2) -0.0046(17)
C23 0.033(2) 0.024(2) 0.035(2) -0.0029(18) 0.0159(19) 0.0008(18)
C18 0.041(3) 0.033(2) 0.040(3) -0.003(2) 0.026(2) -0.003(2)
C22 0.038(3) 0.031(2) 0.041(3) -0.003(2) 0.021(2) 0.002(2)
C8 0.030(2) 0.032(2) 0.038(2) -0.002(2) 0.0203(19) -0.0007(18)
C10 0.029(2) 0.025(2) 0.039(2) 0.0010(19) 0.0189(19) -0.0001(17)
C11 0.036(2) 0.022(2) 0.040(3) -0.0004(18) 0.023(2) -0.0026(18)
C1 0.034(2) 0.033(2) 0.043(3) -0.001(2) 0.022(2) -0.0045(19)
C2 0.033(2) 0.036(2) 0.030(2) -0.0020(19) 0.0173(19) -0.0028(19)
C25 0.034(2) 0.024(2) 0.031(2) -0.0039(18) 0.0134(19) -0.0009(18)
C3 0.032(2) 0.044(3) 0.035(2) -0.002(2) 0.017(2) -0.008(2)
C9 0.031(2) 0.029(2) 0.038(2) 0.0005(19) 0.019(2) 0.0013(18)
C24 0.028(2) 0.028(2) 0.037(2) 0.0005(19) 0.019(2) -0.0008(17)
C21 0.045(3) 0.033(3) 0.046(3) 0.000(2) 0.015(2) 0.003(2)
C12 0.040(3) 0.036(2) 0.041(3) -0.004(2) 0.024(2) -0.007(2)
C27 0.038(3) 0.033(2) 0.049(3) 0.002(2) 0.019(2) -0.007(2)
C7 0.028(2) 0.038(2) 0.032(2) -0.006(2) 0.0174(19) -0.0055(19)
C16 0.038(3) 0.038(3) 0.064(4) -0.009(3) 0.027(3) 0.002(2)
C6 0.034(2) 0.038(3) 0.041(3) -0.001(2) 0.018(2) 0.001(2)
C5 0.028(2) 0.050(3) 0.045(3) -0.005(2) 0.016(2) 0.003(2)
C26 0.045(3) 0.034(3) 0.043(3) -0.010(2) 0.011(2) 0.004(2)
C19 0.055(3) 0.039(3) 0.039(3) -0.011(2) 0.027(2) -0.011(2)
C4 0.028(2) 0.056(3) 0.042(3) -0.005(2) 0.021(2) -0.009(2)
C20 0.057(3) 0.040(3) 0.033(3) -0.002(2) 0.016(2) -0.007(2)
C13 0.060(3) 0.040(3) 0.046(3) -0.015(2) 0.026(3) -0.014(3)
C15 0.052(3) 0.051(3) 0.057(4) -0.006(3) 0.030(3) 0.016(3)
C14 0.070(4) 0.042(3) 0.043(3) -0.010(2) 0.025(3) 0.009(3)
O3 0.099(8) 0.072(6) 0.064(7) -0.001(5) 0.020(6) -0.030(6)

_geom_special_details            
;
 All esds (except the esd in the dihedral angle between two l.s. planes)
 are estimated using the full covariance matrix.  The cell esds are taken
 into account individually in the estimation of esds in distances, angles
 and torsion angles; correlations between esds in cell parameters are only
 used when they are defined by crystal symmetry.  An approximate (isotropic)
 treatment of cell esds is used for estimating esds involving l.s. planes.
;
loop_
_geom_bond_atom_site_label_1
_geom_bond_atom_site_label_2
_geom_bond_distance
_geom_bond_site_symmetry_2
_geom_bond_publ_flag
O1 C24 1.242(6) . ?
O2 C1 1.220(6) . ?
N1 C17 1.441(6) . ?
N1 C23 1.466(5) . ?
N1 C10 1.479(5) . ?
N3 H3 0.8800 . ?
N3 C8 1.401(6) . ?
N3 C1 1.377(5) . ?
N2 H2 0.8800 . ?
N2 C10 1.464(6) . ?
N2 C24 1.348(6) . ?
C17 C18 1.396(6) . ?
C17 C22 1.392(6) . ?
C23 H23A 0.9900 . ?
C23 H23B 0.9900 . ?
C23 C25 1.525(6) . ?
C18 H18 0.9500 . ?
C18 C19 1.366(7) . ?
C22 H22 0.9500 . ?
C22 C21 1.389(7) . ?
C8 C9 1.331(6) . ?
C8 C7 1.474(6) . ?
C10 C11 1.543(6) . ?
C10 C9 1.528(6) . ?
C11 C12 1.381(7) . ?
C11 C16 1.389(6) . ?
C1 C2 1.485(6) . ?
C2 C3 1.386(6) . ?
C2 C7 1.386(6) . ?
C25 C24 1.520(6) . ?
C25 C27 1.538(6) . ?
C25 C26 1.541(6) . ?
C3 H3A 0.9500 . ?
C3 C4 1.377(7) . ?
C9 H9 0.9500 . ?
C21 H21 0.9500 . ?
C21 C20 1.387(7) . ?
C12 H12 0.9500 . ?
C12 C13 1.388(7) . ?
C27 H27A 0.9800 . ?
C27 H27B 0.9800 . ?
C27 H27C 0.9800 . ?
C7 C6 1.389(6) . ?
C16 H16 0.9500 . ?
C16 C15 1.392(7) . ?
C6 H6 0.9500 . ?
C6 C5 1.390(6) . ?
C5 H5 0.9500 . ?
C5 C4 1.387(7) . ?
C26 H26A 0.9800 . ?
C26 H26B 0.9800 . ?
C26 H26C 0.9800 . ?
C19 H19 0.9500 . ?
C19 C20 1.373(8) . ?
C4 H4 0.9500 . ?
C20 H20 0.9500 . ?
C13 H13 0.9500 . ?
C13 C14 1.373(8) . ?
C15 H15 0.9500 . ?
C15 C14 1.377(8) . ?
C14 H14 0.9500 . ?
O3 H3B 0.8700 . ?
O3 H3C 0.8700 . ?

loop_
_geom_angle_atom_site_label_1
_geom_angle_atom_site_label_2
_geom_angle_atom_site_label_3
_geom_angle
_geom_angle_site_symmetry_1
_geom_angle_site_symmetry_3
_geom_angle_publ_flag
C17 N1 C23 115.4(3) . . ?
C17 N1 C10 116.5(3) . . ?
C23 N1 C10 110.7(3) . . ?
C8 N3 H3 123.6 . . ?
C1 N3 H3 123.6 . . ?
C1 N3 C8 112.8(4) . . ?
C10 N2 H2 115.5 . . ?
C24 N2 H2 115.5 . . ?
C24 N2 C10 129.0(4) . . ?
C18 C17 N1 119.2(4) . . ?
C22 C17 N1 122.5(4) . . ?
C22 C17 C18 118.1(5) . . ?
N1 C23 H23A 109.8 . . ?
N1 C23 H23B 109.8 . . ?
N1 C23 C25 109.5(3) . . ?
H23A C23 H23B 108.2 . . ?
C25 C23 H23A 109.8 . . ?
C25 C23 H23B 109.8 . . ?
C17 C18 H18 119.4 . . ?
C19 C18 C17 121.2(5) . . ?
C19 C18 H18 119.4 . . ?
C17 C22 H22 119.7 . . ?
C21 C22 C17 120.6(4) . . ?
C21 C22 H22 119.7 . . ?
N3 C8 C7 104.9(4) . . ?
C9 C8 N3 128.3(4) . . ?
C9 C8 C7 126.7(4) . . ?
N1 C10 C11 109.9(3) . . ?
N1 C10 C9 111.5(3) . . ?
N2 C10 N1 106.5(3) . . ?
N2 C10 C11 107.5(4) . . ?
N2 C10 C9 109.9(4) . . ?
C9 C10 C11 111.3(4) . . ?
C12 C11 C10 122.3(4) . . ?
C12 C11 C16 118.7(4) . . ?
C16 C11 C10 118.8(4) . . ?
O2 C1 N3 125.0(4) . . ?
O2 C1 C2 129.4(4) . . ?
N3 C1 C2 105.6(4) . . ?
C3 C2 C1 130.0(4) . . ?
C7 C2 C1 107.9(4) . . ?
C7 C2 C3 122.2(4) . . ?
C23 C25 C27 110.4(4) . . ?
C23 C25 C26 110.7(4) . . ?
C24 C25 C23 110.0(4) . . ?
C24 C25 C27 108.0(4) . . ?
C24 C25 C26 107.9(4) . . ?
C27 C25 C26 109.7(4) . . ?
C2 C3 H3A 121.2 . . ?
C4 C3 C2 117.5(5) . . ?
C4 C3 H3A 121.2 . . ?
C8 C9 C10 127.2(4) . . ?
C8 C9 H9 116.4 . . ?
C10 C9 H9 116.4 . . ?
O1 C24 N2 121.0(4) . . ?
O1 C24 C25 121.1(4) . . ?
N2 C24 C25 117.9(4) . . ?
C22 C21 H21 120.2 . . ?
C20 C21 C22 119.7(5) . . ?
C20 C21 H21 120.2 . . ?
C11 C12 H12 119.7 . . ?
C11 C12 C13 120.6(5) . . ?
C13 C12 H12 119.7 . . ?
C25 C27 H27A 109.5 . . ?
C25 C27 H27B 109.5 . . ?
C25 C27 H27C 109.5 . . ?
H27A C27 H27B 109.5 . . ?
H27A C27 H27C 109.5 . . ?
H27B C27 H27C 109.5 . . ?
C2 C7 C8 108.7(4) . . ?
C2 C7 C6 120.4(4) . . ?
C6 C7 C8 130.8(4) . . ?
C11 C16 H16 119.8 . . ?
C11 C16 C15 120.4(5) . . ?
C15 C16 H16 119.8 . . ?
C7 C6 H6 121.5 . . ?
C7 C6 C5 117.1(5) . . ?
C5 C6 H6 121.5 . . ?
C6 C5 H5 118.9 . . ?
C4 C5 C6 122.1(5) . . ?
C4 C5 H5 118.9 . . ?
C25 C26 H26A 109.5 . . ?
C25 C26 H26B 109.5 . . ?
C25 C26 H26C 109.5 . . ?
H26A C26 H26B 109.5 . . ?
H26A C26 H26C 109.5 . . ?
H26B C26 H26C 109.5 . . ?
C18 C19 H19 119.8 . . ?
C18 C19 C20 120.4(5) . . ?
C20 C19 H19 119.8 . . ?
C3 C4 C5 120.6(4) . . ?
C3 C4 H4 119.7 . . ?
C5 C4 H4 119.7 . . ?
C21 C20 H20 120.0 . . ?
C19 C20 C21 119.9(5) . . ?
C19 C20 H20 120.0 . . ?
C12 C13 H13 119.7 . . ?
C14 C13 C12 120.5(5) . . ?
C14 C13 H13 119.7 . . ?
C16 C15 H15 119.9 . . ?
C14 C15 C16 120.3(5) . . ?
C14 C15 H15 119.9 . . ?
C13 C14 C15 119.5(5) . . ?
C13 C14 H14 120.2 . . ?
C15 C14 H14 120.2 . . ?
H3B O3 H3C 109.5 . . ?

loop_
_geom_hbond_atom_site_label_D
_geom_hbond_atom_site_label_H
_geom_hbond_atom_site_label_A
_geom_hbond_distance_DH
_geom_hbond_distance_HA
_geom_hbond_distance_DA
_geom_hbond_angle_DHA
_geom_hbond_site_symmetry_A
_geom_hbond_publ_flag
N2 H2 O1 0.88 1.95 2.830(5) 176.7 3_767 yes

loop_
_geom_torsion_atom_site_label_1
_geom_torsion_atom_site_label_2
_geom_torsion_atom_site_label_3
_geom_torsion_atom_site_label_4
_geom_torsion
_geom_torsion_site_symmetry_1
_geom_torsion_site_symmetry_2
_geom_torsion_site_symmetry_3
_geom_torsion_site_symmetry_4
_geom_torsion_publ_flag
O2 C1 C2 C3 0.5(9) . . . . ?
O2 C1 C2 C7 -179.6(5) . . . . ?
N1 C17 C18 C19 -177.4(4) . . . . ?
N1 C17 C22 C21 176.0(4) . . . . ?
N1 C23 C25 C24 -48.6(5) . . . . ?
N1 C23 C25 C27 70.6(4) . . . . ?
N1 C23 C25 C26 -167.7(4) . . . . ?
N1 C10 C11 C12 -101.4(5) . . . . ?
N1 C10 C11 C16 73.2(5) . . . . ?
N1 C10 C9 C8 -177.8(4) . . . . ?
N3 C8 C9 C10 0.5(8) . . . . ?
N3 C8 C7 C2 0.2(5) . . . . ?
N3 C8 C7 C6 -179.5(5) . . . . ?
N3 C1 C2 C3 -180.0(5) . . . . ?
N3 C1 C2 C7 0.0(5) . . . . ?
N2 C10 C11 C12 143.1(4) . . . . ?
N2 C10 C11 C16 -42.4(5) . . . . ?
N2 C10 C9 C8 -59.9(6) . . . . ?
C17 N1 C23 C25 -153.8(3) . . . . ?
C17 N1 C10 N2 173.3(3) . . . . ?
C17 N1 C10 C11 57.2(5) . . . . ?
C17 N1 C10 C9 -66.7(5) . . . . ?
C17 C18 C19 C20 2.0(7) . . . . ?
C17 C22 C21 C20 0.5(7) . . . . ?
C23 N1 C17 C18 147.6(4) . . . . ?
C23 N1 C17 C22 -28.0(6) . . . . ?
C23 N1 C10 N2 -52.2(4) . . . . ?
C23 N1 C10 C11 -168.4(4) . . . . ?
C23 N1 C10 C9 67.7(5) . . . . ?
C23 C25 C24 O1 -165.5(4) . . . . ?
C23 C25 C24 N2 15.0(5) . . . . ?
C18 C17 C22 C21 0.3(7) . . . . ?
C18 C19 C20 C21 -1.2(8) . . . . ?
C22 C17 C18 C19 -1.6(7) . . . . ?
C22 C21 C20 C19 -0.1(8) . . . . ?
C8 N3 C1 O2 179.8(5) . . . . ?
C8 N3 C1 C2 0.2(5) . . . . ?
C8 C7 C6 C5 -179.8(5) . . . . ?
C10 N1 C17 C18 -80.1(5) . . . . ?
C10 N1 C17 C22 104.3(5) . . . . ?
C10 N1 C23 C25 71.2(4) . . . . ?
C10 N2 C24 O1 -179.8(4) . . . . ?
C10 N2 C24 C25 -0.3(6) . . . . ?
C10 C11 C12 C13 173.7(4) . . . . ?
C10 C11 C16 C15 -173.9(5) . . . . ?
C11 C10 C9 C8 59.1(6) . . . . ?
C11 C12 C13 C14 0.2(8) . . . . ?
C11 C16 C15 C14 -0.3(9) . . . . ?
C1 N3 C8 C9 -178.9(5) . . . . ?
C1 N3 C8 C7 -0.3(5) . . . . ?
C1 C2 C3 C4 -179.6(5) . . . . ?
C1 C2 C7 C8 -0.1(5) . . . . ?
C1 C2 C7 C6 179.7(4) . . . . ?
C2 C3 C4 C5 -0.7(7) . . . . ?
C2 C7 C6 C5 0.4(7) . . . . ?
C3 C2 C7 C8 179.8(4) . . . . ?
C3 C2 C7 C6 -0.4(7) . . . . ?
C9 C8 C7 C2 178.9(5) . . . . ?
C9 C8 C7 C6 -0.8(8) . . . . ?
C9 C10 C11 C12 22.6(6) . . . . ?
C9 C10 C11 C16 -162.8(4) . . . . ?
C24 N2 C10 N1 18.2(6) . . . . ?
C24 N2 C10 C11 135.9(4) . . . . ?
C24 N2 C10 C9 -102.7(5) . . . . ?
C12 C11 C16 C15 0.9(8) . . . . ?
C12 C13 C14 C15 0.4(9) . . . . ?
C27 C25 C24 O1 73.9(5) . . . . ?
C27 C25 C24 N2 -105.6(4) . . . . ?
C7 C8 C9 C10 -177.9(4) . . . . ?
C7 C2 C3 C4 0.5(7) . . . . ?
C7 C6 C5 C4 -0.6(8) . . . . ?
C16 C11 C12 C13 -0.8(7) . . . . ?
C16 C15 C14 C13 -0.4(9) . . . . ?
C6 C5 C4 C3 0.8(8) . . . . ?
C26 C25 C24 O1 -44.7(5) . . . . ?
C26 C25 C24 N2 135.8(4) . . . . ?

loop_
_diffrn_refln_index_h
_diffrn_refln_index_k
_diffrn_refln_index_l
_diffrn_refln_intensity_net
_diffrn_refln_intensity_u
_diffrn_refln_scale_group_code
-1 0 0 247.368 14.9266 1
-1 0 0 264.805 14.8576 1
1 0 0 263.144 16.323 7
-2 0 0 351.406 19.4741 1
-2 0 0 363.002 19.8926 1
-2 0 0 306.435 20.8084 10
2 0 0 313.124 22.1651 7
-3 0 0 5210.55 296.841 10
-3 0 0 5381.68 294.024 1
-3 0 0 5630.57 294.505 1
3 0 0 4977.77 298.949 7
-4 0 0 31.362 4.70333 10
4 0 0 25.3925 6.19815 7
-5 0 0 59.5695 6.8106 10
5 0 0 53.1325 8.87272 7
-6 0 0 114.351 8.96373 10
-6 0 0 121.186 9.69714 10
6 0 0 113.762 14.6138 7
-7 0 0 1145.26 74.2531 5
7 0 0 1039.4 72.2448 7
7 0 0 952.492 65.3276 8
8 0 0 182.823 14.3292 2
8 0 0 169.265 22.1329 7
8 0 0 186.417 14.297 6
8 0 0 147.259 16.3775 8
9 0 0 897.546 52.1508 6
9 0 0 933.307 66.8266 7
9 0 0 791.237 52.1977 2
9 0 0 791.877 56.242 8
10 0 0 3.78831 3.18514 6
10 0 0 4.32953 2.93844 2
10 0 0 5.73548 3.35518 8
10 0 0 -6.201 11.8186 7
11 0 0 5.46473 2.30067 2
11 0 0 1.47938 2.64782 8
12 0 0 154.799 11.4018 2
12 0 0 159.71 13.2875 8
12 -1 0 76.4482 6.39811 2
12 -1 0 72.0345 7.81927 8
11 -1 0 6.16922 2.96915 8
11 -1 0 8.95191 2.84571 2
10 -1 0 3.56312 4.04414 8
10 -1 0 7.26099 10.2195 7
10 -1 0 4.04488 2.62211 6
9 -1 0 44.1698 6.56217 6
9 -1 0 39.7002 10.8959 7
8 -1 0 64.4139 7.55069 6
8 -1 0 65.0226 12.1125 7
8 -1 0 53.4305 9.10149 8
8 -1 0 43.9531 6.28172 2
7 -1 0 156.406 13.0268 6
7 -1 0 109.796 11.7359 2
7 -1 0 146.949 14.7022 8
7 -1 0 176.32 20.0222 7
-7 1 0 134.305 19.8554 5
6 -1 0 5.60949 3.47546 7
-6 1 0 1.24698 3.21414 10
-6 1 0 3.71733 3.86312 5
5 -1 0 370.216 29.9972 7
-5 1 0 409.364 29.1629 10
4 -1 0 1018.99 63.7897 7
-4 1 0 1011.55 62.8611 10
3 -1 0 73.5102 8.22335 7
-3 1 0 84.0003 8.44086 10
2 -1 0 32.8057 4.35456 7
1 -1 0 2103.41 115.985 1
1 -1 0 1997.25 117.427 7
-1 1 0 2167.56 117.734 5
0 -1 0 0.49869 0.36877 1
0 -1 0 1.26428 0.56622 5
0 1 0 1.45515 0.59652 5
-1 -1 0 2125.8 117.337 1
-1 -1 0 2204.77 118.113 5
1 1 0 1929.92 117.084 1
-2 -1 0 14.1553 2.42694 1
-2 -1 0 16.9301 2.34924 1
-3 -1 0 28.0062 3.30782 1
-3 -1 0 31.4639 4.05012 1
-4 -1 0 1076.7 61.891 10
-4 -1 0 1106.6 69.0595 5
-4 -1 0 1135.87 63.4086 1
-4 -1 0 1038.44 62.0749 1
4 1 0 1044.91 68.0441 7
-5 -1 0 377.083 22.8649 1
-5 -1 0 407.955 23.0364 1
-5 -1 0 353.056 31.1204 5
5 1 0 372.135 30.5326 7
6 1 0 1.26199 2.546 7
7 1 0 84.6838 8.58107 2
8 1 0 55.7365 8.50597 8
8 1 0 34.8865 6.72884 6
8 1 0 65.129 15.394 7
8 1 0 40.8959 6.10892 2
9 1 0 15.6216 4.2104 2
10 1 0 -1.373 9.20112 7
10 1 0 2.02915 1.87406 2
10 1 0 7.31451 4.67907 8
11 1 0 6.1888 2.205 2
11 1 0 12.341 4.51435 8
12 1 0 79.066 8.40398 8
12 1 0 79.6771 7.05956 2
11 -2 0 12.9078 3.98143 8
10 -2 0 81.1111 8.10039 6
10 -2 0 57.3394 15.1131 7
10 -2 0 82.4708 10.6266 2
10 -2 0 72.4917 12.7915 8
9 -2 0 6.88715 2.7211 2
9 -2 0 12.3422 3.45625 6
9 -2 0 4.86855 6.71143 7
9 -2 0 5.58424 3.35594 8
8 -2 0 125.629 11.4617 6
8 -2 0 144.081 14.6219 8
8 -2 0 105.12 10.497 2
8 -2 0 134.771 18.5699 7
7 -2 0 116.399 16.4183 7
7 -2 0 128.92 11.5947 2
7 -2 0 117.019 12.8212 8
7 -2 0 107.599 11.0316 6
-7 2 0 133.985 17.0833 10
-7 2 0 153.508 21.5162 5
6 -2 0 6.78785 3.53591 7
-6 2 0 9.36841 5.07683 10
-6 2 0 16.234 6.18057 5
5 -2 0 398.141 31.1481 7
-5 2 0 399.887 31.9622 10
-5 2 0 419.069 32.1763 5
4 -2 0 50.3776 7.47827 7
-4 2 0 54.3011 8.08731 10
-4 2 0 64.7317 8.45131 5
3 -2 0 90.3527 9.22313 7
-3 2 0 92.8893 9.69986 5
2 -2 0 2242.55 127.863 7
2 -2 0 2359.77 124.483 1
2 -2 0 2148.85 124.466 1
-2 2 0 2208.99 128.461 5
1 -2 0 176.048 12.308 7
1 -2 0 192.374 11.9939 1
1 -2 0 172.596 12.9575 5
-1 2 0 199.14 12.1138 1
-1 2 0 179.545 13.3888 5
-1 -2 0 175.701 13.8667 5
-1 -2 0 183.064 13.1664 1
1 2 0 182.025 13.6037 5
1 2 0 197.27 13.2813 1
-2 -2 0 2329.47 134.251 5
-2 -2 0 2304.63 132.242 1
-3 -2 0 63.7272 6.46827 1
-3 -2 0 85.7773 9.59931 5
-3 -2 0 62.7111 7.24862 1
-4 -2 0 29.1376 4.75207 1
-4 -2 0 26.2837 3.91448 1
-5 -2 0 410.664 27.229 1
-5 -2 0 400.754 33.9233 5
-5 -2 0 376.878 25.3418 1
5 2 0 402.151 32.4005 7
6 2 0 9.78889 5.01108 7
7 2 0 135.385 17.698 7
7 2 0 117.941 10.4811 2
7 2 0 118.28 13.1037 8
8 2 0 124.136 11.6408 6
8 2 0 138.236 20.4937 7
8 2 0 102.761 10.7282 2
8 2 0 138.871 14.4321 8
9 2 0 4.46698 1.96445 2
9 2 0 7.86849 3.92179 8
9 2 0 5.83589 6.27097 7
10 2 0 108.41 20.59 7
11 2 0 9.94978 3.62674 8
12 -3 0 112.714 7.89796 2
12 -3 0 94.3884 9.07062 8
11 -3 0 32.4447 5.72797 8
11 -3 0 24.5717 4.20435 6
11 -3 0 30.2377 4.15427 2
10 -3 0 41.0246 5.8843 6
10 -3 0 49.0076 7.72818 8
9 -3 0 161.969 13.4912 6
9 -3 0 150.423 16.1071 8
9 -3 0 174.938 22.2115 7
9 -3 0 146.469 12.7316 2
8 -3 0 397.487 26.7668 6
8 -3 0 381.213 29.6276 8
8 -3 0 421.426 36.2798 7
8 -3 0 343.283 25.2532 2
7 -3 0 31.3609 5.1681 2
7 -3 0 51.7133 10.3002 7
7 -3 0 56.9213 7.72347 8
-7 3 0 41.3476 11.142 10
-7 3 0 56.0709 17.3593 5
6 -3 0 27.078 7.45251 7
-6 3 0 30.421 9.06422 5
-6 3 0 28.8463 9.19152 10
5 -3 0 120.422 13.391 7
-5 3 0 103.701 13.9484 5
-5 3 0 110.796 14.1636 10
4 -3 0 158.663 14.6474 7
-4 3 0 152.445 16.0421 10
3 -3 0 1863.89 114.111 7
-3 3 0 2062.92 116.545 5
2 -3 0 36.7118 3.52573 1
2 -3 0 37.2937 4.67657 7
2 -3 0 30.7179 3.42311 1
-2 3 0 29.8223 5.20402 5
1 -3 0 5.8094 2.24402 5
1 -3 0 1.32984 1.02929 1
-1 3 0 5.49786 2.1963 5
-1 3 0 2.76948 1.19399 1
0 -3 0 1.55578 1.33831 5
0 -3 0 0.95684 0.94872 1
0 3 0 1.3338 1.19314 5
0 3 0 1.15978 0.86552 1
-1 -3 0 3.36189 2.09592 5
-1 -3 0 1.42025 1.41279 1
1 3 0 0.7554 1.05203 1
1 3 0 3.39646 1.86374 5
-2 -3 0 31.1928 5.00054 1
-2 -3 0 30.4958 5.58805 5
2 3 0 30.5056 5.08957 5
2 3 0 31.8589 2.72486 10
-3 -3 0 1969.14 112.69 1
-3 -3 0 2073.75 114.661 1
-3 -3 0 1851.11 116.608 5
3 3 0 1887.34 115.238 7
-4 -3 0 153.53 14.1974 1
-4 -3 0 127.632 11.8511 1
-4 -3 0 152.423 16.6087 5
4 3 0 150.857 15.4636 7
-5 -3 0 51.1192 9.12172 1
-6 -3 0 37.7343 7.69802 1
6 3 0 22.8036 7.57507 7
7 3 0 33.2195 5.17939 2
7 3 0 52.1451 11.0057 7
7 3 0 39.9822 7.43904 8
8 3 0 423.401 38.9955 7
8 3 0 353.914 26.8807 2
8 3 0 392.787 31.2136 8
9 3 0 138.76 12.9222 2
9 3 0 152.592 15.9935 8
9 3 0 180.658 23.6228 7
10 3 0 62.6919 20.3954 7
10 3 0 50.4915 9.01095 8
11 3 0 25.9664 5.45737 8
11 3 0 36.1639 4.81114 2
12 3 0 104.345 8.36084 2
12 3 0 96.1236 9.58052 8
12 -4 0 8.56247 4.1813 8
11 -4 0 8.2316 2.75272 6
11 -4 0 13.2086 3.89299 8
11 -4 0 8.0302 2.21648 2
10 -4 0 29.4992 4.44173 2
10 -4 0 34.9837 5.30502 6
10 -4 0 35.2694 6.45619 8
9 -4 0 35.1608 11.5201 7
9 -4 0 53.1621 6.82878 6
9 -4 0 47.8584 8.21037 8
8 -4 0 63.6714 9.5983 8
8 -4 0 69.1225 12.9164 7
8 -4 0 71.1551 8.49491 6
7 -4 0 31.7776 4.62529 2
7 -4 0 40.7945 6.47404 6
-7 4 0 33.5854 12.3335 10
-7 4 0 50.2474 16.8234 5
6 -4 0 67.3627 10.7367 7
-6 4 0 59.0749 13.3657 10
-6 4 0 60.1037 13.5226 5
5 -4 0 405.068 31.261 7
-5 4 0 402.24 34.3459 10
-5 4 0 395.366 33.9824 5
4 -4 0 57.4886 8.04143 7
-4 4 0 56.4185 9.3034 5
3 -4 0 273.916 16.1397 1
3 -4 0 244.985 16.1099 1
3 -4 0 255.725 19.8245 7
-3 4 0 273.003 22.5501 5
2 -4 0 1197.4 72.2558 5
2 -4 0 1167.75 69.1655 1
2 -4 0 1180.77 70.2301 7
2 -4 0 1224.1 69.0704 1
-2 4 0 1160.5 73.4203 5
1 -4 0 15.6004 3.55088 1
1 -4 0 22.2731 4.44922 5
-1 4 0 26.364 5.20171 5
-1 4 0 13.9831 3.51514 1
0 -4 0 13.4766 3.82899 5
0 4 0 24.7693 4.81825 5
-1 -4 0 21.6252 5.55852 5
-1 -4 0 11.5553 3.34133 1
1 4 0 8.39206 2.93614 1
-2 -4 0 1195.56 75.9577 5
-2 -4 0 1095.15 72.8235 1
2 4 0 1206.82 73.9771 5
2 4 0 1299.65 68.9397 10
-3 -4 0 258.917 20.0293 1
-3 -4 0 292.451 24.6811 5
-3 -4 0 249.483 21.4395 1
-4 -4 0 55.3002 8.75213 1
-4 -4 0 43.3366 7.20014 1
-4 -4 0 54.9362 10.1098 5
4 4 0 54.3026 8.68902 7
-5 -4 0 363.678 29.2466 1
5 4 0 372.789 31.5606 7
-6 -4 0 76.6049 12.7915 1
6 4 0 58.8394 11.5912 7
7 4 0 26.6791 4.6162 2
7 4 0 58.0353 13.8527 7
7 4 0 35.3672 5.40228 4
8 4 0 77.2254 15.4302 7
9 4 0 48.6525 13.6683 7
9 4 0 48.3446 8.31664 8
10 4 0 23.5142 4.52773 2
10 4 0 37.8284 7.18959 8
11 4 0 10.1622 3.13099 2
11 4 0 8.58774 3.20026 8
12 4 0 11.8307 3.14761 8
12 -5 0 8.8516 2.6398 8
11 -5 0 21.5616 4.66642 8
11 -5 0 18.3737 3.49551 6
10 -5 0 13.8847 2.84713 2
10 -5 0 13.2354 3.25803 6
10 -5 0 15.1172 5.29432 8
9 -5 0 198.388 23.4812 7
9 -5 0 193.383 15.2451 6
9 -5 0 164.479 16.6299 8
9 -5 0 162.817 13.3109 2
8 -5 0 267.449 22.2552 6
8 -5 0 266.851 27.8146 7
7 -5 0 165.991 13.5106 2
7 -5 0 192.512 16.0191 6
7 -5 0 232.627 22.8274 7
7 -5 0 167.61 17.1203 8
-7 5 0 201.296 31.4602 5
-7 5 0 216.065 27.1684 10
6 -5 0 8.31724 3.37301 6
6 -5 0 10.7579 4.99702 7
-6 5 0 -2.1202 6.15172 5
-6 5 0 20.7531 12.045 10
5 -5 0 140.569 15.53 7
-5 5 0 147.14 18.5578 5
-5 5 0 153.039 19.4073 10
4 -5 0 1336.05 81.8149 7
-4 5 0 1311.75 86.3988 5
3 -5 0 591.521 41.139 7
3 -5 0 702.389 38.5662 1
3 -5 0 633.243 38.492 1
-3 5 0 604.786 45.3144 5
2 -5 0 305.729 22.5323 1
2 -5 0 288.12 21.4688 1
2 -5 0 308.525 24.3529 5
-2 5 0 342.941 26.3613 5
1 -5 0 1748.34 97.3879 1
1 -5 0 1589.73 99.3143 5
-1 5 0 1598.87 99.999 5
0 -5 0 -0.3342 1.74227 1
0 5 0 5.03428 2.71262 5
-1 -5 0 1944.2 108.552 1
-1 -5 0 1729.59 110.445 5
1 5 0 1769.61 109.092 5
-2 -5 0 304.04 24.8558 1
-2 -5 0 342.231 28.3411 5
2 5 0 324.278 25.7309 5
-3 -5 0 681.095 43.1533 1
-3 -5 0 677.725 45.2597 1
-3 -5 0 563.699 46.7383 5
-4 -5 0 1520.57 87.2393 1
-4 -5 0 1270.67 82.0558 1
4 5 0 1265.79 85.5402 7
-5 -5 0 173.006 18.3761 1
5 5 0 141.173 17.5296 7
6 5 0 2.58884 3.97122 7
6 5 0 8.64634 3.04203 8
7 5 0 165.629 16.4409 8
7 5 0 157.262 13.8998 2
7 5 0 205.063 24.7235 7
7 5 0 198.253 14.0381 4
8 5 0 246.407 21.4885 8
8 5 0 262.792 30.632 7
8 5 0 230.854 18.2173 2
9 5 0 165.239 23.9806 7
9 5 0 161.842 13.9915 2
9 5 0 167.983 16.569 8
10 5 0 6.59262 2.46173 2
10 5 0 18.1858 5.2401 8
11 5 0 12.5805 3.45562 2
11 5 0 17.0698 4.08046 8
12 5 0 6.18341 1.86231 2
12 5 0 12.0278 3.1132 8
11 -6 0 62.7302 6.21448 6
11 -6 0 67.7915 5.70976 2
11 -6 0 53.6456 7.0163 8
10 -6 0 137.352 13.6335 8
10 -6 0 154.199 12.9592 6
10 -6 0 164.687 11.6263 2
9 -6 0 73.1567 8.38247 6
9 -6 0 72.9712 7.0883 2
9 -6 0 61.507 9.26388 8
8 -6 0 42.6732 6.50988 6
8 -6 0 27.0245 4.37929 2
8 -6 0 25.1404 7.75646 7
8 -6 0 27.5278 6.43779 8
7 -6 0 3.72626 2.31834 6
7 -6 0 2.47788 2.14962 2
7 -6 0 9.20632 4.69915 7
-7 6 0 3.03804 12.2468 10
-7 6 0 -21.634 14.5287 5
6 -6 0 63.0219 16.4034 7
6 -6 0 68.8241 8.95164 6
-6 6 0 80.4005 16.6999 10
-6 6 0 90.9367 17.3712 5
5 -6 0 252.711 22.5802 7
-5 6 0 260.541 27.889 10
-5 6 0 221.933 25.7192 5
4 -6 0 176.291 16.5972 7
-4 6 0 167.016 20.1553 5
3 -6 0 439.503 26.2226 1
3 -6 0 374.658 25.7596 1
-3 6 0 331.836 31.543 5
2 -6 0 90.5749 10.2121 1
2 -6 0 102.849 10.1783 1
2 -6 0 107.791 12.756 5
-2 6 0 102.594 13.2132 5
1 -6 0 1006.14 65.7827 1
1 -6 0 977.094 67.1379 5
-1 6 0 1080.59 67.9571 5
0 -6 0 327.03 27.5871 5
0 -6 0 359.953 26.1091 1
0 6 0 286.923 27.5991 5
-1 -6 0 871.228 79.4801 5
-1 -6 0 1068.7 66.2745 1
1 6 0 1117.11 68.242 5
-2 -6 0 101.382 12.4221 1
-2 -6 0 90.758 10.88 1
-2 -6 0 99.5033 14.1268 5
2 6 0 102.397 12.6678 5
-3 -6 0 385.443 28.7108 1
-3 -6 0 392.755 31.3445 1
3 6 0 361.882 23.7553 10
3 6 0 362.189 23.2882 10
-4 -6 0 77.9931 10.6665 1
-4 -6 0 92.2926 14.1012 1
-5 -6 0 260.317 26.1189 1
5 6 0 240.234 25.2143 7
6 6 0 75.2781 13.5608 7
6 6 0 57.2788 8.56229 8
6 6 0 49.9411 6.69873 2
6 6 0 62.4911 7.18351 4
7 6 0 5.96767 3.7096 8
7 6 0 10.1356 7.07447 7
7 6 0 7.88218 2.56975 4
8 6 0 48.7857 15.6734 7
8 6 0 29.9761 5.05325 2
8 6 0 34.9022 6.92402 8
9 6 0 61.681 15.6082 7
9 6 0 73.6015 8.05591 2
9 6 0 69.167 9.97229 8
10 6 0 141.146 14.6435 8
10 6 0 165.864 13.4003 2
11 6 0 52.6862 5.92059 2
11 6 0 62.1126 7.73212 8
12 6 0 1.05061 0.96224 2
12 6 0 1.8893 1.3434 8
11 -7 0 15.9133 4.43792 8
11 -7 0 17.6658 3.3633 6
10 -7 0 67.7559 7.35106 6
10 -7 0 61.6563 7.85951 8
9 -7 0 45.8333 10.579 8
9 -7 0 49.2598 6.96668 6
9 -7 0 45.2543 6.70082 2
8 -7 0 5.25607 2.17611 2
8 -7 0 6.40136 4.40726 8
8 -7 0 16.61 4.80457 6
7 -7 0 3.41651 5.44246 8
7 -7 0 12.7738 4.29709 6
-7 7 0 19.3772 15.5187 10
6 -7 0 129.125 12.863 6
-6 7 0 143.059 24.0517 10
-6 7 0 173.631 25.4805 5
-5 7 0 74.0491 18.1909 10
-5 7 0 73.4894 17.507 5
4 -7 0 667.556 39.9646 1
-4 7 0 655.122 52.7213 5
3 -7 0 71.0811 8.50641 1
3 -7 0 76.8954 8.58422 1
2 -7 0 566.922 36.5917 1
2 -7 0 509.366 36.727 1
-2 7 0 498.209 41.4655 5
1 -7 0 3.5264 1.86582 1
1 -7 0 -0.1011 2.96556 1
-1 7 0 8.30552 4.63562 5
0 -7 0 -0.6902 3.26287 1
0 -7 0 -1.1708 1.27908 1
0 7 0 3.6078 3.07276 5
-1 -7 0 4.17487 4.53197 1
-1 -7 0 2.45553 2.22465 1
1 7 0 12.8375 5.0768 5
-2 -7 0 495.624 37.5095 1
-2 -7 0 485.527 35.5128 1
2 7 0 456.053 37.3209 5
-3 -7 0 65.7304 11.8254 1
-3 -7 0 68.9733 9.91628 1
3 7 0 63.0014 10.2632 10
3 7 0 93.8506 12.9473 5
3 7 0 93.2591 8.47677 10
-4 -7 0 672.183 52.4923 1
5 7 0 67.7057 12.332 7
6 7 0 114.292 10.8472 2
6 7 0 132.735 19.2544 7
6 7 0 140.896 11.953 4
7 7 0 10.269 6.40969 7
7 7 0 10.9916 3.61694 4
7 7 0 7.64502 3.93168 8
8 7 0 13.6262 5.6985 8
8 7 0 15.1504 8.43165 7
8 7 0 11.9665 3.2683 4
9 7 0 58.7523 21.3881 7
9 7 0 40.1177 5.64603 2
9 7 0 37.5957 7.41541 8
-11 -7 0 13.5495 1.96719 3
11 7 0 12.1407 3.82918 8
12 7 0 1.79889 1.98015 2
12 7 0 8.94927 2.47057 8
11 -8 0 13.1712 2.9569 6
10 -8 0 85.3914 8.5774 6
8 -8 0 -3.1104 2.02702 2
8 -8 0 1.94564 4.45455 8
8 -8 0 8.96509 3.14661 6
6 -8 0 -1.1296 2.05975 6
-6 8 0 -2.9351 14.5209 5
-6 8 0 18.053 15.7133 10
-5 8 0 63.9177 16.8535 10
-5 8 0 84.0715 20.0508 5
4 -8 0 572.357 36.3383 1
-4 8 0 489.636 46.3763 5
3 -8 0 410.037 29.2689 1
-3 8 0 384.422 36.9171 5
2 -8 0 184.254 18.5427 1
2 -8 0 213.746 18.4604 1
-2 8 0 187.417 22.3384 5
1 -8 0 15.657 4.58088 1
1 -8 0 22.8281 6.22336 1
-1 8 0 14.4033 5.08351 5
0 -8 0 1555.54 97.2617 1
0 -8 0 1638.24 95.997 1
0 8 0 1412.33 98.8725 5
-1 -8 0 24.6547 6.48892 1
1 8 0 27.9166 8.59162 5
-2 -8 0 199.082 19.4067 1
-2 -8 0 181.849 20.3927 1
2 8 0 188.666 20.9109 5
-3 -8 0 405.916 35.6585 1
3 8 0 376.873 33.7563 5
3 8 0 361.542 26.9562 10
3 8 0 392.67 26.8314 10
-4 -8 0 614.696 51.2929 1
5 8 0 56.2457 7.08517 4
5 8 0 65.6203 13.2765 7
6 8 0 0.11988 2.80143 8
6 8 0 1.39481 1.16543 2
6 8 0 -6.4658 4.39544 7
6 8 0 2.03274 1.86085 4
7 8 0 75.3521 8.33026 2
7 8 0 74.5319 10.3764 8
7 8 0 105.636 18.2073 7
8 8 0 10.3695 3.54119 2
8 8 0 15.0566 4.26474 4
8 8 0 9.3536 3.90699 8
8 8 0 10.2479 9.65089 7
9 8 0 31.081 14.6201 7
9 8 0 50.296 9.05939 8
10 8 0 81.2029 8.25876 2
10 8 0 100.077 10.6902 8
-11 -8 0 4.17661 1.62736 3
11 8 0 11.0946 3.52535 8
12 8 0 13.2465 3.21514 8
12 8 0 20.7435 2.27002 2
11 -9 0 24.2551 3.77772 6
10 -9 0 21.5849 4.04293 6
9 -9 0 30.0383 5.15345 6
8 -9 0 4.00361 2.71071 6
7 -9 0 27.0865 6.38498 6
-6 9 0 11.5466 14.9849 5
5 -9 0 38.0217 7.49906 6
-5 9 0 45.8224 17.0397 5
-5 9 0 24.7486 2.56127 3
-5 9 0 60.6796 19.193 10
4 -9 0 513.264 38.5943 6
-4 9 0 607.251 33.4911 3
-4 9 0 638.809 55.3671 10
-4 9 0 636.2 54.3889 5
3 -9 0 312.754 26.2898 1
-3 9 0 356.74 35.8327 5
-3 9 0 319.339 18.718 3
2 -9 0 380.552 29.9298 1
-2 9 0 367.59 21.2769 3
-2 9 0 361.197 35.5909 5
1 -9 0 147.491 16.3483 1
1 -9 0 138.425 17.4485 1
-1 9 0 140.001 8.84317 3
-1 9 0 172.88 21.1349 5
0 -9 0 -3.7583 2.69718 1
0 -9 0 0.61788 3.92358 1
0 9 0 0.44249 0.52236 3
0 9 0 -0.2311 3.96476 5
-1 -9 0 118.888 17.5783 1
-1 -9 0 132.977 17.9353 1
1 9 0 133.353 18.1908 5
1 9 0 131.634 8.09331 3
-2 -9 0 379.742 42.2479 1
-2 -9 0 376.478 31.8529 1
2 9 0 413.758 35.6724 5
2 9 0 345.25 21.3662 3
-3 -9 0 374.107 36.2094 1
-3 -9 0 266.371 38.683 1
3 9 0 353.826 26.6991 10
3 9 0 374.322 27.0691 10
4 9 0 784.273 52.9066 4
5 9 0 38.7048 11.4135 7
5 9 0 29.4122 6.52368 4
6 9 0 1.12362 1.8961 4
6 9 0 -1.2333 1.58373 2
6 9 0 -0.9403 4.04964 7
6 9 0 1.99214 2.9097 8
7 9 0 19.4715 4.47136 2
7 9 0 23.887 5.86492 4
7 9 0 35.94 14.266 7
7 9 0 18.8805 4.90284 8
8 9 0 29.036 11.2398 7
8 9 0 5.10982 2.49953 4
8 9 0 6.26747 3.09835 8
8 9 0 3.26043 1.92794 2
9 9 0 23.8586 5.60673 8
10 9 0 19.9407 3.46516 2
10 9 0 22.3056 4.30244 8
-11 -9 0 24.8409 2.57191 3
11 9 0 27.3004 3.32462 2
11 9 0 27.9823 4.55957 8
11 -10 0 7.13858 2.15352 6
10 -10 0 6.63532 2.33237 6
9 -10 0 294.855 21.9993 6
8 -10 0 39.6037 6.4117 6
7 -10 0 18.9565 4.74527 6
6 -10 0 16.5142 6.86475 6
-6 10 0 17.5413 1.92692 3
5 -10 0 457.091 33.6366 6
-5 10 0 497.552 51.8284 5
-5 10 0 467.945 51.5777 10
-5 10 0 492.312 27.4554 3
4 -10 0 6.0643 4.509 6
-4 10 0 15.6207 10.2206 5
-4 10 0 15.3279 9.69891 10
-3 10 0 114.297 7.23659 3
-3 10 0 115.751 20.6693 5
-2 10 0 1344.76 96.9784 5
-2 10 0 1362.42 75.863 3
1 -10 0 -3.7548 4.16395 1
-1 10 0 10.7227 7.87786 5
-1 10 0 8.29671 1.33005 3
0 -10 0 901.172 63.8996 1
0 -10 0 890.877 66.5015 1
0 10 0 982.145 75.8256 5
0 10 0 905.619 51.5816 3
-1 -10 0 7.24469 1.34482 3
-1 -10 0 12.0158 6.04443 1
-1 -10 0 7.28237 7.85082 1
1 10 0 10.6323 1.3023 3
-2 -10 0 1204.98 86.1334 1
-2 -10 0 1342.15 92.6616 1
2 10 0 1371.08 91.5842 5
2 10 0 1297.02 72.9138 3
4 10 0 0.23956 2.52196 4
5 10 0 445.551 41.7494 7
5 10 0 390.369 29.0295 8
5 10 0 455.413 30.6824 4
6 10 0 8.5707 2.76952 2
6 10 0 8.60674 3.87388 8
6 10 0 7.5682 3.19752 4
6 10 0 6.41837 8.67239 7
7 10 0 18.4397 4.85001 8
7 10 0 24.0971 5.50364 4
7 10 0 18.5141 10.5591 7
7 10 0 12.9684 3.06834 2
8 10 0 22.6356 12.9145 7
8 10 0 26.8744 5.03676 4
8 10 0 27.8756 4.59861 2
8 10 0 28.8926 5.86936 8
9 10 0 263.795 19.8224 8
9 10 0 236.313 17.9059 2
9 10 0 259.656 16.5258 4
-10 -10 0 7.9838 1.69764 3
10 10 0 7.08073 2.32039 8
10 10 0 4.99151 2.31706 2
-11 -10 0 9.61769 1.5608 3
11 10 0 8.08299 2.89494 8
11 -11 0 0.64851 1.00475 6
10 -11 0 5.54357 1.81562 6
9 -11 0 82.8252 8.82351 6
8 -11 0 1.76987 2.61766 6
7 -11 0 15.9628 4.71967 6
-7 11 0 12.1169 1.80183 3
6 -11 0 81.7738 10.4719 6
-6 11 0 91.9295 5.98634 3
5 -11 0 12.8201 4.40034 4
5 -11 0 10.9911 3.73202 6
-5 11 0 52.0101 31.4993 5
-5 11 0 7.76643 1.30951 3
4 -11 0 4.63404 2.69819 6
4 -11 0 5.5867 3.26111 4
-4 11 0 -9.7505 7.55376 5
-4 11 0 11.4368 11.8072 10
3 -11 0 4.73549 2.63352 4
-3 11 0 -5.1493 8.27435 5
-3 11 0 0.56337 8.70942 10
2 -11 0 114.706 12.1579 4
-2 11 0 91.8822 19.179 5
-2 11 0 108.659 7.04436 3
-1 11 0 -0.2773 4.72353 5
-1 11 0 9.36859 1.5646 3
0 11 0 1.52955 0.64927 3
0 11 0 -0.0283 3.8729 5
-1 -11 0 24.8511 12.1032 1
-1 -11 0 5.43462 8.51904 1
-1 -11 0 9.99222 1.95662 3
1 11 0 8.79241 1.50778 3
1 11 0 19.7034 7.45292 5
-2 -11 0 120.784 20.2241 1
-2 -11 0 73.1288 29.5771 1
2 11 0 77.5475 16.5148 5
2 11 0 106.383 6.83359 3
2 11 0 114.815 16.2839 10
3 11 0 -4.227 5.29366 10
3 11 0 5.06938 2.56611 4
3 11 0 2.80707 5.3747 5
-4 -11 0 5.49306 6.56794 4
4 11 0 2.7346 2.83208 4
5 11 0 28.6628 11.5203 7
5 11 0 10.2436 3.87798 4
5 11 0 9.4628 2.49544 2
6 11 0 55.5815 17.0857 7
6 11 0 65.1131 8.92393 8
6 11 0 77.2651 9.54358 4
7 11 0 6.1832 2.27879 2
7 11 0 16.0554 4.12213 8
7 11 0 1.96444 8.11035 7
7 11 0 15.175 4.38385 4
8 11 0 4.83949 11.5137 7
8 11 0 -0.2031 1.3785 2
8 11 0 -0.3533 2.19977 8
8 11 0 0.13609 1.84357 4
9 11 0 95.5402 10.7704 8
9 11 0 87.0593 7.61131 4
-10 -11 0 2.59214 1.09994 3
10 11 0 4.95288 1.58054 2
10 11 0 7.51689 3.09199 8
-11 -11 0 1.73057 1.02888 3
11 11 0 0.66544 1.34651 2
11 -12 0 7.246 1.90464 6
10 -12 0 1.86775 1.39472 6
9 -12 0 67.2903 7.57895 6
8 -12 0 3.70604 2.51046 6
-8 12 0 4.33381 1.03239 3
7 -12 0 76.3271 9.59281 6
-7 12 0 76.7795 5.37792 3
6 -12 0 26.2998 6.65172 6
5 -12 0 19.253 4.38444 4
5 -12 0 14.2779 4.13557 6
-5 12 0 20.5191 2.06665 3
4 -12 0 2.75231 2.82673 6
4 -12 0 9.89444 3.41979 4
-4 12 0 15.3252 13.6057 5
3 -12 0 6.41188 3.29022 4
-3 12 0 3.76823 9.82414 5
-3 12 0 3.37733 8.55896 10
-3 12 0 3.88406 1.01174 3
2 -12 0 480.45 34.6917 4
-2 12 0 549.016 50.4467 10
-2 12 0 456.321 48.7841 5
-2 12 0 475.03 28.0797 3
-1 12 0 18.722 9.87195 5
0 -12 0 12.0572 5.31496 4
0 12 0 21.8236 10.192 5
-1 -12 0 5.01025 4.09985 4
1 12 0 -1.6516 5.42438 10
1 12 0 2.01982 5.67466 5
1 12 0 2.47877 0.895 3
-2 -12 0 435.702 26.6945 3
-2 -12 0 530.97 39.2661 4
2 12 0 470.344 49.8619 10
2 12 0 445.153 32.6283 4
2 12 0 467.076 45.746 5
2 12 0 444.13 26.5375 3
-3 -12 0 12.7464 7.38241 4
3 12 0 -1.0525 8.07423 5
3 12 0 4.79669 3.34879 4
-4 -12 0 1.83445 4.96435 4
4 12 0 0.33359 1.75413 4
5 12 0 20.1825 10.1706 7
5 12 0 24.0922 6.46265 4
6 12 0 20.484 5.48978 4
6 12 0 10.2202 3.17212 2
6 12 0 14.7568 10.7895 7
7 12 0 46.5616 13.5368 7
7 12 0 77.1203 8.23818 8
7 12 0 79.185 9.33284 4
7 12 0 52.7084 6.26244 2
8 12 0 8.40747 3.46105 8
8 12 0 4.41127 2.39635 4
-9 -12 0 60.2713 4.7809 3
9 12 0 46.7597 5.58591 2
9 12 0 64.6139 5.58945 4
9 12 0 57.5699 6.72248 8
-10 -12 0 4.29994 1.50233 3
10 12 0 0.43009 1.31248 2
10 -13 0 37.8364 4.51762 6
9 -13 0 6.7431 2.22767 6
8 -13 0 48.9031 6.87653 6
-8 13 0 52.287 3.89902 3
7 -13 0 28.8687 6.84884 6
-7 13 0 23.4927 2.43085 3
6 -13 0 52.562 7.90627 6
-6 13 0 40.7389 3.51036 3
5 -13 0 7.13853 2.95465 6
5 -13 0 2.14562 3.04901 4
-5 13 0 2.80629 0.94476 3
4 -13 0 27.131 5.69403 4
4 -13 0 16.8661 7.30359 6
-4 13 0 31.4464 2.81862 3
3 -13 0 13.476 4.75676 4
3 -13 0 7.81933 3.23829 6
-3 13 0 15.346 1.91597 3
2 -13 0 9.60936 3.52625 4
-2 13 0 4.50938 1.22285 3
-2 13 0 8.41939 13.6882 10
-2 13 0 4.25744 7.95582 5
1 -13 0 1013.78 66.5921 4
-1 13 0 1004.26 84.882 5
-1 13 0 1154.28 92.7844 10
-1 13 0 995.465 58.3361 3
0 13 0 -5.871 8.04913 5
0 13 0 0.94251 0.68805 3
0 13 0 2.76053 8.12261 10
-1 -13 0 984.139 65.8395 4
1 13 0 1009.56 77.0508 10
1 13 0 998.591 56.4725 3
1 13 0 992.742 80.9183 5
-2 -13 0 4.63149 1.56835 3
-2 -13 0 7.07299 4.79239 4
2 13 0 5.54463 10.9382 10
2 13 0 -0.5882 6.19404 5
2 13 0 3.65771 1.2057 3
2 13 0 12.7987 4.55749 4
-3 -13 0 15.8413 2.30909 3
-3 -13 0 34.2546 9.26963 4
3 13 0 26.14 6.79564 4
-4 -13 0 20.585 2.60217 3
-4 -13 0 22.2845 6.04922 4
4 13 0 27.4875 7.72709 4
-5 -13 0 5.41534 6.67906 4
5 13 0 5.05226 7.52662 7
5 13 0 3.97842 2.43118 4
6 13 0 29.0304 13.0811 7
6 13 0 24.5647 4.40645 2
-7 -13 0 27.9825 3.03255 3
7 13 0 1.77727 12.288 7
7 13 0 32.1985 7.46096 4
7 13 0 18.0571 3.54844 2
-8 -13 0 57.6733 4.90822 3
8 13 0 44.5317 5.75833 2
8 13 0 61.2054 7.10487 4
-9 -13 0 4.5157 1.24572 3
9 13 0 7.61476 1.86103 4
9 13 0 7.76149 2.19232 2
-10 -13 0 35.1436 2.89528 3
10 -14 0 11.0245 2.38548 6
9 -14 0 54.2263 5.87151 6
8 -14 0 58.3044 7.30202 6
-8 14 0 56.1035 4.11289 3
7 -14 0 95.6019 10.9578 6
-7 14 0 106.319 6.98015 3
6 -14 0 87.3235 10.9509 6
-6 14 0 102.8 6.74633 3
5 -14 0 133.965 14.163 6
-5 14 0 136.275 8.90431 3
4 -14 0 103.041 10.3318 4
4 -14 0 96.8733 11.9446 6
-4 14 0 82.1073 7.80211 3
3 -14 0 67.1232 9.84501 6
3 -14 0 82.0463 10.4806 4
-3 14 0 78.6703 5.66293 3
2 -14 0 -2.1711 2.26573 4
-2 14 0 0.34514 0.63135 3
1 -14 0 38.7657 9.09227 4
-1 14 0 33.2501 3.16772 3
0 -14 0 44.095 10.3127 4
0 14 0 51.8835 8.26599 4
0 14 0 36.1279 3.47501 3
-1 -14 0 24.2879 6.24526 4
1 14 0 43.9217 14.4871 10
1 14 0 40.1824 3.39209 3
-2 -14 0 -6.2618 4.48242 4
-2 -14 0 -0.1571 1.39241 3
2 14 0 -1.013 0.79803 3
2 14 0 -0.8318 2.67101 4
-3 -14 0 63.6302 14.8002 4
-3 -14 0 79.848 5.92941 3
3 14 0 85.2521 11.7891 4
-4 -14 0 122.333 15.111 4
-4 -14 0 90.6111 6.9605 3
4 14 0 86.0886 11.0968 4
-5 -14 0 136.297 17.8568 4
-5 -14 0 140.352 9.42443 3
5 14 0 125.276 14.0419 4
5 14 0 134.622 25.3572 7
-6 -14 0 91.8544 6.85352 3
6 14 0 86.5235 10.7469 4
6 14 0 88.3393 22.8864 7
-7 -14 0 105.337 7.44199 3
7 14 0 95.7153 10.5799 4
-8 -14 0 61.7613 4.87794 3
8 14 0 56.7227 6.90096 4
-10 -14 0 7.33995 1.60486 3
9 -15 0 20.9017 3.41276 6
8 -15 0 6.57078 2.90567 6
7 -15 0 36.4839 6.0105 6
6 -15 0 18.3718 4.47233 6
-6 15 0 21.9284 2.30129 3
5 -15 0 116.264 13.349 6
-5 15 0 136.934 8.72104 3
4 -15 0 174.702 16.818 6
4 -15 0 167.814 14.8901 4
-4 15 0 179.777 11.2628 3
3 -15 0 10.9498 4.38878 4
3 -15 0 6.79297 3.74374 6
-3 15 0 4.62093 1.36961 3
2 -15 0 404.767 31.0062 6
2 -15 0 415.258 32.1352 4
-2 15 0 430.447 24.8377 3
1 -15 0 329.562 26.568 4
-1 15 0 286.847 18.3165 3
0 -15 0 0.88113 3.04282 4
0 15 0 10.261 4.66138 4
-1 -15 0 302.212 26.5142 4
1 15 0 296.442 25.0857 4
1 15 0 276.112 17.4244 3
-2 -15 0 420.498 33.6011 4
2 15 0 356.667 29.5273 4
2 15 0 414.481 23.4587 3
-3 -15 0 3.04441 5.87138 4
-3 -15 0 1.54559 1.22061 3
3 15 0 -1.3545 2.81022 4
-4 -15 0 172.923 11.2947 3
-4 -15 0 171.432 19.0834 4
4 15 0 178.109 17.094 4
-5 -15 0 135.365 9.06846 3
-5 -15 0 122.817 17.3493 4
5 15 0 126.266 25.4689 7
5 15 0 129.391 13.8842 4
-6 -15 0 28.2348 10.0899 4
-6 -15 0 30.1494 3.12789 3
6 15 0 21.9871 5.30576 4
-7 -15 0 19.236 2.51252 3
7 15 0 24.6743 4.88328 4
-8 -15 0 5.96427 1.37695 3
8 15 0 5.62448 3.24521 4
-9 -15 0 16.7992 1.95651 3
9 -16 0 26.9924 4.55113 6
8 -16 0 10.6323 2.72697 6
-8 16 0 10.9171 1.46783 3
7 -16 0 184.341 15.9256 6
-7 16 0 209.404 12.1984 3
6 -16 0 21.8164 5.2503 6
-6 16 0 23.5231 2.45142 3
5 -16 0 171.324 15.9418 6
-5 16 0 165.41 10.777 3
4 -16 0 32.3615 5.77197 4
4 -16 0 38.0256 8.34869 6
-4 16 0 32.2612 3.22325 3
3 -16 0 180.872 16.6691 4
3 -16 0 180.529 16.8111 6
-3 16 0 172.239 11.417 3
2 -16 0 13.3881 4.64622 4
2 -16 0 8.91359 3.7979 6
-2 16 0 9.31429 1.95326 3
1 -16 0 17.0968 5.22466 4
-1 16 0 25.7769 2.78181 3
0 -16 0 417.435 32.2941 4
0 16 0 399.297 23.0369 3
0 16 0 337.512 28.8678 4
-1 -16 0 23.3507 7.19481 4
1 16 0 22.4253 2.58988 3
1 16 0 18.8519 6.14359 4
-2 -16 0 12.4973 5.2137 4
2 16 0 9.66464 3.48228 4
-3 -16 0 195.657 20.4977 4
3 16 0 174.288 17.6564 4
-4 -16 0 21.9178 7.43311 4
4 16 0 34.4874 8.10508 4
4 16 0 0.88888 10.128 7
-5 -16 0 177.732 11.0934 3
-5 -16 0 168.99 18.2193 4
5 16 0 168.531 16.6115 4
-6 -16 0 13.9358 8.59533 4
6 16 0 15.3656 4.61361 4
-7 -16 0 210.599 12.8293 3
7 16 0 200.631 16.6019 4
-8 -16 0 15.5266 1.9531 3
8 16 0 10.7433 2.55278 4
8 -17 0 5.5881 1.95813 6
7 -17 0 14.7668 3.43208 6
-7 17 0 18.0534 1.85345 3
-6 17 0 22.2118 2.34752 3
5 -17 0 81.1183 9.81894 6
-5 17 0 82.9444 5.98081 3
4 -17 0 341.052 25.7175 6
4 -17 0 334.098 22.8206 4
-4 17 0 310.759 19.6255 3
-3 17 0 3.41429 1.15416 3
2 -17 0 75.2898 10.5997 4
2 -17 0 67.3629 9.9303 6
-2 17 0 77.5221 5.7792 3
1 -17 0 78.7897 11.4072 4
1 -17 0 67.1747 9.4584 6
-1 17 0 81.5905 5.98675 3
0 -17 0 -0.8386 2.59224 6
0 -17 0 4.74646 3.49041 4
0 17 0 0.1856 0.95682 3
0 17 0 -0.5686 3.29502 4
-1 -17 0 79.2424 11.7981 4
1 17 0 66.1331 10.0759 4
1 17 0 82.1271 5.81174 3
-2 -17 0 84.0537 11.7545 4
2 17 0 55.9236 9.44215 4
3 17 0 8.38581 4.62057 4
-4 -17 0 315.268 26.9666 4
4 17 0 293.367 24.2798 4
-5 -17 0 70.2125 11.3534 4
5 17 0 76.4954 9.46605 4
-6 -17 0 23.7068 6.84096 4
6 17 0 23.527 5.621 4
7 17 0 14.0085 3.43485 4
8 17 0 3.73549 2.71027 4
8 -18 0 52.0424 4.81841 6
7 -18 0 12.9669 3.17711 6
-7 18 0 12.9541 1.55093 3
6 -18 0 8.67738 3.22778 6
5 -18 0 59.9192 7.70478 6
-5 18 0 71.5644 5.0909 3
4 -18 0 38.3666 6.01346 6
4 -18 0 26.5214 4.42266 4
-4 18 0 25.1784 2.79013 3
3 -18 0 14.5431 4.49734 4
3 -18 0 15.7287 4.5978 6
-3 18 0 12.8247 2.17759 3
2 -18 0 8.3441 4.29326 6
2 -18 0 12.8389 4.65222 4
1 -18 0 26.3517 7.31584 4
1 -18 0 25.4678 6.14659 6
-1 18 0 32.7347 3.15111 3
0 -18 0 60.7854 10.9441 4
0 -18 0 50.7888 8.04144 6
0 18 0 58.14 4.58822 3
0 18 0 52.1163 8.77733 4
-1 -18 0 25.7105 7.62906 4
-1 -18 0 23.1931 5.27341 6
1 18 0 30.9339 6.87893 4
1 18 0 27.1793 2.75678 3
-2 -18 0 8.91098 6.59203 4
2 18 0 16.103 5.46722 4
-3 -18 0 9.66694 4.32304 4
3 18 0 14.8682 4.26862 4
-4 -18 0 16.0189 4.85634 4
4 18 0 32.349 6.88267 4
-5 -18 0 57.002 10.3453 4
5 18 0 66.0031 8.57394 4
-6 -18 0 1.16932 6.53716 4
6 18 0 8.26704 3.0634 4
7 18 0 11.0838 2.52658 4
7 -19 0 28.5491 3.53007 6
6 -19 0 5.00726 1.95856 6
-6 19 0 5.74697 1.13435 3
5 -19 0 104.589 9.56204 6
-5 19 0 106.202 7.00948 3
4 -19 0 -0.6145 1.64763 6
-4 19 0 1.82224 0.79398 3
3 -19 0 -0.1715 1.83832 4
-3 19 0 0.86999 0.78269 3
2 -19 0 90.1298 9.55405 6
2 -19 0 86.5823 10.1938 4
-2 19 0 79.8373 6.01267 3
1 -19 0 8.38162 4.0975 4
1 -19 0 10.3569 3.53153 6
-1 19 0 13.5238 1.95504 3
0 -19 0 2.36132 2.96005 4
0 -19 0 -2.8611 2.97398 6
0 19 0 1.03007 0.91458 3
-1 -19 0 12.1589 5.23112 4
1 19 0 5.04013 4.37533 4
-2 -19 0 81.388 11.1367 4
2 19 0 79.7276 10.3057 4
-3 -19 0 2.39804 3.1846 4
3 19 0 0.22627 2.21158 4
-4 -19 0 5.81025 4.45633 4
4 19 0 -0.7352 2.78822 4
-5 -19 0 109.077 12.0504 4
5 19 0 98.1138 10.1771 4
-6 -19 0 -9.0902 5.66958 4
6 19 0 3.99647 1.83575 4
7 19 0 29.5486 3.62069 4
6 -20 0 7.31437 2.00001 6
5 -20 0 32.0297 4.10248 6
-5 20 0 31.2764 2.66757 3
4 -20 0 22.1616 3.88139 6
-4 20 0 21.307 2.59086 3
3 -20 0 3.9112 2.27572 6
3 -20 0 5.46077 2.39997 4
-3 20 0 3.20827 1.16053 3
2 -20 0 -0.6306 1.82643 4
2 -20 0 3.8549 2.58128 6
-2 20 0 -0.1258 0.78142 3
1 -20 0 8.66632 3.81796 6
0 -20 0 70.8281 9.40477 4
0 20 0 66.5119 4.86355 3
0 20 0 58.772 11.428 4
-1 -20 0 1.10848 2.46566 4
-2 -20 0 -0.9102 2.10786 4
2 20 0 -2.4081 1.93231 4
-3 -20 0 -1.8066 2.58853 4
3 20 0 3.23145 2.45657 4
-4 -20 0 27.9139 5.87361 4
4 20 0 14.071 4.23738 4
-5 -20 0 30.3144 5.66949 4
5 20 0 25.3557 4.60041 4
6 20 0 3.7006 1.78989 4
5 -21 0 6.2534 2.27175 6
4 -21 0 6.35349 2.0879 6
-4 21 0 10.6203 1.41425 3
3 -21 0 18.7547 3.66358 6
-3 21 0 24.0413 2.23016 3
2 -21 0 29.7825 4.43127 4
2 -21 0 24.9141 4.64348 6
-2 21 0 27.8845 2.58303 3
1 -21 0 2.42746 1.82834 4
-1 21 0 4.24085 1.62405 3
0 -21 0 0.69472 1.74703 4
-1 -21 0 3.3823 2.90204 4
1 21 0 1.2673 4.87835 4
-2 -21 0 21.6984 4.97616 4
2 21 0 27.2055 6.45656 4
-3 -21 0 21.1929 4.89524 4
3 21 0 13.8408 3.59425 4
-4 -21 0 12.8755 3.61882 4
5 21 0 6.92449 1.92039 4
1 -22 0 3.79351 2.04657 4
0 -22 0 143.581 12.0679 4
-1 -22 0 2.44116 2.54659 4
-2 -22 0 4.38779 2.22385 4
2 22 0 2.1078 3.00194 4
-3 -22 0 0.88644 1.56548 4
3 22 0 0.17609 2.01977 4
0 -23 0 2.90526 1.51802 4
4 22 -1 -0.9445 2.28866 4
-4 -22 1 -1.9355 3.06956 4
3 22 -1 15.8544 3.21147 4
-3 -22 1 20.9372 4.06816 4
2 22 -1 86.4935 9.73619 4
-2 -22 1 95.4256 9.22668 4
-1 -22 1 2.86455 1.89394 4
0 -22 1 78.7802 7.80004 4
1 -22 1 6.82874 3.24672 4
5 21 -1 0.73937 1.52205 4
-5 -21 1 -1.6299 3.22331 4
4 21 -1 1.10381 1.58913 4
3 21 -1 4.68361 2.05216 4
-3 -21 1 4.65946 2.59516 4
2 21 -1 144.211 13.1545 4
-2 -21 1 166.789 14.6204 4
1 21 -1 178.724 15.4444 4
-1 -21 1 201.155 16.7301 4
0 -21 1 12.4586 3.43486 4
1 -21 1 3.08992 1.95689 4
-2 21 -1 3.63207 0.93906 3
2 -21 1 6.26756 2.14066 4
-3 21 -1 8.10962 1.35155 3
-4 21 -1 23.6999 2.55742 3
6 20 -1 8.44338 2.43251 4
5 20 -1 5.1695 2.11733 4
-5 -20 1 4.26531 2.50371 4
4 20 -1 0.88446 1.78513 4
-4 -20 1 9.83716 3.61477 4
2 20 -1 67.958 8.56264 4
-2 -20 1 75.4243 9.91657 4
1 20 -1 11.1252 4.68816 4
-1 -20 1 17.4326 5.54714 4
0 20 -1 9.44926 1.53506 3
0 -20 1 9.96021 3.55835 4
-1 20 -1 32.1532 2.87037 3
1 -20 1 24.8463 5.9123 4
1 -20 1 19.0594 6.78746 6
-2 20 -1 4.10378 1.27678 3
2 -20 1 4.16225 3.20795 4
2 -20 1 11.9884 3.35376 6
-3 20 -1 85.3227 5.92132 3
3 -20 1 82.6798 7.73954 6
3 -20 1 87.6945 6.85165 4
-4 20 -1 0.36201 0.80488 3
4 -20 1 5.05956 2.08001 6
-5 20 -1 16.0195 1.69392 3
5 -20 1 12.9259 2.76414 6
6 -20 1 1.28232 1.47295 6
7 19 -1 4.92342 2.17179 4
6 19 -1 28.3801 4.82581 4
-6 -19 1 29.2601 6.46025 4
5 19 -1 4.31763 2.57439 4
-5 -19 1 0.43925 3.82706 4
4 19 -1 42.4329 6.45238 4
-4 -19 1 51.6279 8.7699 4
3 19 -1 31.4845 5.93347 4
-3 -19 1 46.4915 9.58511 4
2 19 -1 40.3948 7.03206 4
-2 -19 1 48.4949 8.01967 4
1 19 -1 8.30861 4.30949 4
1 19 -1 2.26516 1.20064 3
-1 -19 1 0.89673 2.06801 4
0 19 -1 5.03229 1.32409 3
0 -19 1 8.60331 3.57302 4
-1 19 -1 53.1509 4.47485 3
1 -19 1 60.7444 8.58646 4
1 -19 1 56.3249 7.82902 6
-2 19 -1 40.617 3.468 3
2 -19 1 32.8264 6.12351 6
2 -19 1 35.8399 6.40193 4
-3 19 -1 25.0753 2.59916 3
3 -19 1 29.0223 4.69294 4
3 -19 1 22.5946 4.99601 6
-4 19 -1 25.7561 2.61816 3
4 -19 1 25.3192 4.43394 6
-5 19 -1 2.21863 1.24589 3
5 -19 1 3.60457 1.81609 6
-6 19 -1 1.80944 0.64167 3
6 -19 1 2.61108 1.69373 6
8 18 -1 1.29205 1.22987 4
7 18 -1 22.5941 3.87402 4
6 18 -1 5.76528 2.94475 4
-6 -18 1 5.87603 4.75792 4
5 18 -1 27.6401 5.38528 4
-5 -18 1 12.4751 6.18042 4
4 18 -1 12.4108 4.96491 4
-4 -18 1 8.84977 4.35192 4
3 18 -1 276.11 22.8024 4
2 18 -1 271.929 22.7228 4
1 18 -1 126.616 13.9093 4
1 18 -1 129.072 8.70975 3
-1 -18 1 148.678 16.2175 4
0 18 -1 34.941 3.29658 3
0 18 -1 32.4417 7.16035 4
0 -18 1 38.334 6.66586 6
0 -18 1 24.418 6.22178 4
-1 18 -1 2.47791 1.20275 3
1 -18 1 3.00359 2.76393 4
-2 18 -1 3.58676 1.19228 3
2 -18 1 0.57477 2.5774 4
2 -18 1 1.59152 2.66339 6
-3 18 -1 8.481 1.99323 3
3 -18 1 6.75764 3.03407 4
3 -18 1 13.072 4.0137 6
-4 18 -1 49.6446 4.24829 3
4 -18 1 61.8333 7.75131 6
-5 18 -1 295.464 17.8898 3
5 -18 1 305.647 21.8688 6
-6 18 -1 11.0057 2.00491 3
6 -18 1 13.5674 3.40319 6
-7 18 -1 40.1792 3.69325 3
7 -18 1 50.9705 5.13467 6
8 17 -1 5.85457 2.25881 4
-7 -17 1 11.7596 1.98167 3
6 17 -1 249.77 20.4597 4
-6 -17 1 250.895 23.1109 4
5 17 -1 85.3772 10.7308 4
-5 -17 1 103.209 12.8521 4
4 17 -1 26.9801 6.30077 4
-4 -17 1 43.7239 9.93915 4
3 17 -1 30.2656 7.16914 4
2 17 -1 1.18534 2.49845 4
2 17 -1 0.81159 1.08205 3
-2 -17 1 4.16874 3.38624 4
1 17 -1 33.9648 3.27681 3
1 17 -1 32.033 6.93754 4
-1 -17 1 34.2968 8.35991 4
0 17 -1 176.864 18.0452 4
0 17 -1 194.759 12.1824 3
0 -17 1 177.488 16.1388 6
0 -17 1 204.308 19.7877 4
-1 17 -1 583.228 34.152 3
1 -17 1 591.489 42.3879 4
1 -17 1 582.705 39.5823 6
-2 17 -1 0.68933 0.96423 3
2 -17 1 -2.0472 2.19657 4
-3 17 -1 2.51105 1.06758 3
3 -17 1 3.31928 2.60341 4
3 -17 1 6.72075 3.60105 6
-4 17 -1 39.6507 3.5382 3
4 -17 1 33.5065 5.14039 4
4 -17 1 38.9454 6.27529 6
5 -17 1 16.2142 4.03312 6
-6 17 -1 87.684 6.22642 3
6 -17 1 101.483 9.79763 6
-7 17 -1 5.43752 1.03279 3
7 -17 1 2.4589 1.71068 6
8 16 -1 19.2204 3.57133 4
-8 -16 1 15.3611 2.02337 3
7 16 -1 296.51 22.169 4
-7 -16 1 290.655 17.6188 3
6 16 -1 37.254 6.99837 4
-6 -16 1 56.6931 11.1759 4
-6 -16 1 31.1703 3.26222 3
5 16 -1 158.162 34.2281 7
5 16 -1 198.546 18.0422 4
-5 -16 1 201.133 12.2565 3
-5 -16 1 185.683 19.8108 4
4 16 -1 223.193 20.2988 4
-4 -16 1 239.797 22.8514 4
3 16 -1 1.28943 2.78909 4
-3 -16 1 2.97435 3.59829 4
2 16 -1 22.0734 6.27521 4
2 16 -1 20.5076 2.46661 3
-2 -16 1 17.1964 5.92887 4
1 16 -1 19.5839 4.92271 4
1 16 -1 18.0015 2.27178 3
-1 -16 1 9.51727 4.53675 6
-1 -16 1 12.6712 4.93094 4
0 16 -1 20.6764 5.45067 4
0 16 -1 17.1235 2.32271 3
0 -16 1 14.6297 5.36866 6
0 -16 1 18.7444 6.21489 4
-1 16 -1 64.6958 5.38435 3
1 -16 1 71.8091 9.32557 6
1 -16 1 70.2852 10.6347 4
-2 16 -1 370.656 22.4632 3
2 -16 1 384.057 29.2438 4
2 -16 1 368.596 28.1143 6
-3 16 -1 5.40479 1.35481 3
3 -16 1 2.24133 2.62134 4
3 -16 1 4.19203 2.85747 6
-4 16 -1 59.5834 4.69435 3
4 -16 1 37.1307 10.0798 6
4 -16 1 62.286 7.19717 4
-5 16 -1 1.92219 1.05802 3
5 -16 1 4.79624 2.34228 6
-6 16 -1 19.1144 2.21704 3
7 -16 1 5.3873 2.2659 6
-8 16 -1 15.6262 1.8298 3
8 -16 1 18.1588 3.20712 6
-9 -15 1 0.75211 0.83398 3
8 15 -1 11.6091 3.25693 4
-8 -15 1 17.364 2.27608 3
7 15 -1 35.1663 6.14746 4
-7 -15 1 26.5534 2.95491 3
6 15 -1 398.004 29.411 4
-6 -15 1 402.104 23.526 3
-6 -15 1 367.534 30.889 4
5 15 -1 348.769 39.7781 7
5 15 -1 336.305 26.8598 4
-5 -15 1 336.454 20.5394 3
-5 -15 1 341.03 29.3863 4
4 15 -1 64.6706 9.72926 4
-4 -15 1 53.4671 11.3711 4
-4 -15 1 64.0591 5.04571 3
3 15 -1 421.475 31.9969 4
2 15 -1 23.2374 2.68146 3
2 15 -1 31.9741 8.01239 4
-2 -15 1 44.701 10.2663 4
1 15 -1 147.778 16.2044 4
1 15 -1 187.71 11.1469 3
-1 -15 1 165.053 18.4256 4
0 15 -1 146.214 9.6403 3
0 15 -1 134.339 15.3709 4
0 -15 1 133.564 13.8525 6
0 -15 1 164.653 17.0231 4
-1 15 -1 533.632 31.0154 3
1 -15 1 510.531 38.7247 4
1 -15 1 545.605 43.6718 6
2 -15 1 41.7353 7.71086 4
2 -15 1 40.0197 7.19839 6
-3 15 -1 19.3863 2.47889 3
3 -15 1 27.1064 6.18414 4
3 -15 1 27.1301 6.9682 6
-4 15 -1 89.8668 6.6804 3
4 -15 1 96.4442 9.62038 4
4 -15 1 98.4837 11.4812 6
-5 15 -1 25.3883 2.56207 3
5 -15 1 11.5207 5.67148 6
6 -15 1 30.5922 5.68502 6
-7 15 -1 68.2865 4.98508 3
7 -15 1 78.6479 8.72539 6
-8 15 -1 -0.783 0.64751 3
8 -15 1 2.21474 1.85288 6
9 -15 1 86.9815 7.41378 6
-10 -14 1 3.13781 0.89965 3
-9 -14 1 -1.4864 0.76799 3
8 14 -1 4.96632 2.61112 4
-8 -14 1 7.78314 1.64637 3
7 14 -1 276.058 22.1103 4
-7 -14 1 276.48 17.2767 3
6 14 -1 25.5017 6.52403 4
6 14 -1 16.8548 11.7477 7
-6 -14 1 32.5849 11.4529 4
-6 -14 1 21.5019 2.82635 3
5 14 -1 40.9552 13.016 7
5 14 -1 36.6807 8.1395 4
-5 -14 1 31.7783 3.55876 3
-5 -14 1 36.9264 9.1981 4
4 14 -1 138.956 14.8087 4
-4 -14 1 134.1 9.25284 3
-4 -14 1 141.861 17.5013 4
-3 -14 1 32.9866 9.55165 4
-3 -14 1 39.6828 3.55694 3
2 14 -1 77.8035 10.1062 4
2 14 -1 91.8209 6.24279 3
-2 -14 1 84.4443 12.4893 4
1 14 -1 232.831 34.41 10
1 14 -1 303.469 17.0744 3
1 14 -1 256.459 22.7736 4
-1 -14 1 293.168 25.4042 4
0 14 -1 512.545 39.9001 4
0 14 -1 610.513 33.9517 3
0 -14 1 626.852 43.1305 4
-1 14 -1 4.33652 1.21127 3
1 -14 1 10.2849 3.5678 6
1 -14 1 5.49791 3.32285 4
-2 14 -1 120.187 8.1213 3
2 -14 1 112.811 12.7759 6
2 -14 1 126.249 15.2382 4
-3 14 -1 36.0969 3.41181 3
3 -14 1 42.626 6.7673 4
3 -14 1 42.0914 7.58317 6
-4 14 -1 77.5755 5.61921 3
4 -14 1 75.1548 10.0744 6
4 -14 1 74.9447 8.38038 4
-5 14 -1 81.7739 5.89197 3
5 -14 1 81.8483 10.4143 6
6 -14 1 3.60317 3.11722 6
-7 14 -1 251.041 15.4336 3
7 -14 1 269.037 20.544 6
-8 14 -1 4.97042 0.98027 3
8 -14 1 5.13217 2.35773 6
9 -14 1 13.9396 3.04993 6
-10 -13 1 11.2207 1.65901 3
9 13 -1 0.70417 3.51627 2
9 13 -1 2.57138 1.97098 4
-9 -13 1 3.10306 1.09521 3
8 13 -1 26.4062 4.09141 2
8 13 -1 21.0271 4.96181 4
-8 -13 1 27.4173 2.9239 3
7 13 -1 147.902 25.9637 7
7 13 -1 150.141 14.7292 4
-7 -13 1 151.621 10.3433 3
6 13 -1 132.288 13.4229 4
6 13 -1 106.085 22.7229 7
-6 -13 1 124.68 8.85687 3
5 13 -1 -1.8994 8.77492 7
5 13 -1 1.92327 2.8547 4
4 13 -1 5.68826 3.24436 4
-4 -13 1 5.53505 5.31833 4
-4 -13 1 8.90676 1.96019 3
3 13 -1 4.40923 3.00154 4
-3 -13 1 7.25884 1.48482 3
-3 -13 1 -2.0732 3.22772 4
2 13 -1 3.35919 1.06447 3
2 13 -1 1.52021 9.61512 5
2 13 -1 1.32189 2.7688 4
-2 -13 1 6.1536 1.39091 3
-2 -13 1 5.02855 4.22966 4
1 13 -1 32.4715 12.4313 5
1 13 -1 28.9127 2.92248 3
1 13 -1 19.0725 7.32795 4
-1 -13 1 43.8786 9.86505 4
0 13 -1 33.009 3.10826 3
0 13 -1 44.8798 15.0937 5
0 -13 1 36.1236 10.0359 4
-1 13 -1 312.071 18.8508 3
-1 13 -1 319.34 42.1783 5
1 -13 1 317.846 25.7366 4
-2 13 -1 96.5433 6.52882 3
2 -13 1 84.7828 11.0473 4
2 -13 1 91.825 10.7784 6
-3 13 -1 5.47956 1.37134 3
3 -13 1 7.76612 4.05213 6
3 -13 1 8.19406 3.59933 4
-4 13 -1 29.7975 2.93288 3
4 -13 1 42.2299 6.80623 6
-5 13 -1 14.1734 1.91334 3
5 -13 1 18.947 4.87649 6
-6 13 -1 -0.3088 0.70596 3
6 -13 1 1.74273 1.35631 6
7 -13 1 72.5827 9.14401 6
-8 13 -1 0.3129 0.77824 3
8 -13 1 1.54885 1.73738 6
9 -13 1 12.3113 3.27358 6
10 -13 1 11.5229 2.79706 6
10 12 -1 59.8442 7.03441 8
-10 -12 1 66.5244 4.9397 3
9 12 -1 17.2029 3.4501 4
9 12 -1 31.575 7.75 8
-9 -12 1 18.0857 2.48061 3
8 12 -1 17.8845 5.00167 4
8 12 -1 11.9961 2.98226 2
-8 -12 1 17.5743 2.49414 3
7 12 -1 67.0085 6.96329 2
7 12 -1 53.4346 16.5157 7
7 12 -1 82.2277 8.74748 8
7 12 -1 83.1385 9.66115 4
-7 -12 1 87.1795 6.35536 3
6 12 -1 79.1061 19.0564 7
6 12 -1 65.7377 10.7736 8
6 12 -1 93.3329 10.7649 4
5 12 -1 54.3106 15.8945 7
-5 -12 1 41.3136 3.86561 3
-5 -12 1 37.41 8.97655 4
4 12 -1 0.37543 1.9314 4
-4 -12 1 4.60927 5.31882 4
-4 -12 1 -0.7498 0.65943 3
3 12 -1 425.803 57.3925 5
3 12 -1 429.289 24.4852 3
3 12 -1 399.089 30.2933 4
-3 -12 1 443.195 36.5394 4
-3 -12 1 415.665 24.8428 3
2 12 -1 22.3832 4.93872 4
2 12 -1 18.2708 2.04871 3
-2 -12 1 14.5672 2.12396 3
-2 -12 1 6.83724 5.99694 4
1 12 -1 8.4324 9.0655 5
1 12 -1 11.1442 1.96754 3
-1 -12 1 8.68258 5.5244 4
0 12 -1 36.6084 9.78227 5
-1 12 -1 78.9119 5.82623 3
1 -12 1 91.282 11.0909 4
-2 12 -1 72.9239 25.4617 5
-2 12 -1 95.1073 6.22245 3
2 -12 1 88.9849 10.6631 6
2 -12 1 80.3826 10.2047 4
-3 12 -1 60.6078 4.41627 3
-3 12 -1 66.0898 19.3146 5
3 -12 1 56.4637 7.76851 4
3 -12 1 48.752 8.16068 6
-4 12 -1 112.464 7.46634 3
4 -12 1 118.395 12.5722 6
4 -12 1 108.939 10.6197 4
-5 12 -1 103.105 6.84119 3
5 -12 1 97.4902 11.7006 6
6 -12 1 4.78519 2.54502 6
-7 12 -1 177.354 11.047 3
7 -12 1 179.823 16.4561 6
-8 12 -1 5.37731 1.25796 3
8 -12 1 9.37535 3.0666 6
9 -12 1 32.6642 4.73415 6
10 -12 1 22.9263 3.45196 6
11 11 -1 4.12762 3.33576 8
11 11 -1 6.14636 1.21991 2
-11 -11 1 6.50996 1.14657 3
10 11 -1 95.7152 8.21267 2
10 11 -1 113.216 9.95006 8
-10 -11 1 111.369 7.49994 3
9 11 -1 32.9603 4.68202 2
9 11 -1 49.778 5.51886 4
9 11 -1 56.3395 7.2012 8
-9 -11 1 45.0149 5.16219 3
8 11 -1 73.8383 9.01163 4
8 11 -1 71.3774 19.699 7
7 11 -1 133.495 12.7179 8
7 11 -1 128.473 12.7179 4
7 11 -1 156.239 24.7164 7
7 11 -1 103.084 9.98814 2
6 11 -1 285.803 33.7818 7
6 11 -1 292.516 23.2065 4
6 11 -1 284.658 21.8824 8
5 11 -1 14.6705 7.73641 7
4 11 -1 57.1336 8.23188 4
-4 -11 1 71.8739 12.1102 4
3 11 -1 374.868 21.8126 3
3 11 -1 420.591 39.9127 5
3 11 -1 353.592 27.1522 4
-3 -11 1 372.674 22.2278 3
2 11 -1 41.7164 13.3887 5
2 11 -1 48.3071 3.64046 3
-2 -11 1 33.9074 13.4071 1
-2 -11 1 38.0215 12.1805 1
-2 -11 1 45.6916 3.69237 3
1 11 -1 -0.8386 5.27042 5
1 11 -1 2.10777 0.84438 3
-1 -11 1 -1.2974 1.06143 3
-1 -11 1 13.0345 10.6522 1
0 11 -1 344.297 20.1365 3
0 11 -1 339.895 37.0736 5
-1 11 -1 153.306 24.1677 5
-1 11 -1 148.063 9.36655 3
-2 11 -1 215.509 12.5332 3
-2 11 -1 181.593 27.0164 5
2 -11 1 199.551 17.5654 4
-3 11 -1 67.6379 17.6502 5
-3 11 -1 116.499 7.14224 3
3 -11 1 101.454 15.5727 4
3 -11 1 113.136 11.8231 6
-4 11 -1 20.4994 13.5512 5
-4 11 -1 4.45019 1.1423 3
4 -11 1 7.38193 2.77507 6
4 -11 1 2.7907 2.91557 4
-5 11 -1 3.56697 0.93022 3
5 -11 1 5.01651 2.62185 6
-6 11 -1 45.1781 3.62057 3
6 -11 1 58.8246 8.27121 6
-7 11 -1 11.2168 1.75138 3
7 -11 1 26.0879 6.03971 6
8 -11 1 155.441 14.2787 6
9 -11 1 40.2989 5.6395 6
10 -11 1 3.91305 1.76511 6
11 -11 1 1.32904 1.5363 6
11 10 -1 22.0339 4.47204 8
11 10 -1 11.3245 2.31631 2
-11 -10 1 18.1929 2.07773 3
10 10 -1 19.2019 3.39303 2
-10 -10 1 23.3564 2.59672 3
9 10 -1 11.9741 3.63721 8
9 10 -1 9.55332 2.75113 4
8 10 -1 3.50021 1.98122 2
8 10 -1 4.4797 2.62535 8
8 10 -1 2.31571 2.5265 4
8 10 -1 0.61038 9.35389 7
7 10 -1 7.67806 2.61165 2
7 10 -1 2.22264 2.47311 4
7 10 -1 9.55039 8.34313 7
7 10 -1 5.8653 3.35431 8
6 10 -1 98.3927 10.661 4
6 10 -1 62.5832 7.53989 2
6 10 -1 83.1939 9.63584 8
5 10 -1 168.809 21.9507 7
5 10 -1 144.197 13.4505 4
5 10 -1 115.783 13.5902 8
3 10 -1 100.623 6.81331 3
3 10 -1 117.861 18.786 5
-3 -10 1 126.542 24.9951 1
2 10 -1 -1.1234 3.42922 5
2 10 -1 0.02302 0.50323 3
-2 -10 1 -11.657 7.0112 1
-2 -10 1 1.22115 0.80812 3
-2 -10 1 3.44224 4.90271 1
1 10 -1 77.368 5.33224 3
-1 -10 1 84.2211 15.9831 1
0 10 -1 115.743 20.4146 5
0 10 -1 94.7976 6.39252 3
0 -10 1 104.714 15.6315 1
0 -10 1 91.8078 14.8618 1
-1 10 -1 196.799 25.7324 5
-1 10 -1 202.205 12.1349 3
-2 10 -1 37.5201 12.34 5
-2 10 -1 27.3221 2.41669 3
-3 10 -1 315.461 36.2457 5
-3 10 -1 277.491 16.0481 3
3 -10 1 246.648 20.7552 6
-4 10 -1 156.675 25.8929 5
-4 10 -1 113.189 7.51202 3
4 -10 1 123.053 10.899 4
4 -10 1 116.341 12.1454 6
-5 10 -1 27.6805 17.0269 5
5 -10 1 47.173 7.69063 6
-6 10 -1 142.255 8.96897 3
6 -10 1 147.009 14.1704 6
7 -10 1 18.7471 5.1951 6
9 -10 1 11.22 3.50061 6
10 -10 1 5.30036 2.20533 6
11 -10 1 26.4321 3.24124 6
12 9 -1 5.7294 3.2382 8
12 9 -1 6.57949 1.3798 2
11 9 -1 33.3394 5.14363 8
11 9 -1 36.9799 4.17501 2
-11 -9 1 37.2487 3.83329 3
10 9 -1 9.99258 2.61108 2
10 9 -1 9.64064 3.31279 8
-10 -9 1 9.3868 1.93341 3
9 9 -1 158.059 13.731 2
9 9 -1 191.337 13.3191 4
9 9 -1 180.019 29.5106 7
9 9 -1 177.535 16.201 8
8 9 -1 35.3931 6.42551 8
8 9 -1 24.4588 11.038 7
8 9 -1 41.4721 6.10689 4
8 9 -1 30.3514 4.81546 2
7 9 -1 31.1748 8.39351 8
7 9 -1 43.162 11.9267 7
7 9 -1 24.2695 4.81455 2
6 9 -1 34.3751 4.81675 2
6 9 -1 31.4703 6.71169 8
6 9 -1 34.6648 6.19381 4
6 9 -1 28.3411 10.0394 7
5 9 -1 107.236 11.1886 4
5 9 -1 129.982 18.8065 7
3 9 -1 467.983 42.7397 5
3 9 -1 566.508 39.538 10
-3 -9 1 530.46 46.1214 1
-3 -9 1 524.681 42.1144 1
2 9 -1 950.328 55.4736 3
2 9 -1 982.554 70.7205 5
-2 -9 1 1043.77 71.1218 1
1 9 -1 5.63104 4.6673 5
1 9 -1 2.62798 0.89683 3
-1 -9 1 16.1855 7.26459 1
0 9 -1 517.128 29.3753 3
0 9 -1 457.147 42.524 5
0 -9 1 565.152 42.0565 1
-1 9 -1 536.699 48.2552 5
-1 9 -1 588.312 32.8948 3
1 -9 1 598.76 44.2618 1
-2 9 -1 766.829 61.4803 5
-2 9 -1 759.856 43.023 3
-3 9 -1 41.7947 12.052 5
-3 9 -1 41.7819 3.15413 3
-4 9 -1 1001.51 57.3401 3
-4 9 -1 1069.99 81.7003 5
4 -9 1 978.186 62.4291 6
-5 9 -1 3.37561 1.07893 3
-5 9 -1 10.4999 13.9099 5
-5 9 -1 -11.741 13.0428 10
5 -9 1 0.31981 2.1065 6
6 -9 1 190.986 16.9329 6
7 -9 1 136.886 13.6811 6
8 -9 1 254.55 20.2847 6
9 -9 1 24.3328 4.65241 6
10 -9 1 43.9109 6.29762 6
11 -9 1 118.876 10.5158 6
12 8 -1 12.601 4.01738 8
12 8 -1 11.1003 2.56542 2
-12 -8 1 6.86568 1.19101 3
11 8 -1 84.9037 8.68207 8
11 8 -1 78.8227 7.27426 2
-11 -8 1 73.341 5.65402 3
10 8 -1 26.1072 4.29924 2
10 8 -1 30.9048 5.54258 8
9 8 -1 38.219 5.62865 2
8 8 -1 116.574 11.0024 2
8 8 -1 142.725 12.1269 4
8 8 -1 120.617 13.0159 8
8 8 -1 117.95 22.3684 7
7 8 -1 2.19009 2.34416 4
7 8 -1 -6.7934 4.61079 7
6 8 -1 4.25774 4.03746 2
6 8 -1 14.1535 4.68647 8
6 8 -1 4.57839 2.459 4
6 8 -1 8.6766 5.95415 7
5 8 -1 222.281 24.086 7
5 8 -1 185.226 15.9416 4
4 8 -1 2.04818 3.72311 10
-4 -8 1 5.77364 6.78671 1
3 8 -1 299.074 23.8261 10
3 8 -1 281.628 28.1147 5
-3 -8 1 321.395 29.8409 1
2 8 -1 313.583 29.8101 5
2 8 -1 300.447 28.8872 1
2 8 -1 359.301 26.8364 10
-2 -8 1 327.399 29.9359 1
1 8 -1 44.7531 9.30389 1
1 8 -1 54.3113 12.2897 5
-1 -8 1 55.8207 9.8577 1
0 8 -1 71.8478 12.8741 5
0 8 -1 85.9556 12.1646 1
0 -8 1 80.3397 11.9746 1
-1 8 -1 241.179 26.5906 5
-1 8 -1 267.282 25.2126 1
1 -8 1 262.05 23.1835 1
-2 8 -1 116.258 16.2516 5
2 -8 1 76.2627 10.9277 1
-3 8 -1 62.1664 12.6394 5
3 -8 1 72.5898 9.39929 1
-4 8 -1 43.6367 11.7948 5
-5 8 -1 328.871 37.7551 10
-5 8 -1 347.042 37.5889 5
5 -8 1 293.816 23.1072 6
-6 8 -1 29.8528 17.4123 10
-6 8 -1 12.249 16.1635 5
6 -8 1 26.3341 5.83044 6
7 -8 1 33.5559 5.99413 6
7 -8 1 24.0078 6.58257 8
8 -8 1 16.1073 4.01758 6
11 -8 1 15.0303 2.91176 6
12 7 -1 1.88108 1.26051 2
12 7 -1 3.09461 2.53769 8
11 7 -1 54.7908 6.00229 2
11 7 -1 68.7487 8.05202 8
-11 -7 1 60.064 4.70417 3
10 7 -1 27.3393 4.40376 2
10 7 -1 28.9128 5.8583 8
9 7 -1 71.1384 18.7672 7
9 7 -1 56.3839 8.37844 8
9 7 -1 51.3532 6.7326 2
8 7 -1 254.691 31.416 7
8 7 -1 246.52 17.6406 4
8 7 -1 236.023 20.3977 8
8 7 -1 201.605 17.0182 2
7 7 -1 28.5674 10.4241 7
7 7 -1 36.739 5.1988 2
7 7 -1 27.7559 5.92453 8
7 7 -1 40.7173 5.81028 4
6 7 -1 11.76 6.00118 7
6 7 -1 10.7184 2.54716 2
6 7 -1 5.28209 4.46199 8
5 7 -1 342.605 31.6679 7
4 7 -1 529.392 34.4141 10
-4 -7 1 579.499 44.8334 1
3 7 -1 38.358 6.37451 10
3 7 -1 22.9064 6.39627 5
3 7 -1 36.6766 8.18371 1
-3 -7 1 35.6598 8.41081 1
2 7 -1 211.675 22.1222 5
2 7 -1 259.319 20.0604 10
2 7 -1 218.72 21.4234 1
-2 -7 1 237.442 22.6897 1
1 7 -1 927.127 60.2702 1
1 7 -1 836.526 61.335 5
-1 -7 1 936.521 60.872 1
0 7 -1 1376.35 82.9741 1
0 7 -1 1219.5 84.7023 5
0 -7 1 1328.68 82.4493 1
-1 7 -1 1165.7 85.2287 5
-1 7 -1 1445.68 83.2115 1
1 -7 1 1321.51 81.577 1
-2 7 -1 63.1132 11.8854 5
-3 7 -1 262.678 27.846 5
3 -7 1 232.45 19.5471 1
3 -7 1 301.109 21.1365 1
-4 7 -1 103.041 18.2659 5
-5 7 -1 17.1959 7.63164 5
5 -7 1 23.7904 5.08915 6
5 -7 1 19.5229 6.81531 7
-6 7 -1 68.2842 18.3949 5
-6 7 -1 90.7177 21.4909 10
6 -7 1 100.886 10.367 6
6 -7 1 64.444 11.3574 8
6 -7 1 113.143 14.9366 7
7 -7 1 195.198 21.7802 7
7 -7 1 138.715 15.3634 8
8 -7 1 2.34578 2.10438 6
8 -7 1 -3.1966 2.98233 8
8 -7 1 -1.1812 1.71422 2
9 -7 1 21.415 5.24563 8
9 -7 1 20.5929 4.56691 6
10 -7 1 186.954 14.606 6
11 -7 1 8.32791 2.49305 6
12 6 -1 0.65645 0.95889 2
12 6 -1 0.10289 1.65548 8
-12 -6 1 2.50342 1.09259 3
-11 -6 1 13.5582 1.92698 3
10 6 -1 17.2499 4.52614 8
9 6 -1 52.2147 15.0096 7
9 6 -1 23.6365 4.40927 2
8 6 -1 36.1342 12.4825 7
8 6 -1 43.3131 7.65399 8
8 6 -1 47.2887 5.7563 4
7 6 -1 4.53968 2.41409 4
7 6 -1 9.5796 5.34132 7
7 6 -1 1.90173 1.83032 2
7 6 -1 2.7444 3.0234 8
6 6 -1 75.0522 9.3659 8
6 6 -1 58.5971 7.0152 2
5 6 -1 96.4475 14.0289 7
-5 -6 1 79.6078 14.6261 1
4 6 -1 2186.7 122.836 10
-4 -6 1 2138.18 132.725 1
3 6 -1 1640.89 92.9225 10
3 6 -1 1602.66 98.3992 5
3 6 -1 1519.25 97.5497 1
-3 -6 1 1627.13 99.3797 1
-3 -6 1 1498.02 101.335 5
2 6 -1 847.013 59.1061 5
2 6 -1 956.51 55.7379 10
2 6 -1 907.921 58.8106 1
-2 -6 1 902.876 59.4012 1
-2 -6 1 814.264 64.7552 5
1 6 -1 645.039 44.9836 5
1 6 -1 637.933 43.2521 1
-1 -6 1 609.207 43.1378 1
-1 -6 1 608.416 45.1702 5
0 6 -1 799.008 51.5729 1
0 6 -1 741.327 53.138 5
0 -6 1 789.183 51.1137 1
-1 6 -1 775.41 53.1111 5
-1 6 -1 777.825 49.4652 1
1 -6 1 702.445 50.84 5
1 -6 1 743.792 48.5814 1
-2 6 -1 106.314 10.9206 1
-2 6 -1 86.9695 13.074 5
2 -6 1 96.9402 9.93884 1
-3 6 -1 19.1966 6.53371 5
3 -6 1 34.9502 6.1213 7
3 -6 1 31.5789 4.9768 1
-4 6 -1 4.10399 5.14802 5
4 -6 1 6.55139 3.00023 7
-5 6 -1 426.658 40.1236 5
5 -6 1 422.203 34.3341 7
-6 6 -1 125.244 23.2259 5
-6 6 -1 111.438 20.5456 10
6 -6 1 101.363 12.5 8
6 -6 1 104.525 10.7744 6
6 -6 1 129.309 16.1792 7
7 -6 1 81.3974 8.05052 2
7 -6 1 95.5877 10.4256 6
7 -6 1 99.544 11.7343 8
7 -6 1 99.9254 15.3868 7
8 -6 1 28.2623 6.88877 8
8 -6 1 29.8101 5.49366 6
8 -6 1 29.7471 4.26598 2
8 -6 1 17.6963 8.40214 7
9 -6 1 50.9015 6.44807 2
9 -6 1 43.2451 6.5187 6
10 -6 1 46.3445 6.13604 6
10 -6 1 52.9949 6.94188 8
11 -6 1 4.30636 2.47319 8
11 -6 1 6.04698 1.82789 6
12 5 -1 14.07 3.4666 8
12 5 -1 16.1762 2.82186 2
-12 -5 1 10.5344 2.06297 3
11 5 -1 38.6154 6.42445 8
11 5 -1 33.929 4.8171 2
-11 -5 1 40.4309 3.52149 3
10 5 -1 60.6592 7.32388 2
9 5 -1 158.98 14.3887 2
9 5 -1 206.005 18.448 8
9 5 -1 186.256 25.2929 7
8 5 -1 16.6264 3.67028 4
8 5 -1 29.441 10.1904 7
8 5 -1 14.4081 4.97232 8
8 5 -1 8.34288 3.20885 2
7 5 -1 18.7455 4.8162 8
7 5 -1 7.73534 2.72771 2
7 5 -1 12.846 5.59207 7
6 5 -1 234.868 24.7426 7
5 5 -1 1218.21 82.2435 7
-5 -5 1 1304.09 82.1258 1
4 5 -1 42.2137 7.54167 7
-4 -5 1 25.6388 7.70854 5
3 5 -1 39.593 6.90385 5
3 5 -1 30.7557 4.76835 10
3 5 -1 34.3879 6.10629 1
-3 -5 1 30.9473 8.1716 5
-3 -5 1 36.1795 7.18128 1
2 5 -1 1727.49 110.873 1
2 5 -1 1832.44 112.056 5
2 5 -1 1970.6 108.566 10
-2 -5 1 1841.34 117.462 1
-2 -5 1 1966.73 114.455 5
1 5 -1 958.74 65.3621 5
1 5 -1 1077.53 64.8772 1
-1 -5 1 1022.67 64.7531 1
-1 -5 1 1082.86 66.9105 5
0 5 -1 8.93836 3.43487 5
0 5 -1 9.29416 3.41347 1
0 -5 1 10.704 4.55363 5
0 -5 1 7.32169 3.00203 1
-1 5 -1 793.268 49.3637 1
1 -5 1 744.76 48.3266 1
1 -5 1 789.479 51.1659 5
-2 5 -1 1648.47 92.1595 1
-2 5 -1 1487.06 96.5807 5
2 -5 1 1601.33 92.3801 7
2 -5 1 1475.08 90.4297 1
-3 5 -1 240.42 23.1983 5
3 -5 1 235.955 15.9485 1
3 -5 1 228.019 19.5341 7
-4 5 -1 314.525 29.4079 5
4 -5 1 299.706 25.248 7
-5 5 -1 77.892 15.5842 5
5 -5 1 99.3093 12.9612 7
-6 5 -1 190.98 24.2015 10
-6 5 -1 149.687 24.8894 5
6 -5 1 143.444 15.9487 8
6 -5 1 210.635 21.0689 7
7 -5 1 62.3491 8.63682 6
7 -5 1 66.5468 10.0365 8
7 -5 1 84.8603 13.7776 7
8 -5 1 60.6371 6.76561 2
8 -5 1 71.7913 10.4988 8
8 -5 1 78.127 17.6008 7
8 -5 1 76.2897 8.84795 6
9 -5 1 36.4274 10.8284 7
9 -5 1 43.9806 8.02353 8
9 -5 1 39.9957 6.05281 6
10 -5 1 23.4699 3.51975 2
10 -5 1 22.9093 5.87763 8
10 -5 1 22.4092 4.07992 6
11 -5 1 1.02634 1.95019 8
11 -5 1 1.64401 1.72965 6
13 4 -1 4.17928 3.28633 8
12 4 -1 38.0188 5.62521 8
12 4 -1 37.2941 4.60133 2
11 4 -1 46.6841 5.96751 2
11 4 -1 39.1331 6.99064 8
10 4 -1 190.985 29.1079 7
10 4 -1 200.076 16.7239 2
10 4 -1 210.375 19.4201 8
9 4 -1 64.9846 14.9437 7
9 4 -1 78.5612 11.0626 8
9 4 -1 73.9168 8.43023 2
8 4 -1 326.105 32.4891 7
8 4 -1 306.399 24.8326 8
8 4 -1 270.403 20.9979 2
7 4 -1 102.674 9.85756 2
7 4 -1 101.458 12.0377 8
7 4 -1 138.641 18.0728 7
6 4 -1 51.8293 10.4801 7
-6 -4 1 50.9204 10.1079 1
5 4 -1 381.125 31.5748 7
-5 -4 1 372.923 30.0909 1
-5 -4 1 399.697 33.8885 5
4 4 -1 163.717 16.1091 7
-4 -4 1 153.495 17.2505 5
-4 -4 1 144.992 14.9961 1
3 4 -1 1389.69 81.85 5
3 4 -1 1320.25 77.7934 10
-3 -4 1 1349.7 83.9745 5
-3 -4 1 1307.32 82.0052 1
2 4 -1 1127.49 74.6443 5
2 4 -1 1321.59 72.3634 10
2 4 -1 1274.54 75.0403 1
-2 -4 1 1188.19 76.2165 5
-2 -4 1 1247.47 75.3071 1
1 4 -1 6303.02 376.841 5
1 4 -1 6899 376.432 1
-1 -4 1 6544.49 377.43 5
-1 -4 1 7035.5 376.716 1
0 4 -1 1151.82 70.0868 5
0 4 -1 1176.54 68.5288 1
0 -4 1 1093.99 69.316 5
0 -4 1 1124.07 68.039 1
-1 4 -1 578.536 36.2199 1
-1 4 -1 594.498 39.0707 5
1 -4 1 538.754 35.3415 1
1 -4 1 554.881 35.3108 7
1 -4 1 559.537 37.6665 5
-2 4 -1 1318.9 74.3202 1
-2 4 -1 1206.47 78.3692 5
2 -4 1 1248.75 75.3542 7
-3 4 -1 136.805 15.1277 5
3 -4 1 136.829 9.33786 1
3 -4 1 129.092 13.226 7
-4 4 -1 668.697 49.682 5
4 -4 1 689.197 46.5619 7
-5 4 -1 177.839 20.9286 10
-5 4 -1 194.602 22.8798 5
5 -4 1 191.723 19.1471 7
-6 4 -1 286.066 32.1433 5
-6 4 -1 286.972 29.1212 10
6 -4 1 283.436 38.8176 7
6 -4 1 279.771 20.8726 6
-7 4 -1 43.9893 16.3518 5
7 -4 1 68.1726 11.7224 7
7 -4 1 43.3875 6.65923 6
7 -4 1 48.3988 8.37191 8
8 -4 1 145.11 15.0682 8
8 -4 1 106.342 10.5871 2
8 -4 1 155.825 12.8126 6
9 -4 1 312.732 26.4408 8
9 -4 1 355.039 35.2749 7
9 -4 1 324.968 22.6571 2
9 -4 1 351.861 24.0758 6
10 -4 1 13.7337 3.15683 2
10 -4 1 22.4279 4.43268 6
10 -4 1 22.8033 6.01065 8
11 -4 1 67.3689 6.52193 6
11 -4 1 73.1946 6.16091 2
11 -4 1 70.4949 8.13609 8
12 -4 1 23.5355 3.45607 8
13 3 -1 15.4944 3.57008 8
13 3 -1 15.8511 2.21895 2
11 3 -1 1.94384 1.58098 2
11 3 -1 1.45173 1.51264 8
10 3 -1 191.464 16.2788 2
10 3 -1 234.471 31.5055 7
10 3 -1 222.411 19.6873 8
9 3 -1 16.6902 10.3358 7
9 3 -1 11.7603 4.33892 8
9 3 -1 16.8218 4.32621 2
8 3 -1 17.3358 5.15066 8
8 3 -1 15.3088 7.08254 7
7 3 -1 362.866 26.8035 8
7 3 -1 299.392 23.4234 2
7 3 -1 402.514 42.9134 7
6 3 -1 13.5193 5.32499 7
-6 -3 1 25.432 5.84389 1
-6 -3 1 22.169 14.3185 5
5 3 -1 587.307 42.2676 7
-5 -3 1 508.92 37.0294 1
-5 -3 1 618.613 39.9061 1
-5 -3 1 618.883 44.4704 5
4 3 -1 1750.34 109.215 7
4 3 -1 1872.93 109.141 1
-4 -3 1 1756.98 110.153 5
-4 -3 1 1897.08 108.304 1
3 3 -1 62.8496 7.53668 1
3 3 -1 72.3008 6.55422 10
-3 -3 1 74.4803 8.55781 1
-3 -3 1 66.9133 8.70908 5
2 3 -1 1237.84 72.2316 1
2 3 -1 1215.65 72.1055 5
2 3 -1 1167.85 69.7777 10
-2 -3 1 1174.44 73.3842 5
-2 -3 1 1243.27 72.5295 1
1 3 -1 2946.08 174.99 5
1 3 -1 3433.21 173.814 10
-1 -3 1 2841.34 174.364 1
-1 -3 1 3070.3 175.341 5
0 3 -1 803.596 52.5861 5
0 3 -1 882.128 51.9308 1
0 -3 1 895.237 51.7023 1
-1 3 -1 3332.82 183.26 1
-1 3 -1 3459.58 185.998 5
1 -3 1 2968.81 182.854 7
1 -3 1 3221.76 182.596 1
-2 3 -1 957.042 51.6569 1
-2 3 -1 817.951 55.022 5
2 -3 1 883.904 50.5867 1
2 -3 1 817.918 53.1388 7
-3 3 -1 2461.67 137.312 5
3 -3 1 2281.67 128.094 1
3 -3 1 2163.76 134.02 7
-4 3 -1 65.8478 10.3151 5
4 -3 1 63.9159 8.92333 7
-5 3 -1 79.2996 12.3991 10
-5 3 -1 88.928 13.3073 5
5 -3 1 80.8088 11.5874 7
-6 3 -1 50.8584 11.6606 10
-6 3 -1 48.7188 17.6175 5
6 -3 1 57.8867 10.2289 7
-7 3 -1 121.07 24.6474 5
7 -3 1 132.849 16.8656 7
7 -3 1 100.022 9.58841 2
7 -3 1 108.705 12.7346 8
7 -3 1 118.239 10.8547 6
8 -3 1 374.104 30.4467 8
8 -3 1 380.981 26.6421 2
8 -3 1 418.983 28.3867 6
8 -3 1 422.038 37.9747 7
9 -3 1 247.933 18.0651 6
9 -3 1 275.932 29.1556 7
9 -3 1 197.698 16.576 2
9 -3 1 231.164 20.9904 8
10 -3 1 89.6846 11.1843 8
10 -3 1 111.932 9.302 2
10 -3 1 81.3305 8.77548 6
11 -3 1 131.653 12.2647 8
11 -3 1 127.234 9.70205 6
11 -3 1 107.47 9.14228 2
12 -3 1 58.2903 4.513 2
12 -3 1 50.0964 6.14021 8
13 2 -1 26.6489 4.39582 8
13 2 -1 23.841 2.78638 2
12 2 -1 120.449 11.9551 8
12 2 -1 108.566 9.20931 2
11 2 -1 2.03675 1.71152 2
11 2 -1 -2.2581 1.58388 8
10 2 -1 76.0503 10.2546 8
10 2 -1 73.7436 25.5469 7
9 2 -1 49.9944 6.6236 2
9 2 -1 42.2866 7.9297 8
8 2 -1 -1.6461 4.39585 7
8 2 -1 4.69699 2.7304 8
7 2 -1 414.851 35.8571 7
6 2 -1 101.37 13.461 7
-6 -2 1 81.1568 15.3681 5
-6 -2 1 94.9525 9.50797 1
5 2 -1 698.84 48.9966 7
-5 -2 1 734.974 43.8496 1
-5 -2 1 708.487 49.3853 5
-5 -2 1 751.058 49.9242 1
-5 -2 1 686.69 41.1218 10
4 2 -1 5.92319 2.71187 7
-4 -2 1 9.32861 1.71395 10
-4 -2 1 8.30727 3.79741 5
-4 -2 1 7.43902 2.65237 1
3 2 -1 319.226 22.9594 1
3 2 -1 331.17 24.2216 7
3 2 -1 347.67 22.2302 10
-3 -2 1 356.595 24.4213 5
-3 -2 1 331.091 21.0912 10
-3 -2 1 363.172 23.7337 1
2 2 -1 7220.2 419.012 10
-2 -2 1 7527.13 420.741 5
-2 -2 1 7850.06 420.7 1
1 2 -1 4247.01 244.673 1
1 2 -1 4358.65 244.682 5
-1 -2 1 4500.29 244.769 1
-1 -2 1 4347.9 244.679 5
0 2 -1 403.495 26.4062 5
0 2 -1 426.362 25.9446 1
0 -2 1 403.641 25.6696 1
0 -2 1 424.772 26.324 5
-1 2 -1 662.469 40.4587 1
-1 2 -1 785.748 43.1444 5
1 -2 1 674.08 41.2274 7
1 -2 1 631.252 40.003 1
-2 2 -1 638.681 36.7472 1
2 -2 1 614.975 36.0691 1
2 -2 1 615.561 39.4551 7
3 -2 1 736.74 47.5198 7
4 -2 1 109.695 12.4411 7
-5 2 -1 158.817 18.3858 5
-5 2 -1 147.473 16.2552 10
5 -2 1 161.94 17.1583 7
-6 2 -1 88.4134 12.6272 10
-6 2 -1 110.532 16.4868 5
6 -2 1 104.617 14.6227 7
-7 2 -1 24.2051 11.314 5
7 -2 1 12.9464 4.84738 8
7 -2 1 10.3933 5.07492 7
7 -2 1 13.1355 3.07311 6
7 -2 1 16.8892 3.81123 2
8 -2 1 140.484 16.3784 8
8 -2 1 123.684 19.3388 7
8 -2 1 150.322 15.7716 6
9 -2 1 81.0638 16.0854 7
9 -2 1 69.2548 10.2805 8
9 -2 1 84.9085 8.5317 6
10 -2 1 52.33 8.80802 8
10 -2 1 58.1023 6.59974 6
11 -2 1 52.3663 6.0449 6
11 -2 1 55.4531 6.21583 2
11 -2 1 60.7314 7.74009 8
12 -2 1 4.81057 2.41344 8
12 -2 1 4.29459 1.37484 2
13 1 -1 68.9694 5.32427 2
13 1 -1 59.5293 6.36738 8
12 1 -1 17.1788 4.77294 8
11 1 -1 3.28229 2.11995 8
11 1 -1 1.61657 1.32405 2
10 1 -1 4.03136 3.14703 8
10 1 -1 11.4605 15.0061 7
10 1 -1 11.6726 3.67425 2
9 1 -1 490.215 34.6211 2
9 1 -1 550.948 39.0343 8
9 1 -1 578.225 51.1298 7
8 1 -1 42.642 8.02228 8
8 1 -1 53.3203 10.7386 7
8 1 -1 51.1443 6.44926 2
7 1 -1 114.794 11.285 2
7 1 -1 137.136 14.429 8
6 1 -1 762.494 53.6132 7
-6 -1 1 759.594 45.2539 10
-6 -1 1 792.155 60.2371 5
5 1 -1 81.576 10.619 7
-5 -1 1 76.9494 10.3702 5
-5 -1 1 73.7077 7.32063 10
4 1 -1 72.121 8.83882 7
-4 -1 1 73.7165 7.28339 10
-4 -1 1 84.0918 8.91438 5
3 1 -1 1254.83 78.1772 7
3 1 -1 1268.65 77.0403 10
-3 -1 1 1351.04 76.604 10
-3 -1 1 1405.92 77.7155 5
-3 -1 1 1336.24 76.6125 1
-2 -1 1 9663.2 536.664 5
1 1 -1 2762.68 150.469 5
1 1 -1 2720.3 150.861 10
1 1 -1 2608.18 150.998 1
-1 -1 1 2749.93 150.647 10
-1 -1 1 2744.46 150.349 5
-1 -1 1 2548.59 150.908 1
0 1 -1 2040.44 104.607 10
0 1 -1 1743.52 104.213 1
0 -1 1 1727.65 103.618 7
0 -1 1 1934.64 104.411 10
0 -1 1 1804.58 104.158 1
-1 1 -1 5740.71 312.732 1
1 -1 1 5509.22 312.376 1
-2 1 -1 332.547 20.5631 1
2 -1 1 328.582 20.2602 1
2 -1 1 365.385 23.7944 7
-3 1 -1 10.0446 1.59696 1
3 -1 1 13.7908 3.87138 7
4 -1 1 479.362 34.8889 7
-5 1 -1 251.107 20.7539 10
-5 1 -1 256.165 19.2909 10
5 -1 1 265.353 23.7483 7
-6 1 -1 710.096 48.6374 10
-6 1 -1 873.409 59.4442 5
6 -1 1 762.862 55.9879 7
-7 1 -1 463.39 41.6263 5
7 -1 1 358.081 30.0745 8
7 -1 1 460.843 38.3383 7
7 -1 1 352.714 26.3469 2
7 -1 1 434.051 27.6114 6
8 -1 1 335.903 23.6003 6
8 -1 1 343.456 35.3761 8
8 -1 1 323.205 33.5492 7
9 -1 1 201.636 24.7049 7
9 -1 1 158.049 13.9134 2
9 -1 1 166.462 14.0158 6
9 -1 1 189.043 17.8071 8
10 -1 1 166.456 13.3046 2
10 -1 1 153.412 12.8597 6
10 -1 1 154.189 15.6364 8
11 -1 1 0.27446 2.9946 6
11 -1 1 6.81445 3.27381 8
12 -1 1 12.3279 2.12496 2
12 -1 1 11.0378 3.34127 8
12 0 -1 0.74567 1.30656 2
12 0 -1 -0.0537 1.81163 8
11 0 -1 -0.0189 1.17094 2
11 0 -1 1.24784 1.77795 8
10 0 -1 -5.7847 10.9016 7
10 0 -1 0.99842 2.51282 8
10 0 -1 1.9198 1.53948 2
8 0 -1 8.11602 4.19274 8
8 0 -1 14.5059 6.13121 7
7 0 -1 53.1644 9.97365 7
7 0 -1 52.7372 7.81857 8
-7 0 1 51.4982 10.6797 5
6 0 -1 46.0481 8.45005 7
-6 0 1 54.3342 6.90407 10
-6 0 1 39.2879 8.54752 5
5 0 -1 1.84245 1.86484 7
-5 0 1 -1.3344 2.48125 5
-5 0 1 1.85337 1.88561 10
4 0 -1 2.51253 1.50969 7
-4 0 1 1.78143 0.83996 1
-4 0 1 1.09963 1.4132 10
-4 0 1 0.50509 0.61824 1
3 0 -1 8.10249 2.48462 7
2 0 -1 32.2504 3.85603 7
2 0 -1 36.6243 4.52849 10
-2 0 1 35.6332 4.33608 10
1 0 -1 4.42347 1.36526 10
1 0 -1 7.81133 0.96218 7
-2 0 -1 0.80268 0.69487 10
-2 0 -1 -0.3899 0.47486 1
2 0 1 -0.4537 0.50993 1
2 0 1 0.11171 0.74874 7
4 0 1 16.6034 4.93815 7
-5 0 -1 28.4608 4.02942 10
-5 0 -1 28.8984 4.55383 10
5 0 1 22.1867 6.74732 7
6 0 1 133.863 16.8453 7
-7 0 -1 96.9767 20.5109 5
7 0 1 141.248 18.2874 7
7 0 1 116.343 12.9762 8
7 0 1 99.6632 12.1428 6
8 0 1 36.4393 5.80364 6
8 0 1 27.1601 9.90788 7
8 0 1 29.3898 8.76187 8
9 0 1 13.488 3.57449 6
9 0 1 -1.5581 7.5885 7
9 0 1 19.3544 5.57433 8
10 0 1 24.2154 4.3015 6
10 0 1 25.3911 6.73778 8
12 0 1 21.3512 4.1122 8
13 -1 -1 74.2567 5.6436 2
13 -1 -1 62.5926 6.63409 8
12 -1 -1 12.172 3.45232 8
11 -1 -1 0.30205 1.4214 2
11 -1 -1 -2.8075 1.87757 8
10 -1 -1 8.3066 4.50469 6
10 -1 -1 16.2998 5.54901 8
10 -1 -1 17.211 14.2805 7
10 -1 -1 9.76748 2.90742 2
9 -1 -1 516.708 33.8965 2
9 -1 -1 567.817 46.165 7
9 -1 -1 473.818 36.9474 8
8 -1 -1 46.893 5.95489 2
8 -1 -1 45.0296 8.01291 8
8 -1 -1 38.1505 6.72272 6
8 -1 -1 53.8638 12.1433 7
7 -1 -1 185.693 20.0848 7
7 -1 -1 161.724 15.9186 8
-7 1 1 189.604 19.9298 10
-7 1 1 175.142 19.6432 5
6 -1 -1 760.182 55.0163 7
-6 1 1 914.449 62.0835 5
-6 1 1 822.106 56.4294 5
-6 1 1 801.297 54.5308 10
5 -1 -1 76.9026 9.71522 7
-5 1 1 68.6456 9.08207 5
-5 1 1 80.1501 10.0007 10
4 -1 -1 75.4025 8.50188 7
-4 1 1 75.6539 7.96617 5
-4 1 1 83.8399 9.53847 10
3 -1 -1 1223.8 76.4482 7
3 -1 -1 1284.75 73.4762 1
-3 1 1 1312.52 78.3121 10
-3 1 1 1307.66 73.2062 1
-3 1 1 1410.09 75.9887 5
1 -1 -1 2835.66 152.356 10
1 -1 -1 2557.87 149.424 7
1 -1 -1 2713.03 150.324 5
1 -1 -1 2721.26 150.227 1
-1 1 1 2558.79 150.985 5
-1 1 1 2912.13 150.261 1
-1 1 1 2528.96 151.871 10
0 -1 -1 1892.59 108.698 1
0 -1 -1 1967.72 109.365 10
0 -1 -1 2045.9 109.887 5
0 1 1 1840.51 108.675 1
0 1 1 1927.8 109.158 10
-1 -1 -1 5415.21 300.784 10
-2 -1 -1 335.464 22.2551 1
-2 -1 -1 396.617 21.257 10
2 1 1 314.878 22.6189 1
2 1 1 393.13 25.5842 7
-3 -1 -1 22.4903 2.23264 10
-3 -1 -1 19.8247 2.48113 10
3 1 1 18.6341 5.02248 7
-4 -1 -1 499.576 31.0193 1
-4 -1 -1 519.926 32.4497 1
4 1 1 491.865 37.1119 7
-5 -1 -1 278.304 17.6314 1
-5 -1 -1 290.253 18.237 1
5 1 1 265.681 25.2553 7
6 1 1 748.163 55.4015 7
7 1 1 338.04 25.1148 2
7 1 1 451.255 37.3082 7
7 1 1 374.23 29.1554 8
8 1 1 295.213 26.2396 8
8 1 1 335.406 22.8941 6
8 1 1 334.597 24.3138 2
8 1 1 333.517 34.0648 7
9 1 1 164.035 13.3981 6
9 1 1 157.85 16.5499 8
9 1 1 204.795 25.7283 7
9 1 1 148.006 13.5493 2
10 1 1 163.614 13.4898 2
10 1 1 153.668 15.8876 8
11 1 1 16.4214 3.15517 2
12 1 1 6.96899 2.30112 8
13 -2 -1 28.5621 4.06511 2
13 -2 -1 25.8876 4.78547 8
12 -2 -1 125.031 9.11442 2
12 -2 -1 98.0616 9.99436 8
11 -2 -1 1.06326 1.596 2
11 -2 -1 3.87658 2.54271 8
10 -2 -1 38.3226 5.37896 2
10 -2 -1 12.5882 17.2465 7
9 -2 -1 42.8428 5.86644 2
9 -2 -1 73.9811 17.3026 7
9 -2 -1 40.3053 6.49766 6
9 -2 -1 49.2865 8.84655 8
8 -2 -1 1.47472 2.65399 8
8 -2 -1 -2.4091 2.81701 6
8 -2 -1 1.34666 3.76199 7
8 -2 -1 1.37855 1.82721 2
7 -2 -1 366.312 28.7878 8
7 -2 -1 413.477 33.6284 7
7 -2 -1 349.914 25.6013 2
-7 2 1 457.837 35.3391 5
-7 2 1 426.776 33.2141 10
6 -2 -1 90.6115 12.0029 7
-6 2 1 88.912 12.6352 10
-6 2 1 97.9864 12.979 5
5 -2 -1 718.819 49.3108 7
-5 2 1 736.21 51.3299 10
-5 2 1 794.39 50.0633 5
4 -2 -1 7.1241 2.61072 7
-4 2 1 5.72765 3.4325 10
-4 2 1 14.1123 3.81116 5
3 -2 -1 326.456 21.9806 7
3 -2 -1 294.84 18.5736 1
-3 2 1 330.466 24.3818 10
-3 2 1 337.742 22.2798 5
2 -2 -1 7057.69 400.425 5
2 -2 -1 6573.13 401.126 7
-2 2 1 7234.04 401.333 5
-2 2 1 7229.53 399.296 1
-2 2 1 7883.09 404.105 10
1 -2 -1 4219.33 244.966 5
-1 2 1 4451.6 243.884 1
-1 2 1 4234.49 245.063 5
-1 2 1 4584.62 246.38 10
0 -2 -1 436.247 26.5576 1
0 -2 -1 440.281 27.0812 10
0 -2 -1 440.35 28.1504 5
0 2 1 422.948 26.5237 1
0 2 1 457.733 27.2026 10
0 2 1 398.684 27.4263 5
-1 -2 -1 689.799 42.29 1
1 2 1 764.295 41.1579 10
1 2 1 673.44 42.562 1
-2 -2 -1 622.797 40.214 1
-2 -2 -1 722.11 43.7296 5
-2 -2 -1 614.09 39.0979 1
2 2 1 636.092 41.7192 7
-3 -2 -1 693.555 44.0162 1
-3 -2 -1 643.766 42.1939 1
-3 -2 -1 689.974 47.9183 5
3 2 1 768.508 47.1848 7
-4 -2 -1 106.286 9.5784 1
-4 -2 -1 108.417 10.8838 1
-4 -2 -1 113.362 14.8251 5
4 2 1 123.573 13.9279 7
-5 -2 -1 177.567 14.8778 1
5 2 1 153.545 18.4098 7
6 2 1 89.8634 13.404 7
6 2 1 71.9288 10.1392 8
6 2 1 59.176 6.85183 2
7 2 1 17.4331 4.07722 2
7 2 1 21.0625 5.29553 6
7 2 1 13.2256 4.16096 8
7 2 1 6.22141 5.21928 7
8 2 1 162.086 21.5978 7
8 2 1 137.544 12.0246 6
8 2 1 133.294 15.4687 8
9 2 1 84.729 17.8583 7
10 2 1 7.18441 5.16331 6
10 2 1 17.1407 4.31323 2
11 2 1 59.1656 7.92353 8
11 2 1 58.2109 6.19343 2
12 2 1 3.68629 1.84781 8
12 2 1 7.10088 1.90853 2
11 -3 -1 3.73816 2.69278 8
11 -3 -1 4.42891 2.03994 2
11 -3 -1 -3.6868 4.38141 6
10 -3 -1 191.339 15.5218 2
10 -3 -1 212.654 27.8641 7
10 -3 -1 223.018 19.4254 8
9 -3 -1 21.3634 4.2175 2
9 -3 -1 24.923 4.94695 6
9 -3 -1 30.7227 10.447 7
9 -3 -1 13.2768 4.39649 8
8 -3 -1 8.38033 3.57895 8
8 -3 -1 9.14347 3.51961 6
8 -3 -1 17.7811 7.49433 7
7 -3 -1 423.135 33.5344 7
7 -3 -1 339.198 28.4455 8
7 -3 -1 401.237 28.4342 6
-7 3 1 414.086 35.6639 10
-7 3 1 423.917 36.1981 5
6 -3 -1 9.8616 4.15569 7
-6 3 1 19.451 6.5826 5
-6 3 1 17.3201 6.87901 10
5 -3 -1 552.226 39.1762 7
-5 3 1 565.372 42.8985 10
-5 3 1 593.862 41.1557 5
4 -3 -1 1697.47 102.964 7
-4 3 1 1820.04 104.995 5
-4 3 1 1730.08 107.206 10
3 -3 -1 63.4567 5.00279 1
3 -3 -1 59.8675 5.28589 1
3 -3 -1 76.9312 7.37731 7
-3 3 1 66.4674 9.19077 10
-3 3 1 69.6148 8.07233 5
2 -3 -1 1118.65 66.6732 5
2 -3 -1 1221.64 64.8523 1
2 -3 -1 1067.76 65.1527 7
-2 3 1 1100.55 67.5529 5
-2 3 1 1113.67 69.2425 10
1 -3 -1 2966.87 173.781 5
-1 3 1 3036.17 174.379 10
-1 3 1 3161.21 172.165 1
-1 3 1 3036.89 173.966 5
0 -3 -1 881.632 53.505 1
0 3 1 841.225 55.0144 5
0 3 1 966.099 54.174 1
0 3 1 921.415 54.351 10
-1 -3 -1 3198.08 195.079 1
-1 -3 -1 3618.15 199.078 5
1 3 1 3512.57 194.221 10
1 3 1 3512.13 197.734 5
-2 -3 -1 976.9 55.7046 1
-2 -3 -1 829.963 58.7695 5
-2 -3 -1 1010.05 57.3108 1
2 3 1 847.875 57.0652 7
-3 -3 -1 2276.58 130.307 1
-3 -3 -1 2493.91 140.16 5
-3 -3 -1 2185.37 132.067 1
3 3 1 2109.34 133.594 7
-4 -3 -1 62.8214 8.77083 1
-4 -3 -1 66.4693 7.48783 1
4 3 1 64.921 10.0415 7
-5 -3 -1 106.311 12.88 1
5 3 1 91.2729 13.5305 7
6 3 1 63.9021 11.4586 7
6 3 1 58.3594 8.42322 8
7 3 1 108.014 10.2249 2
7 3 1 107.615 17.2077 7
7 3 1 119.341 14.2286 6
7 3 1 106.54 12.6793 8
8 3 1 411.628 26.1449 6
8 3 1 363.361 26.1697 2
8 3 1 404.784 38.5956 7
8 3 1 338.889 29.1373 8
9 3 1 259.066 30.0671 7
9 3 1 213.268 17.2122 2
9 3 1 207.246 20.2208 8
10 3 1 101.03 9.70216 2
10 3 1 88.314 11.4039 8
11 3 1 129.765 12.5673 8
11 3 1 113.002 10.0646 2
12 3 1 44.7974 5.66785 8
12 3 1 55.5942 5.08249 2
12 -4 -1 46.1779 4.63289 2
12 -4 -1 45.5989 5.67434 8
11 -4 -1 48.9055 6.81703 8
11 -4 -1 50.6523 5.55493 2
10 -4 -1 192.341 14.7857 6
10 -4 -1 148.93 18.9849 8
9 -4 -1 76.5338 10.7603 8
9 -4 -1 80.2644 8.87628 6
9 -4 -1 92.8465 14.838 7
9 -4 -1 74.9183 7.88969 2
8 -4 -1 291.515 24.0628 8
8 -4 -1 266.705 20.3512 2
8 -4 -1 311.968 22.216 6
8 -4 -1 347.047 30.3185 7
7 -4 -1 110.971 12.6045 8
7 -4 -1 114.328 11.4386 6
-7 4 1 140.164 20.7701 5
-7 4 1 131.074 19.7501 10
6 -4 -1 54.2463 9.34124 7
-6 4 1 65.1102 11.5944 5
-6 4 1 56.6471 12.4038 10
5 -4 -1 391.501 29.3479 7
-5 4 1 380.722 31.4877 5
-5 4 1 399.285 33.9008 10
4 -4 -1 147.041 13.7742 7
-4 4 1 162.108 16.0776 5
-4 4 1 153.692 17.2698 10
3 -4 -1 1339.8 80.6227 7
3 -4 -1 1418.44 78.3288 1
3 -4 -1 1315.86 78.8939 1
-3 4 1 1416.29 84.2061 5
-3 4 1 1357.82 85.9588 10
2 -4 -1 1292.64 70.9061 1
2 -4 -1 1262.03 71.8085 1
2 -4 -1 1146.13 73.1761 5
-2 4 1 1173.59 75.4969 10
-2 4 1 1198.56 74.4653 5
1 -4 -1 6803.27 381.484 5
1 -4 -1 6932.22 379.388 1
-1 4 1 6571.18 381.198 5
0 -4 -1 1232.05 73.4158 1
0 -4 -1 1174.25 75.4644 5
0 -4 -1 1222.26 72.3998 1
0 4 1 1320.88 73.7453 10
0 4 1 1164.81 74.4737 5
-1 -4 -1 574.555 37.391 1
-1 -4 -1 609.059 41.6202 5
-1 -4 -1 575.071 38.5461 1
1 4 1 604.292 39.8695 5
1 4 1 572.114 36.4712 10
-2 -4 -1 1243.32 75.4682 1
-2 -4 -1 1183.42 78.5395 5
-2 -4 -1 1190.15 74.2919 1
2 4 1 1285.85 69.9077 10
-3 -4 -1 142.313 12.6206 1
-3 -4 -1 124.373 16.2379 5
-3 -4 -1 155.033 14.5804 1
3 4 1 111.311 13.4109 7
-4 -4 -1 751.292 47.7908 1
-4 -4 -1 637.464 43.769 1
4 4 1 655.527 48.4654 7
-5 -4 -1 213.718 20.8527 1
5 4 1 199.954 21.9575 7
6 4 1 235.438 20.7515 8
6 4 1 298.713 29.47 7
6 4 1 250.748 18.4562 2
7 4 1 32.2492 5.085 2
7 4 1 25.4129 5.94679 8
7 4 1 52.59 13.96 7
8 4 1 112.917 11.3806 2
8 4 1 151.032 15.0113 8
9 4 1 297.266 22.7163 2
9 4 1 315.515 26.2618 8
9 4 1 370.432 37.6535 7
10 4 1 20.6136 5.52446 8
10 4 1 11.0198 3.25397 2
11 4 1 75.7341 8.81504 8
11 4 1 60.5897 6.51545 2
12 -5 -1 12.9901 3.06089 8
12 -5 -1 16.0603 4.64387 2
11 -5 -1 36.5445 4.51906 2
11 -5 -1 39.4637 6.0709 8
11 -5 -1 47.0037 5.69382 6
10 -5 -1 79.7696 9.6386 8
10 -5 -1 73.762 7.5869 2
10 -5 -1 77.312 8.1522 6
9 -5 -1 205.928 16.2778 6
9 -5 -1 174.383 14.4388 2
9 -5 -1 201.737 23.9834 7
9 -5 -1 196.778 17.9955 8
8 -5 -1 12.2913 3.14408 2
8 -5 -1 10.6661 5.67797 7
8 -5 -1 20.4311 4.61769 6
8 -5 -1 13.2842 4.94641 8
7 -5 -1 16.2985 4.42132 6
7 -5 -1 16.7158 5.35705 8
7 -5 -1 24.9311 7.32125 7
-7 5 1 11.5177 10.9916 10
-7 5 1 20.1608 13.2772 5
6 -5 -1 226.832 21.8793 7
-6 5 1 218.03 33.4133 10
-6 5 1 285.635 27.6475 5
5 -5 -1 1181.89 75.1266 7
-5 5 1 1292.56 80.874 5
-5 5 1 1131.04 81.5924 10
-4 5 1 24.0148 6.96753 5
3 -5 -1 25.3486 6.1426 5
3 -5 -1 40.8308 4.78516 1
3 -5 -1 41.1277 5.26312 1
-3 5 1 36.2424 8.52913 5
-3 5 1 35.3042 7.21141 10
2 -5 -1 1913.75 108.946 1
2 -5 -1 1953.86 107.926 1
2 -5 -1 1725.73 110.709 5
-2 5 1 1849.8 112.304 5
1 -5 -1 1048.46 61.7123 1
1 -5 -1 999.233 64.9749 5
1 -5 -1 1052.23 62.7934 1
-1 5 1 960.989 64.5313 5
0 -5 -1 8.91677 3.01546 1
0 -5 -1 10.6726 3.65725 5
0 -5 -1 12.735 3.15701 1
0 5 1 9.38926 4.11302 5
-1 -5 -1 738.49 54.1396 5
-1 -5 -1 755.981 51.0778 1
-1 -5 -1 799.783 50.023 1
1 5 1 860.298 53.3267 5
1 5 1 788.104 49.1588 10
-2 -5 -1 1601.65 97.1865 1
-2 -5 -1 1575.12 94.9326 1
-2 -5 -1 1537.78 101.051 5
2 5 1 1638.83 91.6775 10
-3 -5 -1 241.047 21.8552 1
-3 -5 -1 257.952 20.174 1
3 5 1 227.953 21.5537 7
-4 -5 -1 298.016 28.8948 1
4 5 1 330.334 28.6144 7
-5 -5 -1 86.2484 14.9271 1
5 5 1 90.3422 13.9168 7
6 5 1 196.434 23.3147 7
6 5 1 145.305 15.2995 2
6 5 1 178.93 17.1514 8
6 5 1 176.707 13.5986 4
7 5 1 77.0221 14.813 7
7 5 1 62.5292 6.86 4
7 5 1 66.4865 8.45731 6
7 5 1 64.0923 9.41593 8
8 5 1 70.9011 14.6375 7
8 5 1 50.6057 6.97583 2
8 5 1 67.6055 9.93613 8
9 5 1 16.4284 9.87341 7
9 5 1 38.8305 7.32605 8
9 5 1 26.557 4.83623 2
10 5 1 21.3258 5.59861 8
10 5 1 15.3736 3.64838 2
11 5 1 6.32925 2.50022 2
11 5 1 1.35131 2.28701 8
12 5 1 13.4093 2.50042 2
12 5 1 11.753 3.26227 8
11 -6 -1 21.2773 3.73081 6
11 -6 -1 20.7681 4.17741 8
10 -6 -1 20.801 4.7109 8
10 -6 -1 19.8288 4.11465 6
9 -6 -1 23.776 3.78104 2
9 -6 -1 31.5629 6.84422 8
8 -6 -1 35.8492 5.87108 2
8 -6 -1 48.4632 8.42637 8
7 -6 -1 2.03376 2.66261 7
7 -6 -1 2.04003 2.08222 2
-7 6 1 -0.4151 8.97563 10
-7 6 1 8.09752 17.981 5
6 -6 -1 111.833 13.2813 7
6 -6 -1 81.2441 9.75692 6
-6 6 1 102.56 18.7735 5
-6 6 1 91.6475 17.0212 10
5 -6 -1 84.0018 10.7368 7
-5 6 1 74.6405 14.7953 10
-5 6 1 90.2675 13.9217 5
4 -6 -1 2088.56 128.405 1
4 -6 -1 2337.72 128.353 1
-4 6 1 2297.58 141.961 10
-4 6 1 2336.3 139.753 5
3 -6 -1 1714.33 96.1775 1
3 -6 -1 1561.56 100.799 5
-3 6 1 1568.72 102.969 5
-3 6 1 1741.81 105.842 10
2 -6 -1 905.526 55.5013 1
2 -6 -1 944.457 54.4374 1
2 -6 -1 829.046 58.5185 5
-2 6 1 789.235 58.1416 5
1 -6 -1 620.663 42.4925 1
1 -6 -1 670.685 41.6108 1
1 -6 -1 613.83 45.0557 5
-1 6 1 607.175 45.5395 5
0 -6 -1 770.509 50.6148 1
0 -6 -1 789.741 52.092 1
0 -6 -1 767.419 66.6922 5
0 6 1 823.886 54.2697 5
-1 -6 -1 769.943 49.3038 1
-1 -6 -1 770.275 50.9795 1
-1 -6 -1 745.522 54.9406 5
1 6 1 748.725 48.4162 10
1 6 1 719.009 51.5581 5
-2 -6 -1 92.6847 10.8246 1
-2 -6 -1 101.818 12.7591 1
2 6 1 100.588 9.57763 10
2 6 1 109.149 13.4099 5
-3 -6 -1 17.4861 5.9377 1
-3 -6 -1 27.0137 6.31798 1
-4 -6 -1 6.11899 5.26636 1
4 6 1 3.58734 3.29042 7
5 6 1 410.479 36.7142 7
6 6 1 94.579 11.2858 8
6 6 1 104.318 16.9299 7
6 6 1 71.0085 8.25047 2
6 6 1 94.6132 9.39751 4
7 6 1 74.4148 8.43883 2
7 6 1 90.9052 10.9873 8
7 6 1 101.337 9.31433 4
7 6 1 90.0342 16.3804 7
8 6 1 26.4061 12.0492 7
8 6 1 37.7394 6.69994 8
8 6 1 26.501 5.90178 2
9 6 1 55.3081 15.3281 7
9 6 1 43.3145 6.07931 2
9 6 1 47.4861 7.77924 8
11 6 1 3.24019 1.72434 2
11 6 1 6.00689 2.70916 8
12 6 1 13.7219 2.66639 8
12 6 1 14.6235 2.25483 2
11 -7 -1 61.3508 6.45839 6
10 -7 -1 30.2084 3.90307 2
10 -7 -1 26.9924 4.95686 6
9 -7 -1 54.3171 7.87506 6
9 -7 -1 71.4456 6.62377 2
8 -7 -1 213.197 16.1311 2
8 -7 -1 233.261 18.7775 6
7 -7 -1 33.7654 4.82891 2
7 -7 -1 37.6714 9.96016 8
7 -7 -1 43.6639 7.12346 6
-7 7 1 21.4604 13.6987 10
-6 7 1 17.4193 11.31 5
-6 7 1 21.4337 9.8655 10
-5 7 1 366.82 37.1892 10
-5 7 1 389.28 36.2416 5
4 -7 -1 608.732 38.0471 1
-4 7 1 609.636 48.0918 5
-4 7 1 602.001 50.0961 10
3 -7 -1 26.3791 5.50445 1
-3 7 1 48.034 10.324 10
-3 7 1 43.5693 10.9934 5
2 -7 -1 255.309 19.6435 1
2 -7 -1 225.747 20.2561 1
-2 7 1 220.833 23.017 5
1 -7 -1 982.327 59.901 1
1 -7 -1 939.326 61.0489 1
1 -7 -1 895.82 64.4293 5
-1 7 1 905.12 63.7232 5
0 -7 -1 1363.11 80.5642 1
0 -7 -1 1305.48 82.0812 1
0 7 1 1210.06 83.3995 5
-1 -7 -1 1386.25 84.0538 1
-1 -7 -1 1323.5 81.0915 1
1 7 1 1283.69 80.4278 10
1 7 1 1204.07 83.6658 5
-2 -7 -1 86.6765 11.1008 1
-2 -7 -1 84.5469 11.6704 1
2 7 1 74.2097 11.9817 5
2 7 1 71.2397 8.79585 10
-3 -7 -1 228.338 21.2762 1
-3 -7 -1 275.772 27.0154 1
-4 -7 -1 151.741 19.6133 1
4 7 1 108.974 15.6847 7
5 7 1 17.5333 4.3062 4
5 7 1 33.2965 11.0021 7
6 7 1 75.8536 8.76292 2
6 7 1 116.672 18.107 7
6 7 1 106.216 11.2608 8
6 7 1 91.3931 9.48224 4
7 7 1 169.016 14.0115 4
7 7 1 173.782 17.9088 8
7 7 1 147.313 22.8623 7
8 7 1 6.50995 7.7875 7
8 7 1 1.82822 2.66622 8
9 7 1 16.9399 11.8843 7
10 7 1 197.954 14.4219 2
10 7 1 159.746 15.2577 8
11 7 1 3.35242 1.33455 2
11 7 1 6.27022 2.50957 8
12 7 1 13.4986 3.23399 8
11 -8 -1 71.2544 7.04768 6
9 -8 -1 51.6631 7.41052 6
8 -8 -1 79.7559 7.55725 2
7 -8 -1 6.43473 2.44081 2
7 -8 -1 2.57311 2.73511 6
6 -8 -1 2.50154 2.44015 6
-6 8 1 8.15893 9.1941 10
5 -8 -1 206.041 17.7795 6
-5 8 1 246.281 30.0728 10
-5 8 1 236.506 29.4502 5
4 -8 -1 8.2962 3.401 1
-4 8 1 4.15665 4.99567 10
-4 8 1 6.70592 6.8567 5
3 -8 -1 313.145 23.4409 1
-3 8 1 283.292 28.9778 5
-3 8 1 265.026 29.3696 10
2 -8 -1 318.374 26.6435 1
-2 8 1 401.817 34.0021 10
-2 8 1 343.646 32.1036 5
1 -8 -1 42.3343 7.74344 1
1 -8 -1 48.749 9.18422 1
-1 8 1 42.5124 8.80032 5
0 -8 -1 73.4745 12.6355 1
0 -8 -1 90.625 11.2863 1
0 8 1 109.026 13.87 10
0 8 1 78.7537 13.2464 5
-1 -8 -1 263.28 25.1001 1
1 8 1 220.409 23.8965 5
1 8 1 237.566 21.6165 10
-2 -8 -1 99.9325 15.094 1
2 8 1 115.227 16.1432 5
2 8 1 115.668 12.3703 10
3 8 1 18.5978 3.58466 10
4 8 1 29.3101 8.52704 7
5 8 1 289.371 21.6888 4
5 8 1 295.926 30.9205 7
6 8 1 27.0878 9.86725 7
6 8 1 15.111 3.88498 4
6 8 1 18.3317 4.70396 8
7 8 1 32.96 5.51329 4
7 8 1 39.1332 8.15202 8
7 8 1 46.5216 17.3095 7
8 8 1 22.3048 5.63195 8
8 8 1 8.81782 2.49045 4
8 8 1 11.72 9.96537 7
9 8 1 12.4232 3.11439 2
9 8 1 19.7328 5.67495 8
10 8 1 22.9933 3.89405 2
-11 -8 -1 7.83223 1.31549 3
11 -9 -1 45.7219 5.33143 6
10 -9 -1 18.2133 4.12368 6
9 -9 -1 226.863 19.2298 6
7 -9 -1 41.9688 8.5683 6
-6 9 1 9.63669 11.0988 10
-6 9 1 -2.3321 14.5171 5
5 -9 -1 99.571 11.5936 6
-5 9 1 119.99 22.2421 5
-5 9 1 120.366 7.36121 3
-5 9 1 139.502 23.9301 10
4 -9 -1 359.806 27.7111 1
-4 9 1 391.753 40.1033 10
-4 9 1 362.938 21.1564 3
-4 9 1 368.816 46.469 5
-3 9 1 522.658 30.1734 3
-3 9 1 528.912 47.3151 10
-3 9 1 549.643 46.7762 5
2 -9 -1 1119.77 71.0585 1
-2 9 1 1063.23 61.1754 3
-2 9 1 1110.24 78.443 5
-2 9 1 1082.82 77.9137 10
1 -9 -1 7.57161 5.3121 1
1 -9 -1 8.92251 9.89184 1
-1 9 1 -1.1532 2.90121 5
-1 9 1 5.52418 3.94357 10
-1 9 1 5.18601 0.95297 3
0 -9 -1 559.8 40.0981 1
0 -9 -1 554.413 42.6078 1
0 9 1 481.202 42.5763 5
0 9 1 497.662 29.4404 3
0 9 1 503.824 40.9561 10
-1 -9 -1 633.823 44.3581 1
-1 -9 -1 569.323 46.0438 1
1 9 1 553.495 32.9322 3
1 9 1 573.896 43.1688 10
1 9 1 584.581 47.2803 5
-2 -9 -1 754.18 53.5132 1
-2 -9 -1 838.898 61.4196 1
2 9 1 770.137 57.6051 5
2 9 1 662.334 41.8542 3
2 9 1 730.575 50.2907 10
-3 -9 -1 24.7291 10.3982 1
3 9 1 -1.1245 3.54571 10
4 9 1 893.847 59.0446 4
4 9 1 1038.61 71.3635 7
5 9 1 3.56578 1.96321 2
5 9 1 6.30145 3.8102 8
5 9 1 -5.173 4.49226 7
5 9 1 1.10962 1.93249 4
6 9 1 160.146 15.4829 8
6 9 1 207.344 26.6402 7
6 9 1 185.884 15.4666 4
6 9 1 152.962 13.4044 2
7 9 1 106.692 10.7404 2
7 9 1 147.301 23.183 7
7 9 1 126.593 13.4159 8
7 9 1 135.179 12.2605 4
8 9 1 217.673 31.147 7
8 9 1 201.512 18.5195 8
8 9 1 253.519 17.1506 4
8 9 1 215.308 17.0337 2
9 9 1 13.21 3.94798 8
9 9 1 18.2652 4.03697 2
10 9 1 47.3318 5.91939 2
10 9 1 34.8202 5.15321 8
-11 -9 -1 107.162 6.66527 3
11 9 1 96.3111 8.14975 8
11 9 1 96.8767 7.45054 2
11 -10 -1 21.396 3.54735 6
10 -10 -1 22.5731 4.19812 6
9 -10 -1 15.8045 4.00313 6
8 -10 -1 1.48233 2.31715 6
7 -10 -1 12.3481 4.16512 6
6 -10 -1 95.7826 11.183 6
-6 10 1 97.5332 6.34053 3
-6 10 1 94.4729 27.4342 5
5 -10 -1 141.468 14.4345 6
5 -10 -1 147.623 12.2601 4
-5 10 1 121.525 25.9997 5
-5 10 1 162.079 9.30354 3
-5 10 1 137.92 26.7553 10
-4 10 1 32.952 2.77957 3
-4 10 1 51.5057 13.7227 5
-4 10 1 46.3638 16.1363 10
-3 10 1 110.751 7.06735 3
-3 10 1 122.702 20.8639 10
-3 10 1 102.899 18.8058 5
2 -10 -1 -3.6806 4.58493 1
-2 10 1 -2.3519 4.23568 5
-2 10 1 11.2866 7.04176 10
-2 10 1 0.64018 0.53375 3
-1 10 1 81.8011 5.36311 3
-1 10 1 73.2335 13.7198 10
0 -10 -1 76.2088 15.187 1
0 -10 -1 105.789 15.4313 1
0 10 1 63.0392 18.7864 5
0 10 1 95.1479 6.07126 3
0 10 1 101.218 15.2687 10
-1 -10 -1 210.89 26.0261 1
-1 -10 -1 194.994 22.2361 1
1 10 1 209.502 21.8888 10
1 10 1 207.568 12.2229 3
1 10 1 181.717 23.4783 5
-2 -10 -1 22.4452 6.81665 1
2 10 1 51.1744 13.5266 5
2 10 1 24.1959 2.35044 3
2 10 1 36.4464 8.56578 10
4 10 1 116.803 17.7762 7
4 10 1 105.571 11.2341 4
5 10 1 38.7294 6.66132 2
5 10 1 42.3012 13.671 7
5 10 1 44.6665 7.03134 4
6 10 1 147.347 13.49 4
6 10 1 121.523 12.9535 8
6 10 1 126.738 21.6012 7
7 10 1 19.7656 11.1823 7
7 10 1 21.0658 5.31934 8
7 10 1 12.8202 3.71038 2
7 10 1 15.2197 4.05129 4
8 10 1 59.0915 7.11147 4
8 10 1 41.3932 16.3679 7
8 10 1 76.2607 8.7783 8
9 10 1 7.95565 2.21858 2
9 10 1 12.5155 3.56849 8
-10 -10 -1 4.67211 1.28967 3
10 10 1 6.78965 2.41105 8
10 10 1 1.96876 1.39262 2
-11 -10 -1 18.4013 2.3696 3
11 10 1 10.6182 1.78404 2
11 -11 -1 5.38827 1.95027 6
9 -11 -1 44.2827 6.67438 6
8 -11 -1 75.3363 9.51476 6
-8 11 1 71.2569 5.05992 3
7 -11 -1 150.193 15.0961 6
6 -11 -1 317.344 24.6022 6
-6 11 1 295.384 17.8357 3
5 -11 -1 6.42621 3.27107 4
5 -11 -1 14.3945 4.31171 6
-5 11 1 10.3337 15.2628 5
4 -11 -1 67.0989 10.4439 4
-4 11 1 59.4085 18.4806 10
-4 11 1 34.1661 14.385 5
-4 11 1 60.1264 4.76959 3
3 -11 -1 385.214 29.1332 4
-3 11 1 464.835 44.4479 5
-3 11 1 392.761 23.5357 3
-3 11 1 433.092 44.7495 10
2 -11 -1 43.266 7.96236 4
-2 11 1 56.6774 16.4679 5
-2 11 1 44.9652 14.5716 10
-2 11 1 48.3229 3.62959 3
-1 11 1 1.27061 0.73229 3
-1 11 1 -0.0404 5.01127 10
-1 11 1 -1.7332 4.29879 5
0 11 1 388.744 49.871 10
0 11 1 350.274 20.6336 3
0 11 1 337.964 36.1262 5
-1 -11 -1 142.648 25.5848 1
-1 -11 -1 171.581 22.1954 1
1 11 1 145.667 9.13045 3
1 11 1 129.368 21.3419 5
1 11 1 137.994 19.0651 10
2 11 1 216.663 26.7435 5
2 11 1 198.776 11.8965 3
2 11 1 199.176 21.5094 10
2 11 1 176.64 16.5439 4
3 11 1 95.6961 10.9093 4
-4 -11 -1 8.27092 7.3138 4
4 11 1 7.76148 2.88456 4
4 11 1 -2.648 2.5655 2
4 11 1 1.58347 6.02605 7
5 11 1 4.57836 2.65388 4
5 11 1 4.00555 2.23016 2
5 11 1 3.38444 6.03907 7
6 11 1 53.0721 7.62305 4
6 11 1 34.5522 5.26866 2
6 11 1 48.908 15.1434 7
6 11 1 48.5829 7.85038 8
7 11 1 19.4499 5.15381 4
7 11 1 22.3138 5.1421 8
7 11 1 12.3009 3.04259 2
7 11 1 23.9927 11.2158 7
8 11 1 169.795 13.0368 4
8 11 1 144.099 12.0061 2
8 11 1 132.272 12.5836 8
9 11 1 21.3084 3.51574 2
-10 -11 -1 6.91671 1.80452 3
10 11 1 4.80485 2.63046 8
10 11 1 2.81698 1.25837 2
11 -12 -1 1.75507 1.46661 6
10 -12 -1 66.6501 6.80825 6
9 -12 -1 17.3769 4.2257 6
8 -12 -1 13.9798 3.89476 6
7 -12 -1 104.985 11.5066 6
-7 12 1 81.6983 5.88861 3
6 -12 -1 76.8948 10.3718 6
-6 12 1 81.9581 5.61523 3
5 -12 -1 40.9912 6.18298 4
-5 12 1 38.0711 3.25873 3
4 -12 -1 -1.9761 2.50873 4
-4 12 1 1.68871 0.66463 3
3 -12 -1 424.799 31.2604 4
-3 12 1 435.582 48.3177 5
-3 12 1 417.778 47.7405 10
-3 12 1 439.565 25.0792 3
-2 12 1 20.0113 2.12387 3
-2 12 1 23.0121 12.3153 10
-2 12 1 25.4194 13.5409 5
-1 12 1 26.5954 12.5601 5
-1 12 1 19.158 9.67 10
0 -12 -1 69.4791 11.2706 4
0 12 1 77.4899 15.9537 10
-1 -12 -1 95.0984 13.6816 4
-1 -12 -1 68.7617 5.19963 3
1 12 1 70.3798 9.48987 4
1 12 1 75.3548 5.27298 3
1 12 1 60.131 14.4445 10
1 12 1 95.8943 18.1047 5
2 12 1 29.4268 14.1795 5
2 12 1 32.3149 11.9042 10
-3 -12 -1 46.4301 11.3188 4
3 12 1 43.9024 7.45808 4
-4 -12 -1 127.163 17.0096 4
4 12 1 115.286 20.4327 7
4 12 1 117.47 12.6515 4
5 12 1 90.0133 10.4727 4
5 12 1 73.7354 9.61082 2
6 12 1 14.1758 11.641 7
6 12 1 8.23539 3.69051 4
6 12 1 7.57491 2.45368 2
7 12 1 143.885 13.2176 2
7 12 1 146.324 13.3208 8
7 12 1 158.497 26.2415 7
7 12 1 172.051 15.5549 4
8 12 1 8.99621 3.81027 8
8 12 1 6.70735 1.99863 2
8 12 1 12.1306 3.30298 4
-9 -12 -1 31.8253 3.09978 3
9 12 1 27.9494 3.74324 2
-10 -12 -1 18.8334 2.15132 3
10 12 1 20.4516 2.44377 2
10 -13 -1 6.5074 2.06165 6
9 -13 -1 2.22395 2.05445 6
-9 13 1 -2.5147 0.98088 3
8 -13 -1 17.5505 4.43198 6
-8 13 1 29.7646 2.56698 3
7 -13 -1 163.392 15.9013 6
-7 13 1 175.748 10.7786 3
6 -13 -1 117.733 13.3782 6
-6 13 1 143.755 8.78454 3
5 -13 -1 4.96068 2.47404 6
5 -13 -1 9.08872 3.17423 4
-5 13 1 12.3813 1.55238 3
4 -13 -1 9.04166 3.67837 4
4 -13 -1 15.4835 5.67071 6
-4 13 1 7.51648 1.49276 3
3 -13 -1 5.8406 3.94209 4
2 -13 -1 13.1209 4.02975 4
-2 13 1 -9.6871 10.7405 10
-2 13 1 53.4067 18.8033 5
1 -13 -1 27.624 7.4899 4
-1 13 1 27.4211 15.1222 10
-1 13 1 43.8002 17.1484 5
-1 13 1 30.4524 2.86174 3
0 -13 -1 49.2278 8.60454 4
0 13 1 41.1996 13.123 10
0 13 1 37.8157 7.95602 4
0 13 1 35.7438 13.7064 5
0 13 1 33.3396 3.13515 3
-1 -13 -1 306.576 26.6518 4
1 13 1 303.468 36.4752 5
1 13 1 282.162 23.4434 4
1 13 1 308.458 34.5238 10
1 13 1 308.996 18.0619 3
-2 -13 -1 78.3766 6.07738 3
-2 -13 -1 104.5 13.67 4
2 13 1 90.5484 5.9931 3
2 13 1 78.9027 10.6829 4
-3 -13 -1 10.5626 5.54041 4
3 13 1 4.84265 2.64056 4
-4 -13 -1 24.0254 7.58568 4
4 13 1 25.5182 10.5016 7
4 13 1 24.3135 5.623 4
-5 -13 -1 0.22729 7.26968 4
5 13 1 21.7025 11.486 7
5 13 1 8.23281 2.93702 2
5 13 1 14.6959 4.26951 4
6 13 1 -0.7192 1.78654 2
6 13 1 8.29649 9.94728 7
6 13 1 3.64521 2.77328 4
-8 -13 -1 2.76357 1.07287 3
8 13 1 1.45355 1.67785 4
-9 -13 -1 13.3475 1.89806 3
-10 -13 -1 8.25248 1.72766 3
10 -14 -1 5.01216 2.0754 6
-9 14 1 1.45416 1.36597 3
8 -14 -1 9.89231 3.52007 6
-8 14 1 8.40116 1.36679 3
7 -14 -1 283.572 22.5252 6
-7 14 1 271.052 16.5828 3
6 -14 -1 34.2714 7.76012 6
-6 14 1 21.4355 2.27972 3
5 -14 -1 38.6421 6.98536 6
5 -14 -1 30.6704 5.33941 4
-5 14 1 27.034 2.82732 3
4 -14 -1 132.676 13.2846 4
4 -14 -1 127.877 14.0522 6
-4 14 1 132.185 8.71272 3
3 -14 -1 40.5913 11.0552 4
-3 14 1 37.121 3.37579 3
2 -14 -1 85.8313 11.8056 4
-2 14 1 100.665 6.79692 3
1 -14 -1 274.946 25.6532 4
-1 14 1 318.931 18.2848 3
0 -14 -1 591.65 42.3419 4
0 14 1 581.584 32.7565 3
0 14 1 577.982 56.4587 10
0 14 1 512.362 38.7815 4
-1 -14 -1 10.5938 4.73154 4
1 14 1 23.6736 17.301 10
1 14 1 4.42628 1.17401 3
1 14 1 8.01168 3.213 4
-2 -14 -1 111.75 7.58505 3
-2 -14 -1 99.6568 14.7077 4
2 14 1 95.4326 11.7985 4
2 14 1 124.537 7.54438 3
-3 -14 -1 49.2906 11.2856 4
-3 -14 -1 37.1994 3.59864 3
3 14 1 41.675 7.14029 4
-4 -14 -1 74.0537 5.51313 3
-4 -14 -1 72.4067 11.9352 4
4 14 1 52.497 8.77168 4
4 14 1 67.2768 16.9043 7
-5 -14 -1 37.8431 8.65045 4
5 14 1 17.7058 10.5735 7
-6 -14 -1 0.70315 1.01131 3
6 14 1 0.45205 2.05178 4
6 14 1 -10.042 9.24229 7
-7 -14 -1 261.434 18.1536 3
7 14 1 273.826 20.668 4
-8 -14 -1 5.73686 1.34075 3
-9 -14 -1 7.46532 1.32992 3
10 -15 -1 9.32526 2.40562 6
9 -15 -1 0.93555 1.32729 6
8 -15 -1 23.1946 4.13296 6
-8 15 1 15.5021 1.96164 3
7 -15 -1 42.8392 6.96863 6
6 -15 -1 383.215 29.0846 6
-6 15 1 395.325 23.027 3
5 -15 -1 332.912 26.9032 6
5 -15 -1 342.324 22.7753 4
-5 15 1 353.271 20.5974 3
4 -15 -1 63.134 8.51392 4
4 -15 -1 56.5546 8.92016 6
-4 15 1 63.8556 4.92312 3
3 -15 -1 466.996 34.3983 4
-3 15 1 471.464 27.8504 3
2 -15 -1 30.9423 7.06049 4
-2 15 1 25.842 2.86675 3
1 -15 -1 163.174 18.0317 4
-1 15 1 182.978 11.3786 3
0 -15 -1 160.147 17.5505 4
0 15 1 149.153 9.80989 3
0 15 1 140.837 15.2486 4
-1 -15 -1 479.547 38.7454 4
1 15 1 501.393 29.1682 3
1 15 1 520.066 40.1253 4
-2 -15 -1 24.9549 7.38703 4
2 15 1 40.7031 8.46229 4
-3 -15 -1 22.3748 3.28273 3
-3 -15 -1 30.9061 7.7968 4
3 15 1 19.5935 5.53523 4
-4 -15 -1 61.3464 12.1725 4
-4 -15 -1 85.9071 6.15821 3
4 15 1 77.0429 10.216 4
4 15 1 88.1964 21.8788 7
-5 -15 -1 15.3445 2.52772 3
-5 -15 -1 22.4308 6.30116 4
5 15 1 19.8435 11.4851 7
5 15 1 13.6565 4.61791 4
-6 -15 -1 32.6859 3.91835 3
6 15 1 23.8324 5.50794 4
-7 -15 -1 77.6229 5.80342 3
7 15 1 77.768 8.65183 4
-8 -15 -1 1.89475 1.18499 3
8 15 1 -0.7161 1.24417 4
9 -16 -1 8.92789 2.2472 6
8 -16 -1 22.2612 4.0207 6
-8 16 1 13.8386 1.68616 3
7 -16 -1 302.895 22.07 6
-7 16 1 274.045 16.9662 3
-6 16 1 20.9803 2.77523 3
5 -16 -1 202.761 18.2854 6
-5 16 1 200.508 12.6549 3
4 -16 -1 225.336 18.9869 4
4 -16 -1 257.664 21.4385 6
-4 16 1 232.695 14.6701 3
3 -16 -1 -0.2907 2.10145 4
-3 16 1 2.83833 1.14796 3
2 -16 -1 10.1802 4.37019 4
-2 16 1 16.6974 2.18711 3
1 -16 -1 24.9983 7.41205 4
-1 16 1 19.4678 2.48316 3
0 -16 -1 14.2268 5.909 4
0 16 1 8.53174 4.25785 4
0 16 1 14.0746 2.28171 3
-1 -16 -1 75.0709 11.7546 4
1 16 1 63.2017 4.80242 3
1 16 1 52.6784 10.1819 4
-2 -16 -1 359.676 30.6708 4
2 16 1 325.24 26.6819 4
3 16 1 6.46465 3.9102 4
-4 -16 -1 50.4218 4.4247 3
-4 -16 -1 62.6591 10.7399 4
4 16 1 59.223 19.8888 7
4 16 1 47.3311 10.9875 4
-5 -16 -1 3.15512 3.84885 4
5 16 1 6.01561 3.10936 4
-6 -16 -1 28.3535 3.06695 3
6 16 1 35.3007 5.53782 4
7 16 1 4.46377 2.05942 4
8 16 1 18.5554 3.02143 4
9 -17 -1 12.8124 2.25568 6
8 -17 -1 3.56283 1.59241 6
7 -17 -1 16.1358 5.22608 6
-7 17 1 14.8699 1.8019 3
6 -17 -1 259.379 20.65 6
-6 17 1 261.863 15.7654 3
5 -17 -1 89.886 10.5927 6
4 -17 -1 34.8887 5.74918 4
4 -17 -1 36.7113 7.73887 6
-4 17 1 31.4857 3.1652 3
3 -17 -1 58.3728 10.1472 4
3 -17 -1 66.2523 10.6292 6
-3 17 1 59.1859 4.88743 3
2 -17 -1 -0.5125 2.21438 6
2 -17 -1 3.35279 2.53784 4
-2 17 1 0.74505 0.8234 3
1 -17 -1 28.9958 8.03297 4
-1 17 1 28.528 3.02906 3
0 -17 -1 185.538 19.3925 4
0 17 1 157.525 17.0516 4
0 17 1 186.16 11.4738 3
1 17 1 530.124 38.1154 4
1 17 1 532.327 30.8109 3
-2 -17 -1 1.56789 2.86941 4
2 17 1 -1.7558 1.87261 4
-3 -17 -1 5.84782 4.10258 4
3 17 1 0.43315 2.35716 4
3 17 1 -15.958 9.09387 7
-4 -17 -1 23.0798 6.40914 4
4 17 1 28.6135 6.75489 4
-5 -17 -1 7.46456 5.37314 4
5 17 1 12.459 3.85365 4
-6 -17 -1 94.7766 6.39472 3
6 17 1 91.6255 9.81841 4
7 17 1 4.7163 1.67872 4
8 -18 -1 -0.5606 1.15204 6
7 -18 -1 29.0717 4.45513 6
-7 18 1 26.2875 2.32178 3
6 -18 -1 2.90558 3.54413 6
-6 18 1 2.73613 0.97047 3
5 -18 -1 27.9823 6.08104 6
-5 18 1 29.8859 2.83325 3
4 -18 -1 5.92307 2.71228 4
4 -18 -1 4.67889 2.99119 6
-4 18 1 2.14689 1.06431 3
3 -18 -1 288.737 22.54 6
3 -18 -1 275.612 21.9806 4
-3 18 1 266.429 16.804 3
2 -18 -1 304.345 24.817 4
2 -18 -1 285.116 23.2953 6
-2 18 1 294.735 17.9624 3
1 -18 -1 136.93 13.5467 6
1 -18 -1 155.747 15.9134 4
-1 18 1 126.991 9.01425 3
0 -18 -1 30.3792 7.93283 4
0 18 1 36.7181 3.31221 3
0 18 1 36.0751 7.57034 4
-1 -18 -1 -0.1706 2.50563 4
1 18 1 7.17041 4.08385 4
1 18 1 -2.6041 1.66141 3
-2 -18 -1 5.0744 2.92826 4
2 18 1 0.20365 1.82526 4
-3 -18 -1 10.6954 5.08588 4
3 18 1 8.16505 3.19814 4
-4 -18 -1 53.3697 9.1113 4
4 18 1 45.1629 7.31302 4
-5 -18 -1 290.096 23.0858 4
5 18 1 257.792 20.7653 4
6 18 1 13.5224 3.44238 4
7 18 1 43.9244 4.72739 4
7 -19 -1 4.21248 2.93107 6
-7 19 1 9.36402 1.28363 3
6 -19 -1 26.2849 4.04274 6
-6 19 1 20.8491 2.09928 3
5 -19 -1 7.21512 3.03414 6
-5 19 1 7.18895 1.36471 3
4 -19 -1 47.761 6.6918 6
4 -19 -1 42.6413 4.8533 4
-4 19 1 35.7243 3.40964 3
3 -19 -1 40.0841 6.0087 4
3 -19 -1 38.5033 6.08511 6
-3 19 1 28.182 2.97996 3
2 -19 -1 38.8103 6.32653 6
2 -19 -1 46.7506 7.32779 4
-2 19 1 40.5538 3.56368 3
1 -19 -1 4.34427 2.91451 4
1 -19 -1 4.14447 2.49681 6
0 -19 -1 3.44581 3.38254 6
0 -19 -1 7.1503 3.70595 4
0 19 1 4.96665 4.32952 4
0 19 1 7.2471 1.43188 3
-1 -19 -1 46.376 8.34435 4
1 19 1 38.8406 7.43595 4
-2 -19 -1 36.3675 7.22276 4
2 19 1 31.2994 5.63755 4
-3 -19 -1 24.8808 6.8327 4
3 19 1 25.7948 5.72328 4
-4 -19 -1 15.5499 4.38835 4
4 19 1 28.568 6.22835 4
-5 -19 -1 11.7306 5.32466 4
5 19 1 7.79648 2.98602 4
6 19 1 2.3659 2.10748 4
6 -20 -1 13.3223 2.89384 6
-6 20 1 13.398 2.02603 3
5 -20 -1 7.51835 2.46371 6
-5 20 1 5.75555 1.11701 3
4 -20 -1 6.53661 2.67372 6
-4 20 1 3.48112 0.8849 3
3 -20 -1 0.29507 1.97287 6
-3 20 1 1.83627 0.81292 3
2 -20 -1 76.1853 8.38474 6
2 -20 -1 72.5798 8.81288 4
-2 20 1 72.1766 5.25588 3
1 -20 -1 19.557 4.14171 6
1 -20 -1 20.7968 4.99603 4
-1 20 1 13.1047 1.95519 3
0 -20 -1 15.7692 3.82633 6
0 -20 -1 17.638 4.76934 4
0 20 1 11.3159 4.04939 4
0 20 1 6.39491 2.44253 3
-1 -20 -1 30.4202 7.42682 4
1 20 1 17.5887 4.75231 4
-2 -20 -1 9.83117 4.23969 4
-3 -20 -1 75.9905 9.75929 4
3 20 1 80.6189 8.80705 4
-4 -20 -1 0.87984 2.52752 4
4 20 1 2.69493 1.84622 4
-5 -20 -1 16.4607 4.62711 4
5 20 1 15.5478 3.61564 4
6 20 1 -1.2295 1.05732 4
5 -21 -1 -0.3643 1.42189 6
-5 21 1 -0.5606 0.58091 3
4 -21 -1 2.91491 1.76823 6
-4 21 1 2.77015 0.81467 3
3 -21 -1 5.75569 3.2761 6
-3 21 1 6.30399 1.15339 3
2 -21 -1 143.14 11.5804 4
2 -21 -1 121.021 12.7459 6
-2 21 1 138.699 8.53962 3
1 -21 -1 200.47 16.4493 4
1 -21 -1 205.501 14.7181 6
0 -21 -1 20.0889 5.03898 4
-1 -21 -1 -0.4425 1.772 4
1 21 1 8.3415 4.90593 4
-2 -21 -1 5.30791 3.23944 4
2 21 1 4.01022 2.96893 4
-3 -21 -1 6.47113 3.04552 4
3 21 1 8.95132 2.64499 4
-4 -21 -1 36.5652 5.79944 4
4 21 1 25.7805 4.34527 4
2 -22 -1 88.2595 6.74508 4
1 -22 -1 4.12097 2.05057 4
0 -22 -1 75.6146 8.10263 4
-1 -22 -1 7.10708 3.16497 4
-2 -22 -1 6.96842 3.4466 4
2 22 1 -1.5181 2.71644 4
-3 -22 -1 63.7314 6.59217 4
3 22 1 61.3737 6.38839 4
3 22 -2 228.084 18.2704 4
-3 -22 2 255.065 17.8857 4
-2 -22 2 79.9721 8.23727 4
-1 -22 2 44.8044 5.86549 4
0 -22 2 3.51688 2.10284 4
1 -22 2 45.5434 4.52446 4
5 21 -2 -0.2642 1.41103 4
4 21 -2 8.18601 3.46774 4
-4 -21 2 3.28912 2.01164 4
3 21 -2 14.1214 4.04362 4
-3 -21 2 20.6689 4.97907 4
2 21 -2 6.87395 3.22908 4
-2 -21 2 0.86768 2.24069 4
1 21 -2 47.2145 8.98958 4
0 -21 2 1.21384 1.97776 4
1 -21 2 143.486 11.833 4
2 -21 2 22.5394 4.46756 4
6 20 -2 9.62261 2.53612 4
5 20 -2 3.11502 1.95291 4
-5 -20 2 3.06669 3.49271 4
4 20 -2 -0.2702 1.72265 4
-4 -20 2 8.61017 2.6447 4
3 20 -2 5.68198 2.8795 4
-3 -20 2 2.39883 3.25605 4
2 20 -2 43.3819 6.98084 4
-2 -20 2 43.6684 7.40197 4
1 20 -2 -0.9407 3.70691 4
-1 -20 2 1.63433 2.51693 4
0 -20 2 21.4403 4.88048 4
-1 20 -2 82.8017 6.00439 3
1 -20 2 95.0273 9.77097 4
-2 20 -2 49.9317 3.9404 3
2 -20 2 46.991 5.84079 4
-3 20 -2 20.4917 2.78175 3
3 -20 2 25.0968 4.58229 6
-4 20 -2 4.54248 1.06475 3
4 -20 2 4.48811 2.01929 6
7 19 -2 19.6039 3.64041 4
6 19 -2 4.95649 2.28763 4
-6 -19 2 8.61283 4.25505 4
5 19 -2 46.5528 7.31252 4
-5 -19 2 31.914 6.79982 4
4 19 -2 6.89913 2.61274 4
-4 -19 2 3.1419 3.48216 4
3 19 -2 4.6749 2.39297 4
-3 -19 2 -2.3663 2.39078 4
2 19 -2 102.613 11.7533 4
-2 -19 2 110.184 12.9403 4
1 19 -2 26.4351 6.78256 4
-1 -19 2 27.2974 6.39005 4
0 19 -2 6.51439 1.40609 3
0 -19 2 9.38366 3.3383 4
-1 19 -2 43.3325 3.74248 3
1 -19 2 36.7067 6.72778 6
1 -19 2 47.1859 7.23425 4
-2 19 -2 79.435 5.6494 3
2 -19 2 72.7256 8.71734 4
2 -19 2 74.2374 8.73478 6
3 -19 2 21.4576 3.64475 4
3 -19 2 16.1462 3.70071 6
-4 19 -2 32.2994 3.1086 3
4 -19 2 41.7618 5.01739 6
-5 19 -2 84.7284 5.49565 3
5 -19 2 72.0806 6.9389 6
6 -19 2 106.09 8.03729 6
8 18 -2 8.09606 2.03685 4
7 18 -2 47.1227 5.91655 4
6 18 -2 2.79502 1.96867 4
-6 -18 2 7.06151 4.20257 4
5 18 -2 4.30547 3.08236 4
-5 -18 2 4.48088 4.10578 4
4 18 -2 64.2221 8.93126 4
-4 -18 2 51.1728 9.37021 4
3 18 -2 11.2329 4.06148 4
-3 -18 2 9.15749 4.08643 4
2 18 -2 35.6243 7.4897 4
-2 -18 2 24.9082 6.13842 4
1 18 -2 241.247 21.0634 4
1 18 -2 242.675 14.8541 3
-1 -18 2 237.611 22.2447 4
0 18 -2 14.3309 1.99542 3
0 -18 2 9.52998 4.12224 4
-1 18 -2 27.2314 2.91989 3
1 -18 2 30.228 5.77613 6
1 -18 2 19.9706 5.34821 4
-2 18 -2 120.879 8.42993 3
2 -18 2 127.475 12.6011 4
2 -18 2 124.63 11.8223 6
-3 18 -2 172.921 10.8198 3
3 -18 2 157.475 13.8336 6
3 -18 2 165.357 13.5432 4
-4 18 -2 16.9864 2.16741 3
4 -18 2 25.4798 4.53071 6
-5 18 -2 13.7324 1.87964 3
5 -18 2 16.3055 3.47982 6
6 -18 2 21.3988 3.64982 6
7 -18 2 102.878 7.85665 6
8 17 -2 39.5367 5.34136 4
7 17 -2 39.0578 5.61358 4
-7 -17 2 29.5382 5.78355 9
6 17 -2 32.0872 6.24401 4
-6 -17 2 33.6788 7.53187 9
-6 -17 2 56.5784 9.3815 4
5 17 -2 24.1809 5.85094 4
-5 -17 2 33.0619 8.3418 4
4 17 -2 12.9833 4.16885 4
-4 -17 2 4.72785 3.98965 4
3 17 -2 -1.8347 5.15364 4
-3 -17 2 1.21679 3.58805 4
2 17 -2 7.66626 3.72687 4
-2 -17 2 8.8629 4.16154 4
1 17 -2 66.5623 11.002 4
1 17 -2 82.309 6.06759 3
-1 -17 2 92.5367 12.3972 4
0 17 -2 0.48778 7.05052 4
0 -17 2 4.51762 3.85053 6
0 -17 2 4.94494 3.33236 4
1 -17 2 18.7905 6.42665 6
1 -17 2 22.9267 6.38974 4
-2 17 -2 32.2533 3.4007 3
2 -17 2 45.8924 6.97482 6
-3 17 -2 37.2005 3.52861 3
3 -17 2 37.4924 5.37056 4
3 -17 2 34.5258 6.08031 6
4 -17 2 41.9417 6.44291 6
-5 17 -2 7.8991 1.49712 3
5 -17 2 4.85292 2.76522 6
-6 17 -2 118.02 7.74513 3
6 -17 2 122.976 10.6303 6
-7 17 -2 18.262 1.78837 3
9 16 -2 7.37307 1.65691 4
-9 -16 2 15.4237 4.18221 9
8 16 -2 169.22 13.7397 4
-8 -16 2 169.668 10.5451 3
7 16 -2 -0.1301 1.35622 4
-7 -16 2 2.9598 1.11647 3
6 16 -2 145.785 14.7105 4
-6 -16 2 147.78 9.54089 3
-6 -16 2 144.045 17.3109 4
5 16 -2 266.901 22.4349 4
5 16 -2 263.965 41.748 7
-5 -16 2 255.882 23.96 4
-5 -16 2 255.827 15.7725 3
4 16 -2 82.0834 10.8849 4
-4 -16 2 80.2339 12.2047 4
3 16 -2 38.0908 8.22629 4
-3 -16 2 24.5803 6.11461 4
2 16 -2 50.5306 9.06815 4
2 16 -2 68.2415 4.99481 3
-2 -16 2 61.329 10.4827 4
1 16 -2 105.384 13.722 4
1 16 -2 144.877 9.09941 3
-1 -16 2 136.102 15.8472 4
0 16 -2 516.393 39.4549 4
0 16 -2 574.066 32.7735 3
0 -16 2 582.337 41.6837 4
0 -16 2 560.464 37.3902 6
-1 16 -2 372.657 22.7331 3
1 -16 2 380.537 30.1474 4
1 -16 2 385.329 27.8124 6
-2 16 -2 169.227 11.6813 3
2 -16 2 186.134 16.5333 6
2 -16 2 195.245 17.2448 4
-3 16 -2 39.4913 3.72163 3
3 -16 2 34.9631 6.4108 4
3 -16 2 54.0486 7.58331 6
-4 16 -2 137.217 8.98026 3
4 -16 2 137.522 10.7704 4
4 -16 2 119.85 12.983 6
-5 16 -2 1.87336 0.96817 3
5 -16 2 5.07744 2.48492 6
-6 16 -2 12.9464 1.75765 3
6 -16 2 16.2302 3.76245 6
-7 16 -2 105.557 6.77242 3
7 -16 2 103.035 9.36629 6
8 -16 2 21.7845 3.42926 6
9 15 -2 13.7099 2.76773 4
-9 -15 2 15.5751 1.97203 3
8 15 -2 78.1549 8.57824 4
-8 -15 2 73.7955 5.59417 3
7 15 -2 17.2182 4.91294 4
-7 -15 2 12.9947 2.13535 3
6 15 -2 20.8181 5.75791 4
6 15 -2 47.6256 22.9382 7
-6 -15 2 15.7189 2.40735 3
-6 -15 2 30.0935 8.51758 4
5 15 -2 179.235 18.7572 4
5 15 -2 164.277 27.8088 7
-5 -15 2 141.945 10.0291 3
-5 -15 2 147.62 17.1557 4
4 15 -2 49.7683 8.45117 4
-4 -15 2 54.2938 10.4537 4
-4 -15 2 49.7249 4.26146 3
3 15 -2 2.42045 2.94654 4
-3 -15 2 -0.7602 3.91514 4
2 15 -2 -0.3653 2.69845 4
2 15 -2 -0.0065 0.94294 3
-2 -15 2 1.42115 3.36152 4
1 15 -2 111.306 7.61622 3
1 15 -2 90.6619 16.0157 4
-1 -15 2 113.661 14.3971 4
0 15 -2 171.949 19.3038 4
0 15 -2 209.756 13.0087 3
0 -15 2 224.103 20.8636 4
0 -15 2 206.197 17.9016 6
-1 15 -2 5.24588 1.68202 3
1 -15 2 5.45396 2.99124 6
1 -15 2 14.5925 5.02271 4
-2 15 -2 36.8235 3.68555 3
2 -15 2 45.8362 7.97093 4
2 -15 2 41.9399 7.46457 6
-3 15 -2 6.92659 1.65333 3
3 -15 2 9.70267 4.12151 4
3 -15 2 13.9296 4.96457 6
-4 15 -2 58.9836 4.83815 3
4 -15 2 61.4667 8.59071 6
4 -15 2 63.9092 6.99866 4
-5 15 -2 6.01431 1.43175 3
5 -15 2 3.23326 2.04906 6
-6 15 -2 25.9025 2.50536 3
6 -15 2 25.7975 5.79108 6
-7 15 -2 32.8913 2.81594 3
8 -15 2 21.0527 3.77819 6
9 -15 2 16.4598 2.57658 6
-10 -14 2 2.74636 0.88796 3
9 14 -2 2.43483 1.6604 4
-9 -14 2 2.19041 0.99113 3
8 14 -2 25.1767 5.56538 4
-8 -14 2 24.1885 2.78758 3
7 14 -2 0.57709 1.80676 4
-7 -14 2 1.48818 1.08723 3
6 14 -2 143.022 14.8712 4
6 14 -2 143.131 25.3517 7
-6 -14 2 152.334 10.1433 3
-6 -14 2 144.816 16.7213 4
5 14 -2 824.138 52.9668 4
5 14 -2 794.988 68.2488 7
-5 -14 2 752.995 55.1625 4
-5 -14 2 788.034 45.6105 3
4 14 -2 93.3206 11.7373 4
-4 -14 2 112.251 7.52096 3
-4 -14 2 101.253 14.9556 4
-3 -14 2 224.626 13.8168 3
2 14 -2 39.3875 3.6296 3
2 14 -2 42.8077 7.67356 4
-2 -14 2 50.7631 9.2819 4
1 14 -2 4.4322 4.2707 4
1 14 -2 2.29593 1.08511 3
-1 -14 2 5.45932 3.06223 4
0 14 -2 247.546 14.112 3
0 14 -2 193.167 20.4035 4
0 -14 2 200.781 18.3008 6
0 -14 2 239.282 21.3897 4
-1 14 -2 4.19327 1.32045 3
1 -14 2 6.21427 5.08795 4
1 -14 2 5.1279 3.70136 6
-2 14 -2 328.164 20.0598 3
2 -14 2 339.456 26.2538 4
-3 14 -2 145.058 11.0681 3
3 -14 2 127.144 13.6653 6
3 -14 2 131.94 13.1499 4
-4 14 -2 55.8247 4.4177 3
4 -14 2 62.6306 8.79763 6
4 -14 2 43.3881 6.60758 4
-5 14 -2 21.1333 2.4235 3
5 -14 2 22.18 5.29486 6
-6 14 -2 26.7459 2.62649 3
6 -14 2 27.2574 5.21827 6
-7 14 -2 121.674 7.99356 3
7 -14 2 130.939 11.8884 6
8 -14 2 7.8594 2.50586 6
9 -14 2 9.34941 2.13375 6
9 13 -2 2.22062 2.86132 8
9 13 -2 0.3847 1.59052 4
-9 -13 2 2.26461 0.85075 3
8 13 -2 -0.9328 2.42286 8
8 13 -2 2.08336 2.444 4
-8 -13 2 1.38601 0.95374 3
7 13 -2 40.4081 22.843 7
7 13 -2 47.0834 7.78972 4
-7 -13 2 48.1513 4.45865 3
6 13 -2 138.522 24.0867 7
6 13 -2 118.994 12.831 4
-6 -13 2 136.675 16.7946 4
-6 -13 2 104.276 8.28028 3
5 13 -2 1.68631 2.75163 4
-5 -13 2 -1.9562 7.41384 4
-5 -13 2 1.81415 1.01894 3
4 13 -2 224.461 20.8758 4
-4 -13 2 213.271 22.0603 4
-4 -13 2 231.525 14.237 3
3 13 -2 40.2109 3.57232 3
3 13 -2 42.7626 7.46153 4
-3 -13 2 39.0712 3.61773 3
-3 -13 2 57.2016 11.3606 4
2 13 -2 354.962 44.657 5
2 13 -2 382.249 28.6245 4
2 13 -2 373.981 22.2777 3
-2 -13 2 385.734 31.0329 4
1 13 -2 22.1529 2.43204 3
1 13 -2 4.13626 9.4667 5
-1 -13 2 34.5449 8.66 4
0 13 -2 3.36146 1.14812 3
0 13 -2 -5.8817 8.87246 5
0 -13 2 -0.5517 2.73475 4
0 -13 2 4.48521 4.34129 6
-1 13 -2 0.18961 0.77056 3
1 -13 2 -4.3865 2.81618 4
1 -13 2 -4.7212 2.79247 6
-2 13 -2 2.3822 1.05486 3
2 -13 2 -1.6559 2.19892 4
2 -13 2 4.8156 2.73659 6
-3 13 -2 111.066 7.55493 3
3 -13 2 113.949 14.9626 6
3 -13 2 105.626 11.4233 4
-4 13 -2 144.616 9.43412 3
4 -13 2 144.607 12.419 4
4 -13 2 141.137 14.4715 6
-5 13 -2 2.56415 1.11864 3
5 -13 2 6.61812 3.19437 6
-6 13 -2 35.457 3.18744 3
6 -13 2 37.3116 6.77552 6
-7 13 -2 75.4541 5.29309 3
7 -13 2 76.2661 8.9059 6
-8 13 -2 136.42 8.93366 3
8 -13 2 160.027 12.762 6
9 -13 2 25.7614 3.80961 6
-11 -12 2 0.90185 0.75954 3
10 12 -2 22.7381 4.3178 8
10 12 -2 19.3429 3.74413 2
-10 -12 2 25.173 2.6397 3
9 12 -2 27.6346 4.47818 4
9 12 -2 19.8074 3.988 8
-9 -12 2 20.5836 2.68642 3
8 12 -2 98.6472 9.75319 8
8 12 -2 80.377 7.75877 2
8 12 -2 105.142 10.8851 4
-8 -12 2 98.0498 7.17812 3
7 12 -2 223.645 17.7554 8
7 12 -2 241.953 33.4871 7
7 12 -2 226.133 19.564 4
-7 -12 2 228.587 14.6963 3
6 12 -2 407.552 42.4799 7
6 12 -2 354.983 27.9351 4
5 12 -2 21.0263 8.19515 4
-5 -12 2 19.7827 2.5489 3
-5 -12 2 17.2001 8.02717 4
4 12 -2 14.5651 13.2534 5
3 12 -2 155.793 10.1031 3
3 12 -2 215.956 33.7314 5
3 12 -2 157.312 15.4549 4
-3 -12 2 162.061 10.3995 3
-3 -12 2 157.038 17.7982 4
2 12 -2 98.7494 11.7572 4
2 12 -2 112.49 21.3136 5
-2 -12 2 112.203 7.15255 3
-2 -12 2 104.124 13.5224 4
1 12 -2 229.759 14.0222 3
1 12 -2 220.132 29.5336 5
-1 -12 2 232.637 22.2247 4
0 12 -2 143.374 9.55448 3
0 12 -2 157.522 25.7983 5
0 -12 2 156.876 15.9909 4
-1 12 -2 5.18486 1.2023 3
-1 12 -2 12.3819 11.9929 5
1 -12 2 3.2688 3.12977 4
1 -12 2 3.26902 3.89853 6
-2 12 -2 25.561 2.49864 3
-2 12 -2 7.82825 9.33133 5
2 -12 2 30.4787 6.58615 6
2 -12 2 25.2246 6.42563 4
-3 12 -2 72.6404 5.46688 3
3 -12 2 76.1655 9.09675 4
3 -12 2 88.6715 10.1242 6
-4 12 -2 145.423 9.77903 3
4 -12 2 165.703 13.0467 4
-5 12 -2 4.76993 1.73473 3
5 -12 2 3.64923 2.18287 6
-6 12 -2 62.1195 4.65829 3
6 -12 2 64.525 8.97174 6
7 -12 2 4.84038 2.61397 6
-8 12 -2 234.008 14.9231 3
8 -12 2 278.199 19.5818 6
9 -12 2 16.4975 3.60049 6
10 -12 2 -1.3767 0.9351 6
11 11 -2 16.7039 3.67276 8
11 11 -2 20.3458 2.60399 2
-11 -11 2 18.0304 2.19741 3
10 11 -2 31.0339 3.95755 2
10 11 -2 30.9603 5.85561 8
-10 -11 2 30.3608 3.17 3
9 11 -2 59.4156 7.69409 8
9 11 -2 57.2291 6.12986 2
9 11 -2 66.5249 7.10871 4
-9 -11 2 56.5466 4.99564 3
8 11 -2 42.6082 6.54944 8
8 11 -2 31.5622 5.8597 4
8 11 -2 33.3444 14.265 7
-8 -11 2 28.9213 3.37229 3
7 11 -2 30.0231 6.0876 8
7 11 -2 28.2829 13.5308 7
7 11 -2 24.1973 4.64898 2
7 11 -2 31.9111 6.30565 4
-7 -11 2 40.7286 3.66914 3
6 11 -2 -0.6881 1.70103 4
6 11 -2 8.59815 3.39634 8
6 11 -2 7.16573 8.30814 7
-6 -11 2 2.57896 1.10267 3
5 11 -2 659.018 43.1578 4
-5 -11 2 608.82 36.7267 3
4 11 -2 10.7012 7.81114 5
3 11 -2 19.1675 8.37059 5
3 11 -2 28.0898 6.43955 4
3 11 -2 25.1647 2.43058 3
-3 -11 2 14.8627 9.23973 4
-3 -11 2 21.9783 2.46377 3
2 11 -2 -5.2771 5.47141 5
-2 -11 2 5.0333 1.24246 3
-2 -11 2 11.8953 13.29 1
1 11 -2 275.307 32.6666 5
1 11 -2 267.691 16.1552 3
0 11 -2 454.563 45.9666 5
0 11 -2 484.691 26.8106 3
0 -11 2 432.413 33.0182 4
-1 11 -2 190.574 27.2579 5
-1 11 -2 161.833 10.5331 3
1 -11 2 173.93 15.8257 4
-2 11 -2 129.496 8.33035 3
-2 11 -2 163.865 26.3587 5
2 -11 2 118.619 12.5855 6
-3 11 -2 95.4662 24.048 5
-3 11 -2 129.726 8.25147 3
3 -11 2 134.888 12.9685 6
3 -11 2 125.322 12.057 4
-4 11 -2 380.851 22.8625 3
4 -11 2 423.112 29.3729 6
4 -11 2 378.583 26.0208 4
5 -11 2 19.7143 4.9533 6
-6 11 -2 103.911 7.05196 3
6 -11 2 112.768 12.2677 6
-7 11 -2 5.27524 1.26908 3
7 -11 2 7.19046 3.21708 6
-8 11 -2 130.419 9.14407 3
8 -11 2 173.906 13.8718 6
9 -11 2 9.93695 2.82217 6
10 -11 2 16.0828 3.08357 6
11 10 -2 7.00474 3.97541 8
10 10 -2 91.9218 10.0454 8
10 10 -2 78.3044 7.36585 2
-10 -10 2 84.4907 6.34682 3
9 10 -2 3.24146 2.365 4
9 10 -2 3.78164 1.85742 2
9 10 -2 7.11819 3.24526 8
-9 -10 2 5.42577 1.39782 3
8 10 -2 441.877 31.1447 2
8 10 -2 484.035 33.8103 8
8 10 -2 524.301 34.0763 4
8 10 -2 506.086 48.0377 7
-8 -10 2 502.684 29.2687 3
7 10 -2 14.8055 3.99848 2
7 10 -2 17.1585 11.0826 7
7 10 -2 19.0056 5.05704 4
7 10 -2 22.1774 5.54005 8
6 10 -2 2.92396 6.3387 7
6 10 -2 -2.1218 2.70695 8
6 10 -2 1.51831 2.32074 4
6 10 -2 -1.6647 2.15616 2
5 10 -2 741.451 47.4393 8
5 10 -2 772.013 49.4812 4
4 10 -2 53.3497 7.57081 4
-4 -10 2 52.2891 4.5424 3
3 10 -2 -6.5151 4.46383 5
-3 -10 2 0.97402 0.90233 3
-3 -10 2 3.7125 12.3054 1
2 10 -2 174.953 10.596 3
2 10 -2 164.285 22.2826 5
2 10 -2 182.912 24.2988 1
-2 -10 2 150.953 23.2785 1
-2 -10 2 173.472 10.654 3
1 10 -2 26.9293 10.1557 1
1 10 -2 30.9253 2.69552 3
1 10 -2 27.9489 9.00691 5
-1 -10 2 36.0279 9.65597 1
0 10 -2 530.731 30.4892 3
0 10 -2 531.116 48.5017 5
-1 10 -2 8.28819 5.90237 5
-1 10 -2 3.0781 0.87055 3
-2 10 -2 51.5793 3.84277 3
-2 10 -2 44.7934 12.7457 5
-3 10 -2 133.61 9.17353 3
-3 10 -2 135.226 25.0341 5
3 -10 2 158.148 13.2729 4
3 -10 2 171.51 14.3874 6
-4 10 -2 -12.319 10.0663 5
-4 10 -2 3.47547 0.99346 3
4 -10 2 5.94097 2.93096 6
-5 10 -2 109.258 7.11251 3
5 -10 2 105.411 11.3485 6
-6 10 -2 10.8092 1.55341 3
6 -10 2 24.6115 5.77004 6
-7 10 -2 1.88175 1.21788 3
7 -10 2 3.90015 2.95078 6
8 -10 2 194.306 16.3346 6
9 -10 2 24.3727 4.14373 6
10 -10 2 12.8759 2.75127 6
12 9 -2 -0.1274 2.90871 8
12 9 -2 -0.1088 0.81322 2
11 9 -2 30.0019 3.75162 2
11 9 -2 32.4762 6.55476 8
-11 -9 2 24.7147 2.75903 3
10 9 -2 63.5483 6.94446 2
-10 -9 2 83.9345 5.95873 3
9 9 -2 34.206 16.4346 7
9 9 -2 44.8745 8.29996 8
-9 -9 2 40.9837 3.99033 3
8 9 -2 10.1681 3.5067 4
8 9 -2 10.005 3.53962 8
7 9 -2 9.23313 2.64471 2
7 9 -2 7.76747 9.34712 7
6 9 -2 123.743 11.6862 4
6 9 -2 96.7387 10.6621 8
6 9 -2 103.184 16.9545 7
5 9 -2 389.922 28.2903 4
4 9 -2 1494.94 104.052 5
3 9 -2 718.521 53.1265 5
3 9 -2 666.995 52.8592 1
-3 -9 2 613.704 37.181 3
-3 -9 2 618.277 64.5169 1
2 9 -2 212.144 13.5919 3
2 9 -2 255.067 26.6097 5
2 9 -2 257.045 26.2915 1
-2 -9 2 213.634 24.6872 1
-2 -9 2 219.974 13.5372 3
1 9 -2 1782.06 119.662 5
1 9 -2 1793.99 102.71 3
1 9 -2 1876.86 117.589 1
-1 -9 2 1899.13 117.202 1
0 9 -2 69.2233 4.94312 3
0 9 -2 79.5497 14.9111 5
0 9 -2 62.1276 12.3031 1
0 -9 2 72.5371 12.5768 1
-1 9 -2 145.928 20.6502 5
-1 9 -2 116.548 7.83498 3
-2 9 -2 3.38842 4.19668 5
-3 9 -2 330.939 36.6499 5
-3 9 -2 306.362 18.2227 3
-4 9 -2 20.219 10.2565 5
-4 9 -2 11.952 1.56645 3
4 -9 2 16.9177 4.90676 6
-5 9 -2 5.51824 1.12808 3
-5 9 -2 -0.429 13.0905 5
5 -9 2 6.32816 3.16702 6
-6 9 -2 55.8339 4.19659 3
6 -9 2 59.3287 8.20122 6
7 -9 2 39.4203 6.54395 6
9 -9 2 12.0884 3.29319 6
10 -9 2 10.9902 2.52204 6
11 -9 2 13.2195 2.34647 6
12 8 -2 15.17 2.16578 2
12 8 -2 17.2655 4.80547 8
-12 -8 2 16.7336 1.89547 3
11 8 -2 -0.8866 1.88039 8
11 8 -2 2.12435 1.22881 2
-11 -8 2 -0.0504 0.74701 3
10 8 -2 101.914 9.61081 2
10 8 -2 98.3754 10.9805 8
-10 -8 2 120.129 7.88998 3
9 8 -2 181.581 16.3598 8
9 8 -2 184.046 27.6839 7
9 8 -2 167.132 12.8147 4
9 8 -2 135.905 12.7556 2
8 8 -2 155.473 14.1457 2
8 8 -2 182.843 16.848 8
8 8 -2 215.171 16.1955 4
8 8 -2 241.705 36.6879 7
7 8 -2 64.9112 12.9997 7
7 8 -2 42.8021 6.7676 4
7 8 -2 43.353 7.08042 8
7 8 -2 32.5401 5.16818 2
6 8 -2 26.26 4.77574 2
6 8 -2 47.5709 11.7322 7
5 8 -2 8.8833 3.22453 4
4 8 -2 131.78 17.5264 5
-4 -8 2 129.675 19.174 1
3 8 -2 122.294 16.7772 1
3 8 -2 129.742 17.1367 5
3 8 -2 161.471 17.0959 10
-3 -8 2 117.835 17.9327 1
2 8 -2 1156.65 77.634 5
2 8 -2 1149.51 76.5547 1
-2 -8 2 1018.32 63.3739 3
-2 -8 2 1216.25 78.3645 1
1 8 -2 137.154 17.9236 5
1 8 -2 143.506 9.21736 3
1 8 -2 133.413 16.9212 1
-1 -8 2 124.966 16.2685 1
0 8 -2 2.58129 2.93734 5
0 8 -2 -1.459 2.87931 1
0 8 -2 0.95043 1.01316 3
-1 8 -2 517.923 39.6515 1
-1 8 -2 533.043 44.7026 5
1 -8 2 492.49 37.8411 1
-2 8 -2 77.8903 14.9939 5
-3 8 -2 -1.6756 3.62487 5
-3 8 -2 1.80991 1.4977 3
-4 8 -2 22.4817 9.85911 5
4 -8 2 15.3599 4.66745 6
-5 8 -2 -1.8364 9.81838 5
6 -8 2 6.51422 3.26611 6
6 -8 2 -2.0278 4.63609 8
7 -8 2 58.9467 10.168 8
7 -8 2 87.9627 9.69483 6
8 -8 2 98.9242 10.6056 6
9 -8 2 -2.6095 3.18531 8
9 -8 2 4.20685 2.2865 6
10 -8 2 5.28856 2.15768 6
11 -8 2 33.5026 3.71589 6
12 7 -2 5.90762 1.66695 2
12 7 -2 11.7111 4.33282 8
-12 -7 2 3.712 1.14238 3
11 7 -2 2.55384 2.07245 8
-11 -7 2 3.42992 1.02773 3
10 7 -2 78.0192 8.40162 2
10 7 -2 87.1045 10.2374 8
-10 -7 2 91.5501 6.57345 3
9 7 -2 23.7 3.91232 4
9 7 -2 41.6405 13.471 7
9 7 -2 13.7375 3.45809 2
9 7 -2 36.2877 6.38672 8
8 7 -2 396.409 30.4731 8
8 7 -2 414.571 28.5303 4
8 7 -2 439.311 41.1826 7
7 7 -2 0.15843 1.67363 2
7 7 -2 4.25418 6.13492 7
7 7 -2 4.21409 2.65237 8
7 7 -2 8.61491 2.52875 4
6 7 -2 63.2586 7.98624 2
6 7 -2 84.3807 10.4076 4
6 7 -2 71.0125 8.84141 8
6 7 -2 79.7831 14.4316 7
5 7 -2 39.3626 10.7619 7
4 7 -2 140.117 17.1906 1
4 7 -2 117.02 14.1317 10
4 7 -2 134.07 16.1879 5
-4 -7 2 150.926 18.6078 1
3 7 -2 125.341 15.2058 5
3 7 -2 114.754 15.8813 10
3 7 -2 98.2751 13.9202 1
-3 -7 2 103.151 14.8982 1
2 7 -2 31.4668 8.28219 5
2 7 -2 38.2717 7.60849 10
1 7 -2 144.516 16.5093 1
1 7 -2 152.889 17.5098 5
-1 -7 2 136.267 20.3437 1
0 7 -2 2293.3 131.25 1
0 7 -2 2067.11 133.37 5
0 -7 2 2114.85 129.413 1
-1 7 -2 63.2761 11.3925 5
-1 7 -2 58.2641 9.3999 1
1 -7 2 58.5248 8.975 1
-2 7 -2 359.878 36.0614 5
-2 7 -2 478.329 33.3058 1
2 -7 2 406.637 30.1786 1
-3 7 -2 62.9525 15.4013 5
-4 7 -2 204.71 25.7473 5
4 -7 2 168.178 18.508 7
-5 7 -2 -0.2966 8.90921 5
5 -7 2 12.8977 3.90867 6
5 -7 2 6.05147 3.92653 7
-6 7 -2 235.883 35.6572 10
-6 7 -2 237.822 39.0014 5
6 -7 2 249.143 19.1274 6
6 -7 2 240.951 25.2939 7
6 -7 2 204.882 19.5481 8
7 -7 2 13.1469 7.66921 7
7 -7 2 20.3673 6.32561 8
7 -7 2 31.5843 5.56001 6
8 -7 2 13.0629 4.08308 6
8 -7 2 10.8787 4.1746 8
9 -7 2 56.9269 7.02892 6
9 -7 2 56.0637 8.26738 8
10 -7 2 10.5985 3.70872 8
10 -7 2 11.987 3.03321 6
11 -7 2 3.30483 2.08367 6
13 6 -2 0.39732 3.45413 8
12 6 -2 5.969 3.06951 8
12 6 -2 4.04214 1.81623 2
-12 -6 2 6.07971 1.11691 3
11 6 -2 1.23392 1.56101 2
11 6 -2 -1.1701 1.62601 8
10 6 -2 37.6943 7.22646 8
9 6 -2 339.671 34.5005 7
9 6 -2 335.689 25.2894 8
9 6 -2 253.429 20.9354 2
8 6 -2 234.149 21.0494 2
8 6 -2 193.351 25.8512 7
8 6 -2 192.639 15.5046 4
7 6 -2 16.9694 4.52181 8
7 6 -2 12.6298 3.85794 4
7 6 -2 8.12909 2.84191 2
7 6 -2 5.91416 6.44899 7
6 6 -2 151.174 13.9554 4
6 6 -2 174.016 19.976 7
6 6 -2 154.712 17.6184 8
5 6 -2 20.1026 6.46649 7
5 6 -2 3.05959 5.38527 1
5 6 -2 8.15728 4.19093 10
-5 -6 2 20.5633 7.01291 1
4 6 -2 1428.37 86.7594 10
4 6 -2 1509.35 90.6003 5
4 6 -2 1278.72 90.0245 1
-4 -6 2 1475.66 93.9318 5
-4 -6 2 1459.29 92.286 1
3 6 -2 1277.48 82.1425 5
3 6 -2 1313 82.7305 1
3 6 -2 1290.06 79.351 10
-3 -6 2 1325.32 83.1697 1
-3 -6 2 1253.6 83.8528 5
2 6 -2 1449.7 97.1576 5
2 6 -2 1653.22 95.4559 10
2 6 -2 1553 97.1103 1
-2 -6 2 1617.96 97.4446 1
1 6 -2 2421.11 133.22 1
1 6 -2 2004.48 132.845 5
1 6 -2 2122.48 139.744 10
-1 -6 2 2128.25 133.07 5
-1 -6 2 2376.83 132.414 1
0 6 -2 3009.33 172.09 1
0 6 -2 2980.25 174.882 5
0 -6 2 2868.37 170.718 1
0 -6 2 2882.03 173.205 5
-1 6 -2 613.356 41.8056 1
-1 6 -2 602.591 45.4776 5
1 -6 2 589.828 40.3614 1
-2 6 -2 12.8708 5.41524 1
-2 6 -2 17.3322 7.32001 5
-3 6 -2 171.338 21.0122 5
3 -6 2 176.426 16.5783 7
3 -6 2 140.077 12.7752 1
-4 6 -2 21.2505 9.95328 5
4 -6 2 26.9109 7.37407 7
-5 6 -2 35.2674 11.1161 5
5 -6 2 36.9238 9.50818 7
5 -6 2 33.7313 5.42055 6
-6 6 -2 67.9537 19.4055 10
-6 6 -2 63.4693 20.6104 5
6 -6 2 86.3662 13.9616 7
6 -6 2 89.1774 9.32988 6
6 -6 2 69.6785 9.83656 8
7 -6 2 31.5236 6.65618 6
7 -6 2 44.9763 12.0181 7
7 -6 2 20.6169 4.00822 2
8 -6 2 69.5162 14.3448 7
8 -6 2 50.3543 9.07084 8
8 -6 2 61.3823 7.74075 6
9 -6 2 58.2727 8.42516 8
9 -6 2 64.0618 7.35757 6
10 -6 2 36.7782 10.1811 8
10 -6 2 38.6911 5.37942 6
11 -6 2 16.9151 3.33972 8
11 -6 2 16.2227 3.26549 6
13 5 -2 0.14243 0.77287 2
13 5 -2 2.04086 3.87809 8
12 5 -2 101.857 10.1559 8
12 5 -2 99.6453 8.58046 2
-12 -5 2 108.259 6.88843 3
11 5 -2 3.95917 2.19876 2
11 5 -2 5.10433 3.01275 8
-11 -5 2 7.13085 1.51557 3
10 5 -2 379.001 25.7126 2
10 5 -2 373.427 28.2761 8
10 5 -2 315.955 41.8002 7
9 5 -2 48.0093 6.69263 2
9 5 -2 62.0562 8.92448 8
9 5 -2 56.0084 15.157 7
8 5 -2 6.76789 2.64437 2
8 5 -2 12.2149 4.42722 8
8 5 -2 8.01414 2.95854 4
8 5 -2 7.3955 8.59839 7
7 5 -2 12.1431 2.99883 2
7 5 -2 12.4198 5.01403 7
7 5 -2 8.45744 3.67933 8
7 5 -2 9.48321 3.12754 4
6 5 -2 643.777 48.6506 7
5 5 -2 82.6398 11.4348 7
5 5 -2 60.076 9.80643 10
5 5 -2 79.4186 11.4216 1
-5 -5 2 90.2719 16.381 5
-5 -5 2 78.9189 11.9689 1
4 5 -2 16.2416 4.7351 10
-4 -5 2 11.594 4.38683 1
-4 -5 2 15.8459 7.00791 5
3 5 -2 295.631 22.1272 10
3 5 -2 280.635 24.3234 1
3 5 -2 299.577 23.8241 5
-3 -5 2 291.858 24.3942 1
-3 -5 2 268.449 24.2838 5
2 5 -2 41.7093 6.49418 10
2 5 -2 30.504 7.19953 1
2 5 -2 36.9415 6.75514 5
-2 -5 2 30.1632 5.91803 1
-2 -5 2 39.7662 7.02684 5
1 5 -2 185.541 18.0182 1
1 5 -2 264.814 20.7587 5
-1 -5 2 240.759 19.7156 5
-1 -5 2 188.321 17.8231 1
0 5 -2 705.523 46.9677 5
0 5 -2 667.519 44.3894 1
0 -5 2 642.731 44.9573 5
0 -5 2 658.105 43.618 1
-1 5 -2 459.743 32.5731 1
-1 5 -2 458.386 35.6126 5
1 -5 2 476.952 31.8379 1
-2 5 -2 32.0089 8.69376 5
-2 5 -2 38.9392 6.12853 1
2 -5 2 27.841 5.11211 7
2 -5 2 26.9157 4.96806 1
-3 5 -2 479.204 38.7646 5
-3 5 -2 471.788 31.3746 1
3 -5 2 436.935 33.5977 7
-4 5 -2 836.289 61.9145 5
4 -5 2 792.363 55.4978 7
-5 5 -2 17.6249 9.27452 5
5 -5 2 16.3407 5.5285 7
-6 5 -2 65.7588 17.54 10
-6 5 -2 59.4454 15.4219 5
6 -5 2 59.1027 9.37499 8
6 -5 2 58.0592 7.73964 6
6 -5 2 51.6095 10.8089 7
6 -5 2 60.0458 6.26075 2
7 -5 2 5.11407 3.28397 8
7 -5 2 7.58559 5.2233 7
8 -5 2 61.2837 9.48518 8
8 -5 2 63.8405 6.62655 2
8 -5 2 62.815 7.94518 6
8 -5 2 70.7087 14.7758 7
9 -5 2 55.2511 13.8814 7
9 -5 2 47.568 5.68198 2
9 -5 2 64.7115 9.00744 8
9 -5 2 68.6972 7.63916 6
10 -5 2 8.26053 3.57012 8
10 -5 2 7.32323 2.36725 6
11 -5 2 42.5588 4.67034 6
11 -5 2 37.5373 5.28709 8
13 4 -2 10.0349 6.3997 8
13 4 -2 23.6149 4.43862 2
12 4 -2 43.3226 7.98926 8
-12 -4 2 45.2407 3.55809 3
11 4 -2 0.62051 1.6233 2
11 4 -2 3.37854 2.5382 8
-11 -4 2 -0.4909 1.00199 3
10 4 -2 51.2487 27.0479 7
10 4 -2 46.782 8.0594 8
9 4 -2 183.835 17.3773 8
9 4 -2 162.093 35.1012 7
9 4 -2 168.167 14.4901 2
8 4 -2 163.307 16.1777 8
8 4 -2 198.752 23.0675 7
8 4 -2 178.453 12.5976 4
8 4 -2 137.125 13.0619 2
7 4 -2 54.9268 7.10416 2
7 4 -2 48.2583 7.9492 8
7 4 -2 52.018 13.2333 7
6 4 -2 6.20308 3.7695 7
-6 -4 2 11.898 5.45171 1
-6 -4 2 -4.5735 7.08422 5
5 4 -2 342.532 28.3202 1
5 4 -2 374.032 30.0891 7
-5 -4 2 406.945 31.3264 5
-5 -4 2 369.808 29.6949 1
4 4 -2 288.085 23.8046 7
4 4 -2 280.477 23.8391 1
4 4 -2 272.748 21.9011 10
-4 -4 2 307.954 24.9421 5
-4 -4 2 348.112 25.4628 1
3 4 -2 1270.86 75.943 10
3 4 -2 1208.07 77.4504 1
3 4 -2 1297.55 76.7888 5
-3 -4 2 1261.29 78.0348 1
-3 -4 2 1262.03 77.7565 5
2 4 -2 554.459 39.2506 5
2 4 -2 604.339 39.9788 1
2 4 -2 597.662 38.5307 10
-2 -4 2 620.1 40.0674 1
-2 -4 2 584.933 39.5442 5
1 4 -2 573.543 39.8793 5
1 4 -2 642.794 39.4313 10
1 4 -2 584.469 39.7619 1
-1 -4 2 648.79 39.8379 1
-1 -4 2 542.608 39.0798 5
0 4 -2 5716.88 312.562 10
0 4 -2 5593.61 312.215 1
0 4 -2 5327.13 313.34 5
0 -4 2 5457.23 311.178 1
-1 4 -2 624.754 40.3638 1
-1 4 -2 632.641 43.0598 5
1 -4 2 603.124 39.1212 1
-2 4 -2 116.286 13.634 5
-2 4 -2 104.296 10.3671 1
2 -4 2 133.131 12.1529 7
2 -4 2 90.5789 8.94639 1
-3 4 -2 88.5614 12.4933 5
-3 4 -2 70.1387 7.55368 1
3 -4 2 61.4813 6.24852 1
3 -4 2 69.3217 9.3852 7
-4 4 -2 330.554 30.9599 5
4 -4 2 330.741 27.5933 7
-5 4 -2 191.14 23.6524 5
5 -4 2 181.834 19.7017 7
-6 4 -2 79.78 17.8105 5
-6 4 -2 58.7922 14.196 10
6 -4 2 64.0877 6.84857 2
6 -4 2 72.8444 8.37368 6
6 -4 2 77.4222 12.8957 7
6 -4 2 76.3882 10.6007 8
7 -4 2 75.6174 8.56358 6
7 -4 2 56.2829 6.44742 2
7 -4 2 73.7081 10.58 8
7 -4 2 71.2031 13.5826 7
8 -4 2 86.1468 9.52106 6
8 -4 2 81.0267 15.8638 7
8 -4 2 89.8537 11.6109 8
9 -4 2 64.7177 15.3242 7
9 -4 2 46.4371 15.4643 8
9 -4 2 55.9378 6.595 2
9 -4 2 33.4833 7.96419 6
10 -4 2 22.0383 3.99817 6
10 -4 2 17.0049 4.41709 8
11 -4 2 15.2544 3.66445 8
11 -4 2 14.5036 2.7514 6
13 3 -2 29.5709 3.31377 2
13 3 -2 28.0054 5.82536 8
12 3 -2 88.7549 8.05815 2
12 3 -2 90.2626 9.67378 8
-12 -3 2 79.379 5.8961 3
11 3 -2 0.08265 1.29245 2
11 3 -2 1.95197 2.25514 8
-11 -3 2 1.1966 1.21651 3
10 3 -2 107.569 12.5288 8
10 3 -2 98.6317 21.8944 7
10 3 -2 110.153 10.6805 2
9 3 -2 59.5928 9.18338 8
9 3 -2 48.2981 6.82675 2
9 3 -2 65.1604 14.3795 7
8 3 -2 21.2506 7.5785 7
8 3 -2 12.3604 3.15594 2
7 3 -2 363.081 28.4864 2
6 3 -2 23.3448 6.89874 7
-6 -3 2 23.5466 8.05893 5
5 3 -2 9.40858 3.76893 7
5 3 -2 10.0539 4.10121 1
-5 -3 2 3.91183 3.20907 1
-5 -3 2 11.4305 5.18424 5
-5 -3 2 12.2407 2.64063 10
4 3 -2 8.9178 3.56199 10
4 3 -2 6.91033 2.71808 1
4 3 -2 8.74133 3.05237 7
-4 -3 2 7.342 2.42139 10
-4 -3 2 11.0877 3.76612 5
3 3 -2 1367.2 82.8648 10
3 3 -2 1461.06 82.3252 5
-3 -3 2 1404.91 83.0027 5
-3 -3 2 1351.94 83.7254 1
-3 -3 2 1383.34 81.201 10
2 3 -2 50.1301 7.01415 1
2 3 -2 56.4051 6.74646 5
2 3 -2 63.8346 6.96634 10
-2 -3 2 55.3161 6.69659 5
-2 -3 2 53.4328 5.94728 10
-2 -3 2 52.7832 6.82951 1
1 3 -2 6048.63 310.301 10
1 3 -2 5497.32 310.344 1
1 3 -2 5035.64 309.797 5
-1 -3 2 5490.3 309.949 1
-1 -3 2 5475.9 309.665 5
0 3 -2 125.005 11.1188 1
0 -3 2 118.041 10.6063 1
-1 3 -2 82.7804 9.78367 5
-1 3 -2 98.4612 9.53302 10
1 -3 2 68.2399 7.6888 7
-2 3 -2 647.972 44.9204 5
-2 3 -2 708.601 41.245 1
2 -3 2 650.273 39.6232 1
2 -3 2 610.998 42.1578 7
-3 3 -2 9.14341 3.69208 5
3 -3 2 12.9281 4.13898 7
-4 3 -2 613.557 42.8428 10
-4 3 -2 635.809 47.0506 5
4 -3 2 593.548 43.6281 7
-5 3 -2 398.004 39.2832 5
5 -3 2 335.469 30.3194 7
-6 3 -2 74.6935 14.1635 10
-6 3 -2 97.2652 17.0255 5
6 -3 2 73.4897 8.54662 6
6 -3 2 53.1486 6.60393 2
6 -3 2 89.9565 13.6467 7
-7 3 -2 192.588 32.6843 5
7 -3 2 187.194 22.0424 7
7 -3 2 160.468 14.213 6
7 -3 2 159.487 16.874 8
8 -3 2 55.7506 7.17631 6
8 -3 2 38.8882 10.8217 7
8 -3 2 49.3542 9.06498 8
9 -3 2 52.6039 9.21441 8
9 -3 2 69.8867 8.07948 2
9 -3 2 56.0427 16.3899 7
9 -3 2 61.2976 7.29861 6
10 -3 2 28.3055 3.87779 2
10 -3 2 25.8158 4.82576 6
10 -3 2 20.2479 5.7227 8
11 -3 2 2.52284 2.06563 8
11 -3 2 0.16151 0.97097 2
11 -3 2 4.38818 1.91809 6
12 -3 2 2.99936 1.91287 8
13 2 -2 4.87044 3.02405 8
12 2 -2 11.4433 3.26123 8
11 2 -2 11.1445 3.53714 2
11 2 -2 8.23439 3.53565 8
-11 -2 2 13.8293 2.08125 3
10 2 -2 196.685 16.4205 2
10 2 -2 213.494 19.3471 8
10 2 -2 232.674 30.2562 7
9 2 -2 12.493 4.89511 8
9 2 -2 -1.1832 7.51235 7
9 2 -2 6.6242 2.54595 2
8 2 -2 102.579 11.8343 8
8 2 -2 109.599 15.4558 7
8 2 -2 90.9752 9.3607 2
7 2 -2 36.3962 5.9144 8
7 2 -2 35.9858 8.9365 7
7 2 -2 23.1331 4.15645 2
6 2 -2 245.262 22.5651 7
-6 -2 2 246.12 17.6834 10
-6 -2 2 255.395 21.5833 5
-6 -2 2 257.142 19.1005 1
5 2 -2 2233.63 127.119 1
5 2 -2 2077.05 129.395 7
-5 -2 2 2040.36 124.984 10
-5 -2 2 2360.44 127.243 1
4 2 -2 765.511 50.2208 10
4 2 -2 784.984 50.3863 7
4 2 -2 720.591 54.2762 1
-4 -2 2 894.429 50.423 1
-4 -2 2 817.688 48.9477 5
-4 -2 2 765.549 48.3286 10
3 2 -2 245.594 18.2898 10
3 2 -2 230.682 17.2538 7
3 2 -2 208.829 17.4182 1
-3 -2 2 245.35 16.9152 10
-3 -2 2 241.202 16.4265 5
-3 -2 2 220.028 17.5464 1
2 2 -2 92.895 8.96024 10
2 2 -2 87.8691 8.87854 1
2 2 -2 90.9293 8.04033 5
-2 -2 2 92.9973 7.76037 5
-2 -2 2 87.2059 8.09481 10
-2 -2 2 97.5268 9.06576 1
1 2 -2 352.618 24.0721 1
1 2 -2 350.922 23.8726 10
1 2 -2 362.423 23.6065 5
-1 -2 2 343.438 23.7915 1
-1 -2 2 373.77 23.4801 10
0 2 -2 2991.76 166.473 10
0 2 -2 3106.94 167.026 5
0 2 -2 3117.45 166.374 1
0 -2 2 2613.19 164.359 7
0 -2 2 2806.27 165.451 1
-1 2 -2 4625.91 257.256 1
-1 2 -2 4981.97 258.509 10
1 -2 2 4423.86 256.416 1
1 -2 2 4280.24 257.355 7
-2 2 -2 845.091 49.4212 10
-2 2 -2 816.95 47.6249 1
2 -2 2 745.639 49.4201 7
2 -2 2 734.239 48.0203 1
-3 2 -2 505.357 35.4258 10
-3 2 -2 577.687 33.4688 1
3 -2 2 493.731 36.9267 7
3 -2 2 555.291 32.5085 1
-4 2 -2 31.3686 6.30654 10
4 -2 2 44.0101 8.00618 7
-5 2 -2 117.597 13.016 10
-5 2 -2 129.026 17.4479 5
5 -2 2 109.248 14.7509 7
-6 2 -2 40.5469 9.92377 10
-6 2 -2 52.8129 12.4849 5
6 -2 2 48.2687 11.8817 7
6 -2 2 48.1857 6.35273 6
-7 2 -2 469.674 48.5006 5
7 -2 2 420.792 29.7722 2
7 -2 2 538.834 43.1184 7
7 -2 2 502.776 31.4337 6
7 -2 2 413.51 33.7223 8
8 -2 2 66.774 10.6679 8
8 -2 2 75.7937 8.50572 6
8 -2 2 85.1953 15.9436 7
9 -2 2 128.708 19.8599 7
9 -2 2 89.3416 9.36585 6
9 -2 2 91.0494 12.1387 8
10 -2 2 155.761 12.1942 6
10 -2 2 138.717 14.6559 8
10 -2 2 144.059 11.6388 2
11 -2 2 19.2641 3.80713 6
11 -2 2 15.1862 3.79631 8
12 -2 2 11.0417 2.59636 8
13 1 -2 17.224 4.36893 8
12 1 -2 11.4754 3.00499 2
12 1 -2 5.80322 2.63046 8
11 1 -2 20.5005 4.74338 2
11 1 -2 28.091 6.71103 8
10 1 -2 104.792 20.4229 7
10 1 -2 99.7056 11.901 8
10 1 -2 80.9244 8.87784 2
9 1 -2 59.065 9.21336 8
9 1 -2 71.8547 14.1717 7
9 1 -2 43.7981 6.18941 2
8 1 -2 462.482 33.2631 8
8 1 -2 426.334 29.6495 2
8 1 -2 476.13 38.4036 7
7 1 -2 31.6575 8.03974 7
7 1 -2 28.1902 5.72943 8
-7 -1 2 26.3935 4.91524 10
6 1 -2 45.6513 8.3759 7
-6 -1 2 52.1089 6.6671 5
-6 -1 2 43.6434 6.57565 10
-6 -1 2 66.1673 10.1278 5
5 1 -2 1560.66 96.2821 1
5 1 -2 1671.02 99.8964 7
-5 -1 2 1657.56 96.1353 1
-5 -1 2 1706 96.7709 5
-5 -1 2 1687.38 97.9463 10
4 1 -2 355.661 25.4532 1
4 1 -2 374.029 26.5275 7
4 1 -2 356.738 27.3582 10
-4 -1 2 386.438 26.3776 10
-4 -1 2 402.89 24.2997 5
-4 -1 2 403.343 25.5971 1
3 1 -2 774.203 48.705 10
3 1 -2 718.316 46.7152 1
3 1 -2 773.197 46.5261 7
-3 -1 2 756.097 46.6158 1
-3 -1 2 816.962 47.603 10
2 1 -2 2550.57 148.544 5
2 1 -2 2658.73 152.053 10
-2 -1 2 2759.38 150.834 1
-2 -1 2 2649.61 150.957 10
1 1 -2 4695.68 260.508 1
1 1 -2 4548.09 260.721 10
1 1 -2 4966.58 259.408 5
-1 -1 2 4579.49 260.127 1
-1 -1 2 4420.03 260.04 10
0 1 -2 366.324 23.7171 10
0 1 -2 349.486 23.3009 1
0 -1 2 352.323 22.3873 7
0 -1 2 354.222 23.0774 1
0 -1 2 379.453 23.3981 10
-1 1 -2 1377.17 78.8987 1
-1 1 -2 1396.39 79.4526 10
1 -1 2 1338.16 78.2573 1
1 -1 2 1331.22 79.4828 7
-2 1 -2 389.587 25.5624 1
-2 1 -2 443.883 26.8014 10
2 -1 2 384.735 24.9502 1
2 -1 2 379.017 27.6419 7
3 -1 2 25.0424 6.34429 7
-4 1 -2 1407.61 77.488 1
-4 1 -2 1304.93 80.2145 10
-4 1 -2 1363.82 77.2888 1
4 -1 2 1294.65 84.6996 7
-5 1 -2 145.932 14.1773 10
-5 1 -2 159.688 15.3574 10
5 -1 2 167.608 18.3771 7
6 -1 2 121.4 17.6671 8
6 -1 2 133.425 11.9824 6
6 -1 2 163.033 19.7346 7
-7 1 -2 30.727 12.9231 5
7 -1 2 35.299 9.98212 7
7 -1 2 39.9448 7.60684 8
8 -1 2 184.496 14.6728 6
8 -1 2 172.712 22.6667 7
8 -1 2 145.117 16.5164 8
8 -1 2 169.444 13.8376 2
9 -1 2 88.5055 9.30329 6
9 -1 2 91.2698 12.1228 8
9 -1 2 111.332 20.206 7
9 -1 2 103.671 9.60606 2
10 -1 2 350.936 27.5659 8
10 -1 2 351.996 23.5759 6
11 -1 2 30.1356 5.37524 8
11 -1 2 29.7231 5.68067 6
11 -1 2 40.8964 4.32633 2
12 -1 2 0.43927 1.05843 8
12 -1 2 4.55843 1.76871 2
13 0 -2 139.091 9.35276 2
13 0 -2 114.232 11.1368 8
12 0 -2 10.1958 3.08443 8
12 0 -2 10.413 2.52105 2
11 0 -2 99.3991 9.48095 2
11 0 -2 99.7906 11.2556 8
10 0 -2 124.214 11.2891 2
10 0 -2 138.589 23.9316 7
10 0 -2 110.246 13.212 8
9 0 -2 434.923 33.9662 8
9 0 -2 458.402 30.8994 2
9 0 -2 498.356 40.961 7
8 0 -2 13.7218 5.09052 8
8 0 -2 17.5495 7.63341 7
7 0 -2 370.602 29.6607 7
7 0 -2 304.885 22.3371 2
7 0 -2 301.227 24.9893 8
-7 0 2 379.776 26.2219 10
6 0 -2 68.6415 9.3515 7
-6 0 2 63.5905 7.29313 5
-6 0 2 56.2042 8.33329 10
-6 0 2 48.6826 7.9073 5
5 0 -2 2312.92 143.089 7
5 0 -2 2329.09 140.292 1
-5 0 2 2583.93 140.231 5
-5 0 2 2381.46 138.651 1
-5 0 2 2521.28 144.411 10
-5 0 2 2634.23 139.665 5
4 0 -2 83.5438 8.66596 7
4 0 -2 78.3584 7.59472 1
-4 0 2 78.7305 7.21591 1
-4 0 2 91.8446 9.84482 10
3 0 -2 8155.2 469.828 1
3 0 -2 8416.21 473.257 10
-3 0 2 8550.62 472.301 10
-3 0 2 8617.47 469.634 1
2 0 -2 832.257 48.0343 7
2 0 -2 815.908 49.9862 1
2 0 -2 856.931 52.3337 10
-2 0 2 853.752 51.6266 10
-2 0 2 858.508 49.8935 1
1 0 -2 52.6915 5.93543 10
1 0 -2 42.8604 4.93353 1
-1 0 2 45.3661 4.87931 1
-1 0 2 58.6972 5.97241 10
0 0 -2 1410.14 81.6217 10
0 0 -2 1410.9 81.1489 1
0 0 2 1445.66 80.4141 7
0 0 2 1446.62 80.9414 1
0 0 2 1326.39 80.9487 10
-1 0 -2 1525.85 83.2224 1
-1 0 -2 1414.05 83.0694 10
1 0 2 1451.89 82.881 10
1 0 2 1414.78 84.1152 7
1 0 2 1390.61 82.5792 1
-2 0 -2 3349.21 197.738 10
-2 0 -2 3748.51 198.493 1
2 0 2 3560.48 197.726 1
2 0 2 3390.47 200.76 7
-3 0 -2 55.4576 5.96096 1
3 0 2 51.9256 5.87546 1
-4 0 -2 2.19242 1.7302 1
-4 0 -2 0.96816 2.76221 10
-4 0 -2 1.31068 1.94609 1
4 0 2 5.24977 2.86823 7
-5 0 -2 23.8339 4.81593 10
-5 0 -2 22.3768 4.28105 10
5 0 2 14.512 4.58741 7
6 0 2 278.063 21.1926 2
6 0 2 317.702 22.2275 6
6 0 2 380.712 32.2361 7
-7 0 -2 78.5518 22.8646 5
7 0 2 55.4954 7.17994 6
7 0 2 53.6253 9.32746 8
7 0 2 66.3362 13.3317 7
7 0 2 57.1002 6.59534 2
8 0 2 29.4832 5.33514 6
8 0 2 30.1583 7.91985 8
8 0 2 10.6755 8.64586 7
8 0 2 24.1126 4.48944 2
9 0 2 7.91869 8.42387 7
9 0 2 18.7818 6.18465 8
9 0 2 13.7958 3.26712 2
9 0 2 24.8426 4.5923 6
10 0 2 1235.79 75.2477 6
10 0 2 1445.92 76.4774 2
10 0 2 1167.72 79.4555 8
11 0 2 -0.4441 0.82024 2
11 0 2 3.64808 2.82436 8
12 0 2 13.8921 1.96215 2
12 0 2 8.42789 2.6873 8
13 -1 -2 17.3374 4.59946 8
12 -1 -2 10.9832 3.81186 8
12 -1 -2 9.55745 2.66103 2
11 -1 -2 14.464 3.60284 2
11 -1 -2 28.7769 6.65282 8
10 -1 -2 69.5977 17.762 7
10 -1 -2 97.5019 11.4217 8
10 -1 -2 68.1951 8.01609 2
9 -1 -2 59.3909 9.34264 8
9 -1 -2 43.9287 6.11655 2
9 -1 -2 36.0357 10.579 7
8 -1 -2 453.932 32.6308 8
8 -1 -2 497.745 37.7425 7
8 -1 -2 391.08 28.5596 2
7 -1 -2 29.2874 7.1389 7
7 -1 -2 30.8562 6.15238 8
-7 1 2 33.0187 7.71885 10
6 -1 -2 40.1561 7.3753 7
-6 1 2 59.9359 7.35866 5
-6 1 2 49.5806 7.30644 5
-6 1 2 56.8233 9.03006 10
5 -1 -2 1534.77 98.3942 7
-5 1 2 1710.2 95.8591 5
-5 1 2 1699.07 101.738 10
-5 1 2 1702.99 95.9779 5
4 -1 -2 386.836 24.5597 1
4 -1 -2 365.489 25.9137 7
-4 1 2 415.304 24.1357 1
-4 1 2 386.171 28.9099 10
3 -1 -2 767.434 49.5205 10
3 -1 -2 704.387 47.7441 1
-3 1 2 744.027 44.7912 1
-3 1 2 826.672 49.3766 10
2 -1 -2 2578.27 144.798 5
2 -1 -2 2507.22 149.946 10
2 -1 -2 2718.79 147.023 1
2 -1 -2 2465.58 144.679 7
-2 1 2 2528.55 146.533 1
-2 1 2 2799.98 150.023 10
1 -1 -2 4561.36 259.553 10
1 -1 -2 4736.87 257.424 1
1 -1 -2 4861.6 257.317 5
-1 1 2 4498.83 257.016 1
-1 1 2 4326.17 258.565 10
0 -1 -2 364.349 23.6854 10
0 -1 -2 349.89 22.7547 1
0 1 2 345.841 22.3184 7
0 1 2 338.286 22.9086 10
0 1 2 372.98 22.7911 1
-1 -1 -2 1381.42 79.051 10
-1 -1 -2 1386.39 79.082 1
1 1 2 1434.01 78.3413 10
1 1 2 1320.38 78.8469 1
1 1 2 1288.85 79.9819 7
-2 -1 -2 388.542 26.4507 1
-2 -1 -2 430.509 26.1469 10
2 1 2 401.575 26.7927 1
2 1 2 427.901 29.4211 7
3 1 2 28.2377 8.31748 7
-4 -1 -2 1436.29 82.4577 1
-4 -1 -2 1362.76 80.4082 1
4 1 2 1298.37 86.8256 7
5 1 2 163.669 18.8454 7
6 1 2 117.075 13.1063 2
6 1 2 141.559 18.318 7
6 1 2 132.834 11.6074 6
7 1 2 45.2525 6.16869 6
7 1 2 51.8428 8.4858 8
7 1 2 56.6309 12.0643 7
8 1 2 167.999 13.6753 6
8 1 2 157.764 16.9663 8
8 1 2 151.181 13.4919 2
8 1 2 178.141 24.8612 7
9 1 2 109.54 10.1495 2
9 1 2 88.5614 11.8052 8
9 1 2 93.7926 9.26407 6
9 1 2 86.303 18.1647 7
10 1 2 376.288 28.5789 8
10 1 2 352.513 23.9221 6
12 1 2 6.77179 2.70236 8
12 1 2 3.13669 1.17018 2
13 -2 -2 -0.4844 2.20787 2
13 -2 -2 5.35646 3.42258 8
12 -2 -2 18.0922 4.69422 8
11 -2 -2 5.21197 1.9412 2
11 -2 -2 8.64811 3.81791 8
10 -2 -2 212.557 18.8348 8
10 -2 -2 204.144 16.0751 2
10 -2 -2 183.351 33.5728 7
9 -2 -2 5.93698 4.22875 8
9 -2 -2 7.28385 2.38752 2
9 -2 -2 5.32364 7.00129 7
8 -2 -2 119.359 14.9775 7
8 -2 -2 85.8618 9.23788 2
8 -2 -2 128.255 12.8725 8
7 -2 -2 47.8597 8.90569 7
7 -2 -2 38.9697 6.76984 8
-7 2 2 33.6526 8.73369 10
6 -2 -2 245.281 20.8555 7
-6 2 2 258.04 19.7564 5
-6 2 2 224.538 22.7601 10
5 -2 -2 2199.28 128.573 7
-5 2 2 2153.32 132.912 10
-5 2 2 2238.88 126.993 5
4 -2 -2 794.225 48.6573 7
4 -2 -2 754.288 46.3422 1
-4 2 2 766.408 63.3832 10
-4 2 2 816.376 46.1751 1
-4 2 2 823.364 47.9912 5
3 -2 -2 223.106 15.514 1
3 -2 -2 224.024 15.5045 7
-3 2 2 245.728 15.862 5
-3 2 2 242.575 19.8738 10
-3 2 2 215.008 15.2264 1
2 -2 -2 86.6849 7.49173 5
2 -2 -2 92.2837 7.759 1
2 -2 -2 77.8857 9.54665 10
-2 2 2 95.152 7.70256 5
-2 2 2 87.0667 7.49524 1
-2 2 2 88.5197 10.0624 10
1 -2 -2 338.739 22.9543 1
1 -2 -2 389.074 25.7747 10
1 -2 -2 353.77 24.0171 5
-1 2 2 390.862 25.4436 10
-1 2 2 325.984 22.8005 1
0 -2 -2 2918 168.739 1
0 -2 -2 2899.98 169.924 10
0 -2 -2 3044.53 171.117 5
0 2 2 3104.77 169.032 1
0 2 2 2962.96 169.43 10
-1 -2 -2 4446.43 258.647 10
-1 -2 -2 4773.69 259.014 1
-1 -2 -2 4821.36 263.028 5
1 2 2 4556.68 260.271 7
1 2 2 4546.97 259.103 1
1 2 2 4510.43 257.672 10
-2 -2 -2 752.977 46.4326 10
-2 -2 -2 791.198 48.0475 1
2 2 2 724.463 50.1943 7
2 2 2 878.526 49.3734 1
-3 -2 -2 525.081 33.4389 1
3 2 2 499.74 37.1784 7
-5 -2 -2 133.645 13.8273 1
5 2 2 112.229 15.9878 7
6 2 2 51.0745 13.2264 7
6 2 2 52.7918 6.47443 6
7 2 2 443.256 34.7425 8
7 2 2 489.967 43.4996 7
7 2 2 466.658 31.3656 2
7 2 2 501.73 31.4962 6
8 2 2 70.8323 7.69311 6
8 2 2 76.1719 15.4834 7
8 2 2 53.0272 9.89302 8
9 2 2 88.7945 9.50008 6
9 2 2 130.535 21.6217 7
9 2 2 84.5295 11.4801 8
10 2 2 154.03 15.66 8
10 2 2 151.017 12.7309 2
11 2 2 29.5694 6.13382 8
12 2 2 16.7933 2.35287 2
12 2 2 11.6843 2.75841 8
13 -3 -2 28.7137 6.94936 8
13 -3 -2 29.0996 5.28813 2
12 -3 -2 84.1606 8.41409 8
12 -3 -2 94.1259 7.66826 2
11 -3 -2 1.56645 2.14991 8
11 -3 -2 -0.1162 1.12649 2
10 -3 -2 112.299 10.2022 2
10 -3 -2 112.208 12.3623 8
9 -3 -2 57.6366 10.4923 6
9 -3 -2 50.8803 12.2039 7
9 -3 -2 57.3013 6.64585 2
9 -3 -2 43.7049 8.38548 8
8 -3 -2 20.0417 4.87537 6
8 -3 -2 26.4619 8.16678 7
8 -3 -2 24.4598 6.92154 8
8 -3 -2 19.76 3.88253 2
7 -3 -2 474.923 34.5921 2
7 -3 -2 537.195 38.0903 8
7 -3 -2 670.118 43.1095 7
-7 3 2 623.525 46.9679 10
6 -3 -2 17.0706 5.20613 7
-6 3 2 19.4736 5.97263 5
-6 3 2 12.7711 5.59207 10
5 -3 -2 17.2863 4.56964 7
-5 3 2 17.2603 5.67283 10
-5 3 2 17.6845 4.82929 5
4 -3 -2 17.9205 3.29739 7
-4 3 2 19.4109 6.19319 10
3 -3 -2 1450.84 81.6894 1
3 -3 -2 1344.66 81.3509 7
3 -3 -2 1407.55 82.0972 5
-3 3 2 1464.66 88.0429 10
-3 3 2 1417.24 83.4653 5
-3 3 2 1399.09 81.5278 1
2 -3 -2 45.3051 5.37672 1
2 -3 -2 56.9509 6.57983 5
-2 3 2 44.0846 5.31231 1
-2 3 2 67.9634 8.74052 10
-2 3 2 64.8027 6.92929 5
1 -3 -2 5988.25 321.901 1
1 -3 -2 5653.86 326.993 5
1 -3 -2 5247.64 324.085 10
-1 3 2 5823.57 324.579 10
-1 3 2 6236.46 323.699 5
-1 3 2 5527.74 321.65 1
0 -3 -2 262.649 19.5056 10
0 -3 -2 242.038 20.4914 5
0 3 2 269.829 19.357 10
-1 -3 -2 90.3992 8.32102 10
-1 -3 -2 76.6719 10.3301 5
1 3 2 87.5762 7.89606 10
-2 -3 -2 736.612 44.1636 1
2 3 2 649.476 45.8905 7
2 3 2 688.602 45.3384 1
2 3 2 704.191 40.4568 10
-3 -3 -2 0.09298 1.50393 1
-3 -3 -2 -0.192 2.25558 1
3 3 2 10.6942 3.88519 7
-4 -3 -2 575.667 40.8802 1
4 3 2 579.419 43.6034 7
-5 -3 -2 357.449 28.2842 1
5 3 2 306.915 30.2128 7
6 3 2 86.6013 14.9252 7
6 3 2 60.4554 7.0616 2
6 3 2 76.1954 8.19752 6
6 3 2 71.2464 9.99826 8
7 3 2 161.867 12.9317 6
7 3 2 152.603 21.0726 7
7 3 2 139.274 15.3447 8
8 3 2 39.3478 6.51384 6
8 3 2 29.9234 11.9634 7
8 3 2 50.8369 8.53427 8
9 3 2 42.8262 15.2317 7
9 3 2 49.7885 6.73487 2
9 3 2 58.9115 9.33535 8
10 3 2 17.1022 4.51832 8
11 3 2 0.80144 1.15815 2
11 3 2 6.7169 2.68036 8
12 3 2 0.08947 1.02455 8
12 3 2 -0.1438 0.81185 2
12 -4 -2 25.8965 3.96897 2
11 -4 -2 4.491 2.96604 8
9 -4 -2 184.634 17.4815 8
9 -4 -2 181.364 22.814 7
9 -4 -2 189.464 15.6323 6
9 -4 -2 179.057 14.2779 2
8 -4 -2 194.055 16.2288 6
8 -4 -2 193.258 17.6473 8
8 -4 -2 208.562 21.1871 7
7 -4 -2 42.5968 5.46174 2
7 -4 -2 52.932 7.71739 6
7 -4 -2 35.6896 7.47203 8
7 -4 -2 51.1381 9.14442 7
-7 4 2 43.1713 12.4022 10
6 -4 -2 9.73058 4.14948 7
-6 4 2 9.11388 4.53993 5
-6 4 2 6.88447 5.51529 10
5 -4 -2 368.879 27.2647 7
-5 4 2 361 32.9023 10
-5 4 2 404.647 29.4256 5
4 -4 -2 292.148 19.8114 1
4 -4 -2 281.409 20.8561 7
4 -4 -2 297.224 19.2819 1
-4 4 2 293.389 23.097 5
-4 4 2 300.928 27.1298 10
3 -4 -2 1234.8 75.721 5
3 -4 -2 1258.09 74.0884 1
-3 4 2 1279.26 81.0545 10
-3 4 2 1345.4 77.7572 5
-3 4 2 1219.35 74.3534 1
2 -4 -2 552.576 38.9965 5
2 -4 -2 599.178 37.1612 1
-2 4 2 609.656 41.8398 10
-2 4 2 580.89 39.3559 5
-2 4 2 621.894 37.7654 1
1 -4 -2 596.559 37.8822 1
1 -4 -2 582.914 40.727 5
-1 4 2 613.854 40.1338 5
-1 4 2 613.429 40.8125 10
-1 4 2 585.415 38.1775 1
0 -4 -2 5326.01 321.856 5
0 -4 -2 5875.25 318.357 1
0 4 2 6059.41 321.266 5
0 4 2 5654.4 319.21 10
0 4 2 5354.17 318.304 1
-1 -4 -2 575.823 39.1511 1
-1 -4 -2 680.297 45.0115 5
1 4 2 594.094 38.2302 10
1 4 2 598.498 40.1914 1
-2 -4 -2 103.47 12.0859 1
-2 -4 -2 100.468 10.7125 1
-2 -4 -2 88.6883 13.158 5
2 4 2 117.111 8.08705 10
2 4 2 100.554 11.8982 7
-3 -4 -2 64.1335 8.49806 1
-3 -4 -2 73.3227 9.74866 1
3 4 2 80.1313 11.4603 7
-4 -4 -2 151.293 16.9772 1
5 4 2 177.165 20.6967 7
6 4 2 77.7994 13.9904 7
6 4 2 82.1745 8.00935 4
6 4 2 76.0911 8.00065 2
6 4 2 72.8846 10.1843 8
6 4 2 69.1473 8.28603 6
7 4 2 83.8214 8.61457 6
7 4 2 80.111 7.45564 4
7 4 2 54.2646 14.4179 7
7 4 2 73.5294 10.2644 8
8 4 2 84.7724 9.08268 6
8 4 2 90.3627 17.5352 7
8 4 2 85.4602 11.4766 8
9 4 2 58.9567 16.2306 7
9 4 2 54.8062 7.59543 2
9 4 2 57.9269 9.97994 8
10 4 2 11.9387 3.647 8
10 4 2 9.69022 2.82568 2
11 4 2 14.0273 3.35205 8
12 4 2 14.8166 2.58207 8
12 -5 -2 116.208 9.00304 2
12 -5 -2 85.1526 10.6267 8
11 -5 -2 8.73307 3.80119 6
11 -5 -2 3.43036 2.45811 8
11 -5 -2 7.82554 2.16004 2
10 -5 -2 378.499 34.7566 8
10 -5 -2 419.341 28.4913 6
10 -5 -2 363.872 28.8192 2
9 -5 -2 44.4323 5.7721 2
9 -5 -2 54.8949 8.56838 8
8 -5 -2 5.8218 3.2073 6
8 -5 -2 4.59524 1.8583 2
8 -5 -2 8.60049 5.25687 7
8 -5 -2 4.20384 3.33774 8
7 -5 -2 8.89326 4.27367 8
7 -5 -2 10.3592 4.45046 7
7 -5 -2 13.1875 4.27361 6
-7 5 2 10.5296 8.74621 10
6 -5 -2 672.994 45.899 7
-6 5 2 669.426 48.9155 5
-6 5 2 657.336 54.4519 10
5 -5 -2 85.7381 9.66171 7
-5 5 2 73.2573 13.5707 10
-5 5 2 80.9975 14.8247 5
4 -5 -2 14.5259 3.36711 1
-4 5 2 25.8518 6.9312 5
-4 5 2 24.128 7.81541 10
3 -5 -2 267.073 23.1569 5
3 -5 -2 330.247 22.8934 1
3 -5 -2 323.888 21.6704 1
-3 5 2 291.144 27.0417 10
-3 5 2 310.947 25.0434 5
2 -5 -2 32.7688 6.73675 5
2 -5 -2 28.8797 5.00234 1
-2 5 2 43.8971 7.1375 5
-2 5 2 44.5219 7.86653 10
1 -5 -2 252.417 21.9921 5
1 -5 -2 209.771 17.9903 1
-1 5 2 213.166 18.5837 1
-1 5 2 258.991 21.3579 10
-1 5 2 282.005 21.7282 5
0 -5 -2 736.876 46.2766 1
0 -5 -2 632.397 49.6253 5
0 5 2 745.461 49.0978 5
0 5 2 754.38 47.6527 10
-1 -5 -2 516.193 35.7584 1
-1 -5 -2 493.513 33.7366 1
-1 -5 -2 481.248 38.8886 5
1 5 2 464.878 32.5793 10
-2 -5 -2 36.3951 5.90523 1
-2 -5 -2 25.7666 7.19687 1
2 5 2 30.188 4.01126 10
-3 -5 -2 389.359 33.1257 1
-3 -5 -2 446.849 31.3036 1
3 5 2 427.433 34.0298 7
-4 -5 -2 736.802 54.5291 1
4 5 2 792.677 56.0835 7
5 5 2 28.2963 8.47833 7
6 5 2 62.781 7.2756 2
6 5 2 62.3001 14.9625 7
6 5 2 62.3349 8.11176 6
6 5 2 67.3555 7.1934 4
6 5 2 56.4479 8.80624 8
7 5 2 -1.0751 4.88325 7
7 5 2 1.48547 3.19231 8
8 5 2 66.593 7.88843 6
8 5 2 67.0066 9.8413 8
8 5 2 58.6214 15.3976 7
8 5 2 68.5309 7.98035 2
9 5 2 49.9751 7.16803 2
9 5 2 52.9196 8.68668 8
9 5 2 33.3093 12.6415 7
10 5 2 6.66415 2.65142 8
11 5 2 63.5306 5.85891 2
11 5 2 43.6327 6.54851 8
12 -6 -2 7.83772 5.58289 2
11 -6 -2 0.53829 1.6754 2
11 -6 -2 4.04857 4.19413 8
11 -6 -2 0.65727 2.3523 6
10 -6 -2 29.7298 5.42326 6
10 -6 -2 31.3858 6.32989 8
9 -6 -2 281.159 20.5729 2
9 -6 -2 306.187 23.5019 8
9 -6 -2 335.634 23.3548 6
8 -6 -2 189.733 16.4854 6
8 -6 -2 181.305 16.7202 8
8 -6 -2 193.706 14.1799 2
7 -6 -2 9.81417 2.80456 2
7 -6 -2 15.7493 4.05788 6
-7 6 2 -0.0165 7.71532 10
-6 6 2 194.085 25.3489 10
-6 6 2 208.964 23.1873 5
-5 6 2 23.6871 7.72127 10
-5 6 2 34.31 8.43571 5
4 -6 -2 1365.98 87.8539 1
4 -6 -2 1547.26 87.3682 1
-4 6 2 1522.79 99.0505 10
-4 6 2 1509.31 94.684 5
3 -6 -2 1188.55 81.8266 5
3 -6 -2 1415.23 78.1259 1
-3 6 2 1271.97 85.7501 10
-3 6 2 1301.75 83.1662 5
2 -6 -2 1625.14 95.1745 1
2 -6 -2 1436.42 97.0351 5
2 -6 -2 1763.66 94.0192 1
-2 6 2 1476.01 96.996 5
-2 6 2 1509.82 98.6059 10
1 -6 -2 2302.94 129.698 1
1 -6 -2 2032.45 136.668 1
1 -6 -2 2204.42 148.936 5
-1 6 2 2270.73 133.349 5
-1 6 2 2209.22 132.968 10
0 -6 -2 3188.89 178.84 1
0 -6 -2 2952.59 180.028 1
0 -6 -2 3102.47 185.571 5
0 6 2 3196.87 182.387 5
0 6 2 2980.76 179.651 10
-1 -6 -2 613.073 41.2172 1
-1 -6 -2 604.739 43.015 1
1 6 2 561.572 43.6322 5
1 6 2 605.653 40.2889 10
-2 -6 -2 8.82723 3.96549 1
-2 -6 -2 9.25183 4.64395 1
2 6 2 7.25863 2.45703 10
-3 -6 -2 144.02 18.2701 1
-3 -6 -2 146.373 15.5215 1
3 6 2 184.488 19.0288 7
4 6 2 41.0891 8.36669 7
5 6 2 41.3094 11.8861 7
5 6 2 33.9074 5.8561 4
6 6 2 78.128 8.14957 4
6 6 2 54.3168 9.3303 8
6 6 2 88.454 14.6854 7
6 6 2 76.9887 8.78615 6
7 6 2 25.2197 4.58266 2
7 6 2 26.1927 8.6439 7
7 6 2 23.1234 6.73928 8
7 6 2 21.4232 4.83187 4
7 6 2 40.1424 6.48535 6
8 6 2 21.0557 9.80068 7
9 6 2 36.7622 5.52355 2
9 6 2 49.2332 7.79673 8
10 6 2 31.6874 4.65557 2
10 6 2 30.1515 5.80574 8
11 6 2 16.8429 3.88739 8
11 -7 -2 1.19866 4.11313 2
11 -7 -2 -2.2077 2.18755 6
10 -7 -2 101.986 8.55503 2
10 -7 -2 93.4966 9.78052 6
9 -7 -2 19.6708 3.59934 2
9 -7 -2 34.824 6.1646 6
8 -7 -2 394.504 28.6493 6
7 -7 -2 7.24783 2.87468 6
7 -7 -2 2.463 1.7673 2
-7 7 2 4.47705 13.1925 10
6 -7 -2 68.8057 8.55354 6
-6 7 2 65.9864 15.731 5
-6 7 2 53.6804 13.4653 10
5 -7 -2 37.321 5.717 1
-5 7 2 37.7405 11.9578 10
-5 7 2 35.7285 10.5445 5
4 -7 -2 147.179 12.9326 1
-4 7 2 138.574 17.2174 5
-4 7 2 110.876 17.972 10
3 -7 -2 109.559 11.469 1
3 -7 -2 105.237 12.4624 1
-3 7 2 123.654 15.4968 5
-3 7 2 127.595 17.1408 10
-2 7 2 25.316 7.32488 10
-2 7 2 26.2693 7.32878 5
1 -7 -2 171.855 17.3134 1
1 -7 -2 172.221 16.2841 1
-1 7 2 159.811 17.9292 10
-1 7 2 168.404 18.3853 5
0 -7 -2 2132.23 136.428 1
0 -7 -2 2333.52 134.799 1
0 7 2 2250.67 138.261 5
0 7 2 2325.28 136.332 10
-1 -7 -2 54.9613 11.4723 1
-1 -7 -2 57.8909 9.16549 1
1 7 2 76.3269 11.6394 5
1 7 2 85.9827 10.0354 10
-2 -7 -2 450.854 33.5229 1
-2 -7 -2 455.422 36.4771 1
2 7 2 394.342 28.9865 10
-3 -7 -2 84.6346 14.6997 1
3 7 2 60.8767 11.1303 7
4 7 2 168.543 20.9002 7
5 7 2 8.03114 2.8589 4
5 7 2 8.64839 5.50205 7
5 7 2 1.73695 3.42546 8
6 7 2 201.655 16.7578 2
6 7 2 242.559 17.704 6
6 7 2 241.696 17.9009 4
6 7 2 217.586 27.6079 7
6 7 2 212.389 19.1729 8
7 7 2 22.1066 4.59277 4
7 7 2 30.3893 12.8999 7
7 7 2 11.5699 3.71902 2
7 7 2 18.2836 4.67862 8
8 7 2 -7.7268 3.85931 6
8 7 2 -0.65 1.99795 4
8 7 2 0.43023 8.51656 7
9 7 2 51.324 6.50702 2
9 7 2 55.5754 8.16981 8
10 7 2 3.81182 2.12474 8
10 7 2 6.46767 2.2763 2
11 7 2 3.63148 1.54681 8
11 -8 -2 1.21942 1.78262 6
11 -8 -2 2.19583 1.65031 2
10 -8 -2 150.999 11.3172 2
10 -8 -2 111.448 11.4181 6
9 -8 -2 163.194 12.5536 2
9 -8 -2 174.954 15.2435 6
8 -8 -2 212.376 17.8257 6
8 -8 -2 184.992 13.8988 2
7 -8 -2 43.3445 7.19193 6
7 -8 -2 40.1515 4.98588 2
6 -8 -2 47.6346 7.19782 6
-6 8 2 68.1708 17.3813 10
-6 8 2 26.6991 12.9379 5
-5 8 2 19.3423 9.16948 5
-5 8 2 10.0901 8.48193 10
4 -8 -2 121.823 17.9221 1
-4 8 2 145.614 19.4278 5
-4 8 2 142.833 20.8355 10
3 -8 -2 110.037 13.6495 1
-3 8 2 169.822 19.3797 5
-3 8 2 159.206 20.3194 10
2 -8 -2 1151.81 79.6448 1
-2 8 2 1193.96 81.4541 10
-2 8 2 1206.53 80.6691 5
1 -8 -2 146.571 16.7632 1
1 -8 -2 149.311 15.8306 1
-1 8 2 145.885 18.0881 5
-1 8 2 157.802 18.6203 10
0 -8 -2 0.04516 3.77428 1
0 -8 -2 -0.4976 2.94485 1
0 8 2 0.04939 2.09041 5
0 8 2 2.50975 0.72784 3
0 8 2 4.55054 2.492 10
-1 -8 -2 513.025 39.1443 1
-1 -8 -2 539.991 42.5626 1
1 8 2 498.918 38.4067 10
1 8 2 555.665 43.4841 5
-2 -8 -2 56.2112 11.2348 1
-2 -8 -2 67.5379 13.311 1
2 8 2 85.1517 9.6467 10
-3 -8 -2 14.949 7.03112 1
3 8 2 8.34134 4.40381 7
4 8 2 15.0063 3.42018 4
4 8 2 6.90061 5.81915 7
5 8 2 3.19408 4.06003 7
5 8 2 13.4469 5.59777 8
5 8 2 11.6915 3.805 6
5 8 2 6.17371 3.10806 4
6 8 2 7.40723 3.8432 8
6 8 2 3.51863 1.70237 2
6 8 2 6.89853 3.02183 4
6 8 2 7.53108 6.52512 7
7 8 2 62.9082 8.7575 8
7 8 2 76.336 7.95113 4
7 8 2 96.4732 17.6873 7
7 8 2 47.3929 6.90441 2
8 8 2 81.7333 8.88985 2
8 8 2 99.0082 10.955 8
8 8 2 79.7688 18.9635 7
9 8 2 1.55644 1.78569 2
9 8 2 4.94101 2.83036 8
10 8 2 3.05743 2.07891 8
10 8 2 4.25076 2.58457 2
-11 -8 -2 34.9826 3.094 3
11 8 2 26.8604 3.67003 8
11 8 2 28.1654 3.29817 2
11 -9 -2 30.7116 4.39238 6
10 -9 -2 103.858 10.2599 6
9 -9 -2 57.2998 11.0014 6
8 -9 -2 9.26314 3.41028 6
8 -9 -2 0.34289 1.86514 2
7 -9 -2 12.988 3.91589 2
6 -9 -2 119.185 13.0541 2
6 -9 -2 101.665 11.8393 6
-6 9 2 105.671 21.9075 5
-6 9 2 131.679 7.5478 3
-6 9 2 85.1584 20.1077 10
-5 9 2 400.051 41.5521 5
-5 9 2 479.875 47.7835 10
-5 9 2 480.608 26.4069 3
-4 9 2 1437.48 99.428 5
-4 9 2 1492.05 81.0214 3
-4 9 2 1400.42 103.253 10
-3 9 2 713.214 56.0857 5
-3 9 2 704.895 58.1523 10
-2 9 2 226.077 25.4084 5
-2 9 2 250.752 27.5859 10
1 -9 -2 1931.88 114.967 1
1 -9 -2 1770.7 118.044 1
-1 9 2 1745.54 103.29 3
-1 9 2 1926.11 120.148 5
-1 9 2 1861.17 118.594 10
0 -9 -2 82.7525 12.3408 1
0 -9 -2 70.1268 13.366 1
0 9 2 79.374 13.6895 5
0 9 2 70.9554 11.9871 10
0 9 2 67.0714 4.90255 3
-1 -9 -2 124.23 15.6882 1
-1 -9 -2 103.548 17.6428 1
1 9 2 143.112 16.3729 10
1 9 2 141.21 19.0275 5
-2 -9 -2 5.98732 7.32267 1
3 9 2 297.018 24.6668 4
4 9 2 22.5234 10.7422 7
4 9 2 13.1507 3.54497 4
5 9 2 10.3779 3.77853 8
5 9 2 3.11991 6.82454 7
5 9 2 7.61222 2.67745 4
6 9 2 49.5576 6.53605 2
6 9 2 47.0921 7.57093 8
6 9 2 57.3241 7.84425 4
6 9 2 80.0781 19.2749 7
7 9 2 35.2701 5.42903 2
7 9 2 41.9702 6.32558 4
7 9 2 41.3587 14.3012 7
7 9 2 34.5141 6.85831 8
8 9 2 165.977 14.9737 2
8 9 2 180.199 28.5336 7
8 9 2 174.718 16.1591 8
8 9 2 192.777 13.6252 4
9 9 2 9.87255 2.52625 2
9 9 2 10.9285 3.67441 8
10 9 2 1.90434 1.62264 2
10 9 2 8.90369 2.82208 8
11 9 2 8.77323 1.73601 2
11 -10 -2 7.1618 2.19339 6
10 -10 -2 85.5055 8.89573 6
9 -10 -2 7.83999 3.3733 6
8 -10 -2 516.199 36.4477 6
7 -10 -2 17.2874 4.36771 6
-7 10 2 20.6988 2.19473 3
6 -10 -2 2.35905 2.88825 6
-6 10 2 2.30091 0.93763 3
5 -10 -2 754.221 51.146 4
-5 10 2 859.898 69.3604 5
-5 10 2 871.642 47.6549 3
-5 10 2 926.564 76.2125 10
4 -10 -2 52.51 7.98373 4
-4 10 2 48.0077 16.1286 10
-4 10 2 35.9977 12.9452 5
-4 10 2 61.6421 4.10312 3
-3 10 2 8.08282 6.86537 10
-2 10 2 192.985 23.7299 5
-2 10 2 180 24.6493 10
-2 10 2 194.25 11.5571 3
-1 10 2 35.334 10.0895 10
-1 10 2 34.187 2.87176 3
-1 10 2 62.8781 12.5158 5
0 -10 -2 562.646 44.6755 1
0 -10 -2 516.479 45.6499 1
0 10 2 552.948 47.3248 5
0 10 2 535.29 31.0408 3
0 10 2 555.732 45.0106 10
-1 -10 -2 3.11224 6.98177 1
-1 -10 -2 4.30543 9.47289 1
1 10 2 8.7041 5.00383 10
1 10 2 0.14415 3.97254 5
1 10 2 1.62525 0.85078 3
2 10 2 43.004 4.36105 3
3 10 2 112.419 15.9307 4
4 10 2 10.0438 6.74432 7
4 10 2 4.45543 2.31841 4
5 10 2 83.3763 16.4041 7
5 10 2 83.3237 10.4259 8
5 10 2 102.062 11.0089 4
6 10 2 39.5733 13.9394 7
6 10 2 27.9767 5.64478 4
6 10 2 37.1768 7.22522 8
7 10 2 3.60915 2.29854 2
7 10 2 8.28167 3.42641 8
7 10 2 6.36168 3.05585 4
8 10 2 185.125 14.2875 2
8 10 2 195.695 13.8268 4
8 10 2 155.012 14.8603 8
9 10 2 19.9216 5.74006 8
10 10 2 10.5155 2.03351 2
10 10 2 10.1247 2.56552 8
11 -11 -2 19.2723 3.75011 6
10 -11 -2 33.6465 5.12075 6
9 -11 -2 60.3998 8.25959 6
8 -11 -2 36.4457 6.54562 6
-8 11 2 24.4805 2.36453 3
7 -11 -2 41.0014 8.46424 6
6 -11 -2 4.35864 2.79154 6
5 -11 -2 632.646 41.778 4
-5 11 2 687.677 70.7543 5
-5 11 2 678.547 37.7567 3
-4 11 2 3.98965 9.83283 5
3 -11 -2 31.9204 7.26881 4
-3 11 2 23.1733 2.25192 3
-3 11 2 31.1038 11.3487 10
-3 11 2 31.3204 11.2205 5
-2 11 2 4.39778 0.95113 3
-2 11 2 5.77201 7.78913 10
-2 11 2 5.5417 4.63118 5
-1 11 2 247.972 30.5042 5
-1 11 2 278.135 31.1523 10
-1 11 2 266.757 15.78 3
0 11 2 495.815 43.6044 10
0 11 2 478.926 27.7313 3
0 11 2 470.021 45.1112 5
-1 -11 -2 188.892 34.4009 1
1 11 2 171.174 21.7042 10
1 11 2 184.053 25.2514 5
1 11 2 159.531 10.3115 3
2 11 2 112.022 7.62114 3
2 11 2 147.489 16.9869 4
-3 -11 -2 103.584 15.9882 4
3 11 2 127.765 12.6535 4
-4 -11 -2 350.455 34.0553 4
4 11 2 366.045 27.7633 4
4 11 2 418.629 40.0232 7
5 11 2 9.97277 4.26566 4
5 11 2 16.6089 8.18364 7
6 11 2 91.4333 10.1614 8
6 11 2 83.5193 8.74352 2
6 11 2 107.173 19.9084 7
6 11 2 97.6489 10.6531 4
7 11 2 11.1347 10.3677 7
7 11 2 4.96375 2.85336 4
7 11 2 6.30928 3.38672 8
8 11 2 164.269 12.8037 4
8 11 2 162.301 14.0457 8
9 11 2 8.31699 2.27609 2
9 11 2 8.25436 3.11631 8
-10 -11 -2 13.4887 1.80541 3
10 11 2 17.2285 2.84426 2
11 -12 -2 3.16158 1.85774 6
10 -12 -2 22.9962 4.27955 6
9 -12 -2 21.8343 5.00027 6
-9 12 2 24.1975 2.28009 3
8 -12 -2 109.044 11.6812 6
-8 12 2 99.9985 6.74953 3
7 -12 -2 225.204 19.4628 6
-7 12 2 219.002 13.3941 3
6 -12 -2 356.663 27.7083 6
-6 12 2 354.267 20.8704 3
5 -12 -2 18.2738 4.46102 4
-5 12 2 19.042 2.0438 3
4 -12 -2 0.67369 2.83733 4
-4 12 2 -1.0062 0.54772 3
3 -12 -2 134.497 15.3167 4
-3 12 2 218.576 28.5225 10
-3 12 2 189.027 29.9882 5
-3 12 2 169.057 10.3786 3
2 -12 -2 100.859 12.9736 4
-2 12 2 110.223 22.6569 5
-2 12 2 119.119 7.46255 3
-2 12 2 104.986 22.3475 10
-1 12 2 223.748 30.7113 5
-1 12 2 247.083 29.8519 10
-1 12 2 245.154 14.6053 3
0 12 2 148.527 23.4774 5
0 12 2 140.028 9.12294 3
0 12 2 151.395 23.1299 10
1 12 2 0.88276 3.02702 4
1 12 2 -1.2812 7.57568 10
1 12 2 17.8365 11.263 5
-2 -12 -2 21.4599 7.6947 4
2 12 2 14.5991 4.70981 4
2 12 2 3.07762 11.29 10
-3 -12 -2 65.2317 12.7235 4
3 12 2 73.0821 9.50206 4
-4 -12 -2 156.921 19.1208 4
4 12 2 159.563 15.8132 4
4 12 2 137.12 23.3152 7
5 12 2 -1.6481 5.16229 7
5 12 2 -1.9799 1.95221 2
5 12 2 6.02131 3.44793 4
6 12 2 50.1028 6.22582 2
6 12 2 65.7117 8.26596 4
7 12 2 0.4532 1.22838 2
7 12 2 2.16331 1.98416 4
8 12 2 191.143 14.0686 2
-9 -12 -2 19.3321 2.2126 3
9 12 2 15.341 2.52339 2
-10 -12 -2 -0.1427 0.81722 3
10 -13 -2 29.6729 4.30908 6
9 -13 -2 1.81091 1.92734 6
-9 13 2 0.10799 1.53597 3
8 -13 -2 3.13264 2.53722 6
-8 13 2 1.44402 0.85231 3
7 -13 -2 45.4819 7.4348 6
-7 13 2 46.6733 3.69937 3
6 -13 -2 119.454 13.0339 6
-6 13 2 105.615 7.32308 3
5 -13 -2 -2.6018 2.73647 4
5 -13 -2 -1.3622 1.97112 6
-5 13 2 0.3377 0.68535 3
4 -13 -2 234.56 19.5623 4
-4 13 2 218.791 13.7634 3
3 -13 -2 46.8548 8.35509 4
-3 13 2 40.1372 3.49909 3
2 -13 -2 403.495 31.0912 4
-2 13 2 359.4 45.0077 5
-2 13 2 421.069 46.1433 10
-2 13 2 391.809 23.2027 3
1 -13 -2 20.1718 5.94906 4
-1 13 2 25.0055 2.59651 3
-1 13 2 39.8372 12.8306 5
-1 13 2 30.1642 16.4319 10
-1 13 2 38.5017 10.0364 4
0 13 2 25.9443 11.503 5
0 13 2 16.8889 11.1723 10
0 13 2 -4.0929 4.56711 4
-1 -13 -2 -1.8513 3.86989 4
-1 -13 -2 -1.4977 1.27227 3
1 13 2 1.40682 11.1806 10
1 13 2 1.25445 0.79388 3
1 13 2 5.87444 3.35626 4
-2 -13 -2 -9.4801 5.31048 4
2 13 2 7.17251 3.72887 4
2 13 2 2.20751 1.16578 3
-3 -13 -2 111.602 15.4392 4
-4 -13 -2 148.209 18.3478 4
4 13 2 119.552 22.3621 7
4 13 2 136.987 13.5972 4
4 13 2 95.2201 10.7784 2
-5 -13 -2 19.4194 11.8772 4
5 13 2 4.913 8.08759 7
5 13 2 8.27264 3.67607 4
5 13 2 5.37505 2.2239 2
6 13 2 14.3545 10.9137 7
6 13 2 39.085 6.40738 4
6 13 2 24.8137 4.06958 2
7 13 2 57.3338 6.09274 2
7 13 2 67.1739 8.19618 4
8 13 2 122.242 9.38538 2
-9 -13 -2 26.7944 2.48995 3
9 13 2 22.6887 2.80469 2
10 -14 -2 1.53464 1.6139 6
9 -14 -2 4.11102 2.32062 6
8 -14 -2 14.5243 3.89749 6
-8 14 2 17.0916 1.9535 3
7 -14 -2 2.40491 2.31741 6
6 -14 -2 130.298 14.2124 6
-6 14 2 151.446 9.40478 3
5 -14 -2 765.378 49.3561 4
5 -14 -2 780.499 52.9438 6
-5 14 2 833.063 45.4891 3
4 -14 -2 108.457 11.8305 4
-4 14 2 99.0317 7.01792 3
3 -14 -2 231.842 21.3721 4
-3 14 2 231.817 14.2981 3
2 -14 -2 46.7844 8.93049 4
-2 14 2 41.8377 3.70021 3
-1 14 2 8.09794 5.68772 4
-1 14 2 3.24124 1.12465 3
0 -14 -2 239.427 22.7456 4
0 14 2 239.306 14.3363 3
0 14 2 196.015 19.1792 4
0 14 2 335.521 48.4744 10
-1 -14 -2 -1.3654 3.53335 4
1 14 2 5.12464 1.31182 3
1 14 2 6.19151 3.58883 4
-2 -14 -2 306.741 18.9826 3
-2 -14 -2 304.978 32.2708 4
2 14 2 344.635 27.6582 4
-3 -14 -2 127.178 16.5626 4
-3 -14 -2 129.774 8.45957 3
3 14 2 106.459 12.6715 4
-4 -14 -2 42.7211 10.381 4
4 14 2 36.6774 11.8375 7
4 14 2 45.2048 7.48419 4
-5 -14 -2 30.1914 16.6515 4
5 14 2 24.9547 6.24281 4
5 14 2 15.284 11.62 7
6 14 2 28.8117 6.65379 4
6 14 2 19.6127 3.60908 2
-7 -14 -2 124.815 8.17712 3
7 14 2 120.071 11.1928 4
7 14 2 105.372 8.92955 2
-8 -14 -2 7.13397 1.39298 3
8 14 2 5.16719 1.78056 4
8 14 2 2.10592 1.83706 2
-9 -14 -2 9.44965 1.92595 3
10 -15 -2 1.81371 1.43475 6
9 -15 -2 10.0827 2.53292 6
8 -15 -2 76.3926 8.53526 6
-8 15 2 63.2133 4.66864 3
7 -15 -2 12.748 4.03799 6
-7 15 2 16.0298 1.83028 3
6 -15 -2 19.3872 5.71823 6
-6 15 2 13.0621 1.87347 3
5 -15 -2 151.195 12.5462 4
5 -15 -2 146.344 15.2175 6
-5 15 2 129.063 9.14739 3
4 -15 -2 45.9394 7.85474 4
-4 15 2 56.1011 4.43627 3
3 -15 -2 2.94949 3.42274 4
-3 15 2 1.51652 0.92016 3
2 -15 -2 5.17668 3.58413 4
1 -15 -2 117.277 14.349 4
-1 15 2 76.0521 12.1547 4
-1 15 2 108.426 7.20773 3
0 -15 -2 205.019 20.9716 4
0 15 2 203.404 12.8085 3
-1 -15 -2 10.6391 5.16962 4
1 15 2 13.4865 5.16075 4
-2 -15 -2 37.3271 10.543 4
2 15 2 38.2648 8.957 4
-3 -15 -2 6.8425 1.71872 3
-3 -15 -2 3.13953 3.58442 4
3 15 2 8.33765 3.16473 4
-4 -15 -2 55.5691 4.81066 3
-4 -15 -2 73.472 12.1143 4
4 15 2 69.48 10.8224 4
4 15 2 54.326 15.8849 7
-5 -15 -2 -8.2587 5.03186 4
5 15 2 3.05451 2.10285 4
-6 -15 -2 23.1862 2.55208 3
6 15 2 13.9041 3.88862 4
-7 -15 -2 43.6768 3.85216 3
7 15 2 48.7888 6.08462 4
-8 -15 -2 21.7028 2.16193 3
9 -16 -2 10.2208 2.36799 6
8 -16 -2 188.229 15.306 6
-8 16 2 158.79 10.2832 3
7 -16 -2 0.56949 1.78108 6
-7 16 2 1.09475 0.70506 3
6 -16 -2 134.649 13.7225 6
5 -16 -2 244.746 17.6487 4
5 -16 -2 256.818 21.5337 6
-5 16 2 250.494 15.3787 3
4 -16 -2 82.862 10.0383 4
4 -16 -2 72.7898 10.1959 6
-4 16 2 90.8524 6.25972 3
3 -16 -2 41.9248 7.83089 4
-3 16 2 32.5489 3.3204 3
2 -16 -2 57.2754 9.8041 4
-2 16 2 64.3376 5.01129 3
1 -16 -2 118.07 14.932 4
-1 16 2 132.335 8.36132 3
-1 16 2 97.5972 13.9659 4
0 -16 -2 571.163 41.6001 4
0 16 2 482.612 37.6068 4
0 16 2 548.007 31.1079 3
-1 -16 -2 377.162 30.8452 4
1 16 2 327.526 27.0115 4
1 16 2 334.278 20.2456 3
-2 -16 -2 187.47 19.8466 4
2 16 2 155.217 15.9049 4
-3 -16 -2 53.224 13.3828 4
3 16 2 41.2411 7.3062 4
-4 -16 -2 123.927 15.0369 4
-4 -16 -2 121.954 8.95081 3
4 16 2 115.997 12.8379 4
-5 -16 -2 -1.3472 4.97407 4
-5 -16 -2 4.88699 1.31015 3
5 16 2 4.29445 2.46134 4
-6 -16 -2 15.3388 2.18291 3
6 16 2 22.4521 5.2866 4
-7 -16 -2 98.9482 6.57084 3
7 16 2 99.887 8.92231 4
9 -17 -2 35.0504 3.80374 6
8 -17 -2 35.3617 4.40677 6
-8 17 2 29.7603 2.5285 3
7 -17 -2 35.0069 5.69754 6
-7 17 2 33.668 2.96274 3
6 -17 -2 31.9287 6.06172 6
-6 17 2 29.0436 2.78479 3
5 -17 -2 26.3608 6.65903 6
-5 17 2 19.1241 2.47036 3
4 -17 -2 16.4526 5.06909 6
4 -17 -2 14.1889 4.46324 4
-4 17 2 15.444 2.13866 3
3 -17 -2 5.47545 4.978 4
2 -17 -2 6.03552 3.18455 4
-2 17 2 4.85048 1.30453 3
1 -17 -2 75.7478 11.2552 4
-1 17 2 76.0769 11.5891 4
-1 17 2 78.4735 5.86283 3
0 -17 -2 4.44854 3.87653 4
0 17 2 -0.7578 3.19133 4
0 17 2 1.61548 0.95303 3
-1 -17 -2 12.3298 4.46034 4
1 17 2 7.62475 3.64189 4
-2 -17 -2 52.3834 13.8754 4
2 17 2 38.6212 11.1134 4
-3 -17 -2 41.7005 10.3264 4
3 17 2 33.8925 8.108 4
-4 -17 -2 30.7557 7.53667 4
4 17 2 26.3089 6.18232 4
-5 -17 -2 13.0435 5.03233 4
5 17 2 7.26232 3.09647 4
6 17 2 106.701 13.7018 4
7 17 2 33.1405 4.42288 4
8 -18 -2 7.24373 1.94247 6
7 -18 -2 47.0507 5.79192 6
-7 18 2 38.5608 3.20583 3
6 -18 -2 4.93029 2.15926 6
-6 18 2 5.06191 1.25935 3
5 -18 -2 5.12052 2.87988 6
-5 18 2 3.23191 1.04198 3
4 -18 -2 48.7457 7.84669 6
4 -18 -2 52.8733 6.98084 4
-4 18 2 65.4776 5.53907 3
3 -18 -2 6.95901 3.34757 6
3 -18 -2 10.2791 4.14173 4
2 -18 -2 42.5873 7.51498 4
-2 18 2 36.3028 3.43297 3
1 -18 -2 254.283 22.8295 4
-1 18 2 244.87 15.2484 3
0 -18 -2 3.2703 3.38398 4
0 18 2 9.69907 1.57285 3
0 18 2 14.9014 5.17356 4
-1 -18 -2 15.6357 4.86577 4
1 18 2 24.3245 5.98382 4
-2 -18 -2 133.741 15.5682 4
2 18 2 147.023 15.753 4
-3 -18 -2 163.659 17.2188 4
3 18 2 162.672 15.3947 4
-4 -18 -2 14.3064 6.16644 4
4 18 2 21.3867 5.48983 4
-5 -18 -2 39.19 7.81807 4
6 18 2 16.0615 3.45908 4
7 18 2 112.227 8.05646 4
7 -19 -2 20.7787 3.41542 6
6 -19 -2 4.73925 1.95772 6
-6 19 2 7.00531 1.1993 3
5 -19 -2 45.0417 7.59593 6
-5 19 2 33.4593 3.11838 3
4 -19 -2 5.81829 3.05982 6
4 -19 -2 5.91275 2.61769 4
-4 19 2 5.73946 1.30807 3
3 -19 -2 8.43056 2.95665 4
3 -19 -2 8.24951 3.44668 6
-3 19 2 6.60478 1.47653 3
2 -19 -2 108.306 12.3418 4
2 -19 -2 110.174 11.6284 6
-2 19 2 113.1 7.54322 3
1 -19 -2 36.8996 7.34585 4
-1 19 2 34.8879 3.17324 3
0 -19 -2 14.9702 5.64795 4
0 19 2 6.21238 4.69973 4
0 19 2 5.80447 1.41607 3
-1 -19 -2 48.0294 8.53022 4
1 19 2 48.2774 7.87578 4
-2 -19 -2 46.6749 8.32626 4
2 19 2 58.77 8.2095 4
-3 -19 -2 12.5324 5.26099 4
3 19 2 10.59 3.30631 4
-4 -19 -2 34.953 6.26194 4
4 19 2 30.1989 5.20246 4
-5 -19 -2 74.83 9.81269 4
5 19 2 73.0808 7.80273 4
6 19 2 112.228 10.1071 4
6 -20 -2 10.7844 2.90744 6
-6 20 2 10.4509 1.37649 3
5 -20 -2 1.62978 1.63333 6
-5 20 2 0.05524 0.61273 3
4 -20 -2 2.009 2.03496 6
-4 20 2 2.09663 0.80847 3
3 -20 -2 -1.6034 1.44847 4
-3 20 2 0.32238 0.71508 3
2 -20 -2 42.4382 5.84808 4
2 -20 -2 31.61 5.42384 6
-2 20 2 41.4673 3.31316 3
1 -20 -2 -1.9409 1.85074 4
1 -20 -2 1.88774 2.0848 6
-1 20 2 0.62305 0.99779 3
0 -20 -2 22.35 5.77785 4
0 -20 -2 19.9529 4.03168 6
0 20 2 18.2649 5.04901 4
-1 -20 -2 92.9064 10.7806 4
1 20 2 71.7924 8.93235 4
-2 -20 -2 42.4867 7.43771 4
2 20 2 42.5634 6.07492 4
-3 -20 -2 18.8222 5.2983 4
3 20 2 16.9643 4.47539 4
-4 -20 -2 10.3241 3.80527 4
4 20 2 4.46653 2.46701 4
5 20 2 5.89887 2.40138 4
5 -21 -2 0.97439 1.39659 6
-5 21 2 0.0717 0.59633 3
4 -21 -2 5.66268 3.41387 6
-4 21 2 2.09615 0.8633 3
3 -21 -2 21.8149 3.83346 6
3 -21 -2 19.2654 3.91013 4
-3 21 2 19.3822 2.02207 3
2 -21 -2 2.62093 2.27147 6
-2 21 2 2.50515 0.9514 3
1 -21 -2 89.3361 11.95 6
1 -21 -2 93.7765 9.78035 4
0 -21 -2 -0.8775 1.63646 4
0 21 2 2.53778 4.59023 4
-1 -21 -2 119.286 12.6741 4
1 21 2 161.791 13.7085 4
-2 -21 -2 19.0916 4.59671 4
2 21 2 12.8679 4.37104 4
3 21 2 3.4745 4.06969 4
-4 -21 -2 2.71402 4.07632 4
4 21 2 3.53849 1.70036 4
2 -22 -2 68.6783 5.92295 4
1 -22 -2 32.4046 4.70433 4
0 -22 -2 4.29427 1.98613 4
-1 -22 -2 43.6292 5.9076 4
-2 -22 -2 1.38184 2.39066 4
2 22 2 3.76619 1.62436 4
-3 -22 3 10.5414 2.67021 4
-2 -22 3 26.8392 5.58547 4
-1 -22 3 -0.1244 1.77341 4
0 -22 3 82.8125 7.23976 4
5 21 -3 45.3036 5.44322 4
-5 -21 3 42.3038 6.76167 4
4 21 -3 162.167 13.4151 4
-4 -21 3 174.523 15.5588 4
3 21 -3 16.2801 4.06463 4
-3 -21 3 17.7083 4.5802 4
2 21 -3 3.08646 3.03489 4
-2 -21 3 -0.2258 1.93688 4
-1 -21 3 1.1877 1.98639 4
0 -21 3 -0.8778 2.32017 4
1 -21 3 10.5742 2.80878 4
6 20 -3 0.23638 1.44506 4
-6 -20 3 -1.1549 3.98305 4
5 20 -3 2.27508 1.92553 4
-5 -20 3 2.99364 2.67769 4
4 20 -3 1.01866 2.52398 4
-4 -20 3 2.93403 2.55585 4
3 20 -3 1.29148 1.8586 4
-3 -20 3 1.38634 2.51707 4
2 20 -3 54.062 8.52723 4
-2 -20 3 62.9296 8.42116 4
1 20 -3 62.0355 10.5037 4
-1 -20 3 79.6988 9.43612 4
0 -20 3 2.34224 2.64564 4
1 -20 3 -0.5907 2.22889 4
2 -20 3 8.0234 2.37986 4
7 19 -3 22.4173 3.58107 4
6 19 -3 -2.2891 1.27601 4
-6 -19 3 -2.2959 3.6695 4
5 19 -3 2.08752 1.96972 4
4 19 -3 0.30263 2.00869 4
-4 -19 3 4.40293 2.97699 4
3 19 -3 -0.2491 2.47658 4
-3 -19 3 1.79809 2.47969 4
2 19 -3 44.5318 7.47841 4
-2 -19 3 45.1255 7.81847 4
1 19 -3 25.3101 5.98101 4
-1 -19 3 21.7612 5.4336 4
0 -19 3 154.365 15.1409 4
-1 19 -3 -0.823 0.61652 3
1 -19 3 -1.0898 1.8815 4
-2 19 -3 121.62 7.90994 3
2 -19 3 125.723 10.8115 4
2 -19 3 102.7 9.76782 6
3 -19 3 3.04637 2.18199 6
5 -19 3 6.34604 1.89735 6
8 18 -3 12.7799 4.16153 4
7 18 -3 0.51513 1.40772 4
6 18 -3 4.31536 2.15252 4
-6 -18 3 0.70304 3.69585 4
5 18 -3 -0.2199 1.95521 4
-5 -18 3 4.41717 3.27031 4
4 18 -3 7.26288 3.72018 4
-4 -18 3 2.20214 3.43992 4
3 18 -3 16.7313 5.5752 4
-3 -18 3 17.1618 5.05994 4
2 18 -3 32.2873 7.33129 4
-2 -18 3 49.7314 8.59504 4
1 18 -3 7.05309 4.74826 4
-1 -18 3 9.6769 4.608 4
0 18 -3 54.8806 4.55056 3
0 -18 3 56.2819 8.78571 4
-1 18 -3 1.82371 0.89145 3
1 -18 3 1.12268 2.34149 4
1 -18 3 -1.892 3.94321 6
-2 18 -3 8.2106 1.75161 3
2 -18 3 16.1925 4.36242 4
2 -18 3 14.2469 3.76625 6
3 -18 3 3.28439 3.47488 4
3 -18 3 3.73462 3.18401 6
4 -18 3 6.55307 2.33086 6
5 -18 3 16.9282 3.28033 6
6 -18 3 33.1042 4.02538 6
8 17 -3 24.4592 4.07566 4
7 17 -3 3.83634 1.73538 4
-7 -17 3 0.17147 2.89968 9
6 17 -3 4.51315 2.32548 4
-6 -17 3 -3.3346 4.16843 4
-6 -17 3 18.0465 5.67729 9
5 17 -3 10.7564 3.36344 4
-5 -17 3 4.56954 3.99608 4
4 17 -3 35.1453 8.36321 4
-4 -17 3 30.4469 9.59405 4
3 17 -3 136.618 15.3551 4
-3 -17 3 183.74 20.5817 4
2 17 -3 4.29831 4.73722 4
-2 -17 3 5.52131 3.37909 4
1 17 -3 2.16707 1.20563 3
1 17 -3 9.62162 5.94559 4
-1 -17 3 5.37207 4.28916 4
0 17 -3 29.1181 3.06573 3
0 -17 3 19.8459 5.98421 4
-1 17 -3 46.9505 4.10744 3
1 -17 3 38.5164 12.0065 4
1 -17 3 42.1239 7.02815 6
-2 17 -3 3.25018 1.18449 3
2 -17 3 7.82047 3.10564 4
2 -17 3 2.60098 2.71083 6
-3 17 -3 193.03 12.7657 3
3 -17 3 208.45 15.6922 4
3 -17 3 204.159 16.359 6
-4 17 -3 1.18171 0.64128 3
4 -17 3 1.46835 2.09127 6
-5 17 -3 28.6861 2.76957 3
5 -17 3 32.9752 5.8183 6
6 -17 3 53.8471 5.77536 6
7 -17 3 30.4148 3.65147 6
9 16 -3 45.7969 6.33359 4
-9 -16 3 51.4225 6.21162 9
8 16 -3 71.8737 7.64746 4
-8 -16 3 57.883 7.12103 9
-8 -16 3 73.0398 4.9278 3
7 16 -3 99.3928 10.8575 4
-7 -16 3 98.1504 6.75586 3
6 16 -3 3.06285 2.93694 4
-6 -16 3 -0.4723 4.86905 4
-6 -16 3 3.01772 1.32176 3
-6 -16 3 3.3918 2.99934 9
5 16 -3 124.25 13.765 4
-5 -16 3 133.451 15.5984 4
-5 -16 3 123.406 12.0801 9
4 16 -3 163.219 16.8573 4
-4 -16 3 182.388 19.1476 4
3 16 -3 333.521 27.763 4
-3 -16 3 370.09 30.4239 4
2 16 -3 32.6894 7.67178 4
2 16 -3 31.228 3.07739 3
-2 -16 3 35.9963 8.79792 4
1 16 -3 333.311 19.1257 3
1 16 -3 268.709 24.9553 4
-1 -16 3 322.145 27.2242 4
0 16 -3 8.98645 1.91386 3
0 -16 3 13.5998 5.3465 4
-1 16 -3 7.38825 1.75855 3
1 -16 3 8.50645 4.29449 6
1 -16 3 8.09378 3.82063 4
-2 16 -3 106.93 7.71158 3
2 -16 3 106.139 11.2513 6
2 -16 3 110.983 12.0056 4
-3 16 -3 63.7856 5.32442 3
3 -16 3 80.734 9.39389 6
-4 16 -3 0.67652 0.82551 3
4 -16 3 0.24129 1.94671 6
-5 16 -3 9.71282 1.66762 3
-6 16 -3 103.356 6.54987 3
6 -16 3 82.2886 10.4179 6
7 -16 3 50.9884 5.6265 6
8 -16 3 15.4561 2.37786 6
9 15 -3 31.0659 4.08562 4
-9 -15 3 34.8894 3.05454 3
8 15 -3 0.85497 1.2088 4
-8 -15 3 2.54684 1.08312 3
7 15 -3 40.444 6.67265 4
-7 -15 3 34.8057 3.38814 3
6 15 -3 16.1733 4.72529 4
-6 -15 3 23.1354 2.58492 3
-6 -15 3 14.551 6.93949 4
5 15 -3 9.31201 3.75891 4
-5 -15 3 11.763 6.86448 4
-5 -15 3 15.7858 2.27856 3
-4 -15 3 21.9896 5.23442 9
3 15 -3 97.3244 12.0887 4
-3 -15 3 96.0581 13.0319 4
2 15 -3 335.81 27.4729 4
2 15 -3 316.63 20.7307 3
-2 -15 3 385.731 29.8876 4
1 15 -3 114.844 13.6418 4
-1 -15 3 99.8967 13.1111 4
0 15 -3 177.402 13.2281 3
0 -15 3 130.738 14.767 6
0 -15 3 181.552 17.5613 4
-1 15 -3 253.102 14.9289 3
1 -15 3 216.905 18.8485 6
1 -15 3 227.311 20.9008 4
-2 15 -3 232.61 14.099 3
2 -15 3 210.904 19.0096 4
2 -15 3 214.445 18.3282 6
-3 15 -3 100.57 7.73417 3
3 -15 3 127.924 11.8691 4
3 -15 3 117.588 12.074 6
-4 15 -3 11.1239 2.0283 3
4 -15 3 10.6105 2.88567 4
4 -15 3 23.4392 5.30156 6
5 -15 3 49.5485 7.02062 6
-6 15 -3 12.525 1.72572 3
6 -15 3 14.1458 3.66563 6
7 -15 3 171.283 13.2162 6
8 -15 3 4.05968 1.36407 6
-10 -14 3 -0.587 0.78096 3
9 14 -3 2.24362 1.8916 4
-9 -14 3 2.31787 1.04086 3
8 14 -3 182.532 15.6159 4
-8 -14 3 175.479 11.5693 3
7 14 -3 46.6327 7.55231 4
-7 -14 3 41.4188 3.93091 3
6 14 -3 287.777 38.1744 7
6 14 -3 273.411 23.3777 4
-6 -14 3 257.468 25.3657 4
-6 -14 3 285.242 17.2377 3
5 14 -3 4.9901 3.02091 4
-5 -14 3 4.56368 1.4503 3
-5 -14 3 10.4628 5.3504 4
4 14 -3 128.744 14.5854 4
-4 -14 3 130.963 15.7669 4
-4 -14 3 137.174 8.97364 3
2 14 -3 230.198 20.9363 4
2 14 -3 252.833 15.1876 3
-2 -14 3 244.573 30.7996 4
1 14 -3 64.1419 4.99211 3
1 14 -3 52.8425 9.72681 4
0 -14 3 7.85232 4.8683 6
0 -14 3 5.63714 3.7555 4
1 -14 3 58.0056 8.77866 6
1 -14 3 70.1106 9.78196 4
-2 14 -3 96.8056 8.01212 3
2 -14 3 125.156 12.8603 4
2 -14 3 117.924 12.2679 6
-3 14 -3 256.003 15.1439 3
3 -14 3 239.602 19.9501 6
3 -14 3 225.203 18.853 4
-4 14 -3 40.9853 3.69644 3
4 -14 3 44.4631 6.00455 4
4 -14 3 40.1622 6.87738 6
-5 14 -3 18.7548 2.25819 3
5 -14 3 28.8914 5.43887 6
-6 14 -3 5.88223 1.29177 3
6 -14 3 5.26452 2.28132 6
-7 14 -3 8.52823 1.48856 3
7 -14 3 15.6765 3.74241 6
8 -14 3 9.81444 2.59673 6
9 -14 3 45.2376 4.40728 6
-11 -13 3 23.5695 3.9871 9
-11 -13 3 27.28 2.34466 3
-10 -13 3 64.091 5.5437 3
9 13 -3 121.458 10.1518 8
9 13 -3 115.346 10.4538 4
-9 -13 3 111.594 7.97029 3
8 13 -3 18.0785 5.18581 4
-8 -13 3 12.067 2.13632 3
7 13 -3 30.505 5.92556 4
7 13 -3 15.8147 17.6234 7
-7 -13 3 27.5013 3.09741 3
6 13 -3 253.713 34.4598 7
6 13 -3 253.114 22.1441 4
-6 -13 3 258.211 24.6669 4
-6 -13 3 266.153 16.3913 3
5 13 -3 131.556 13.9124 4
-5 -13 3 122.725 8.6048 3
-5 -13 3 110.045 15.6726 4
-4 -13 3 56.0629 4.5877 3
-4 -13 3 49.5219 11.7378 4
3 13 -3 125.347 14.2164 4
-3 -13 3 136.248 16.4976 4
-3 -13 3 162.55 9.58743 3
2 13 -3 0.05758 0.84094 3
-2 -13 3 -0.7188 2.46417 9
-2 -13 3 6.69786 3.57465 4
1 13 -3 505.526 37.9664 4
1 13 -3 568.639 32 3
-1 -13 3 566.913 40.3294 4
0 13 -3 264.239 16.2605 3
0 -13 3 266.697 23.1221 4
-1 13 -3 506.488 28.2005 3
1 -13 3 472.089 34.7123 4
1 -13 3 450.074 32.7998 6
-2 13 -3 224.808 13.8483 3
2 -13 3 222.176 20.7588 4
2 -13 3 211.522 18.3196 6
-3 13 -3 170.685 11.2277 3
3 -13 3 174.096 15.0777 4
3 -13 3 180.68 16.0176 6
-4 13 -3 9.48017 1.88318 3
4 -13 3 18.4629 4.03371 4
4 -13 3 16.7814 5.25727 6
-5 13 -3 8.36843 1.58142 3
5 -13 3 9.90308 3.63648 6
-6 13 -3 4.7663 1.10049 3
6 -13 3 7.61308 3.15337 6
-7 13 -3 47.7433 3.70091 3
8 -13 3 34.0443 5.09452 6
9 -13 3 47.1822 4.79211 6
-11 -12 3 69.6945 4.89552 3
10 12 -3 107.942 9.59945 8
-10 -12 3 88.6163 6.74838 3
9 12 -3 -1.2179 1.3863 4
-9 -12 3 0.29452 0.7423 3
8 12 -3 138.135 12.0917 8
8 12 -3 139.223 14.4143 4
-8 -12 3 124.823 9.23708 3
7 12 -3 110.023 10.9587 8
7 12 -3 121.177 12.8966 4
7 12 -3 95.1282 21.695 7
-7 -12 3 122.937 8.4927 3
6 12 -3 393.982 30.8094 4
6 12 -3 416.305 27.8712 8
6 12 -3 424.002 45.0743 7
-5 -12 3 7.64722 1.86001 3
-5 -12 3 8.34365 5.26281 4
4 12 -3 292.239 24.1096 4
4 12 -3 390.343 44.1466 5
-4 -12 3 300.989 18.6936 3
-4 -12 3 303.876 26.8244 4
3 12 -3 61.298 8.86822 4
3 12 -3 69.1671 20.8055 5
-3 -12 3 58.8187 9.92017 4
-3 -12 3 53.3682 4.37052 3
2 12 -3 70.18 5.1845 3
-2 -12 3 63.3772 10.3433 4
-2 -12 3 71.057 5.081 3
-2 -12 3 67.9346 8.01821 9
1 12 -3 184.755 11.0542 3
1 12 -3 181.138 33.7758 5
1 12 -3 145.915 15.8846 4
-1 -12 3 176.064 17.4415 4
0 12 -3 172.781 10.9599 3
0 12 -3 161.134 28.4071 5
0 -12 3 173.823 17.0124 4
-1 12 -3 21.5793 12.852 5
-1 12 -3 13.9852 2.01252 3
1 -12 3 25.7638 6.44112 4
-2 12 -3 4.39112 1.29393 3
2 -12 3 3.5204 3.19965 6
-3 12 -3 48.6701 3.9834 3
3 -12 3 40.5202 6.91238 4
3 -12 3 49.3911 7.35497 6
-4 12 -3 0.37895 0.86105 3
4 -12 3 -2.3165 2.22593 6
4 -12 3 9.25235 2.70214 4
-5 12 -3 3.75111 1.00689 3
5 -12 3 0.69991 2.19215 6
-7 12 -3 252.203 15.2786 3
7 -12 3 257.386 19.8235 6
8 -12 3 4.77346 2.04135 6
9 -12 3 32.7296 4.21124 6
11 11 -3 3.60014 2.37387 2
11 11 -3 8.82582 3.97727 8
-11 -11 3 3.91544 1.06768 3
10 11 -3 8.86556 2.25142 2
-10 -11 3 14.2369 2.00715 3
9 11 -3 189.03 14.9862 8
9 11 -3 170.754 14.2305 4
9 11 -3 157.777 12.5177 2
-9 -11 3 169.777 11.4402 3
8 11 -3 6.40363 2.33148 2
8 11 -3 10.5186 3.25037 4
8 11 -3 10.3001 3.26993 8
8 11 -3 0.78515 18.532 7
-8 -11 3 13.512 2.47273 3
7 11 -3 8.8742 3.15661 4
7 11 -3 8.81646 3.31624 8
7 11 -3 11.539 3.42129 2
7 11 -3 3.85354 11.2906 7
-7 -11 3 12.5286 2.3084 3
6 11 -3 24.1794 11.3408 7
6 11 -3 36.9937 6.34397 8
6 11 -3 35.0047 6.79481 4
-6 -11 3 34.8791 3.56884 3
5 11 -3 106.141 11.8907 4
5 11 -3 112.467 10.7486 8
-5 -11 3 101.783 7.66379 3
-5 -11 3 125.023 15.213 4
4 11 -3 0.72848 3.88242 4
4 11 -3 14.0343 10.4965 5
-4 -11 3 6.72264 1.50042 3
3 11 -3 61.1356 4.49007 3
3 11 -3 54.2843 13.5102 5
-3 -11 3 61.6568 4.62777 3
-3 -11 3 52.9554 10.198 4
2 11 -3 107.184 7.23886 3
2 11 -3 109.523 19.7834 5
-2 -11 3 102.358 13.4336 4
-2 -11 3 109.718 7.09675 3
1 11 -3 229.075 29.4288 5
1 11 -3 214.034 13.0218 3
-1 -11 3 220.597 16.0599 9
-1 -11 3 186.436 18.5296 4
0 11 -3 1.19369 7.23032 5
0 11 -3 6.81754 1.55627 3
0 -11 3 13.0619 4.25397 4
-1 11 -3 46.2244 3.75834 3
-1 11 -3 35.0467 14.2388 5
1 -11 3 39.0439 6.8373 4
-2 11 -3 8.99593 1.71655 3
-2 11 -3 12.4818 10.9625 5
2 -11 3 18.8571 4.82908 4
2 -11 3 8.96496 3.65496 6
3 -11 3 20.9954 4.82698 4
3 -11 3 20.05 5.33307 6
-4 11 -3 99.9047 6.939 3
4 -11 3 97.8233 9.66907 4
4 -11 3 123.261 17.3917 6
-5 11 -3 4.02445 1.07705 3
5 -11 3 4.10573 2.97696 6
-6 11 -3 421.113 23.9723 3
6 -11 3 394.34 29.3393 6
7 -11 3 86.2585 9.73628 6
8 -11 3 8.60163 2.90739 6
9 -11 3 16.129 3.47279 6
10 -11 3 25.0022 2.87707 6
12 10 -3 9.56518 3.11367 8
-12 -10 3 11.2453 1.42537 3
11 10 -3 6.63682 4.37292 8
11 10 -3 6.17904 1.6557 2
-11 -10 3 6.69213 1.47112 3
10 10 -3 3.66293 3.95852 8
10 10 -3 1.27234 1.45806 2
-10 -10 3 2.25297 1.12155 3
9 10 -3 31.779 6.22999 8
9 10 -3 20.6468 4.44897 4
9 10 -3 11.9644 2.97792 2
-9 -10 3 18.9465 2.65832 3
8 10 -3 -0.1833 1.5069 4
8 10 -3 -18.157 11.185 7
8 10 -3 1.43739 2.39746 8
-8 -10 3 1.44609 1.06846 3
7 10 -3 245.352 20.5359 4
7 10 -3 258.353 30.9506 7
7 10 -3 234.697 19.2689 8
-7 -10 3 247.027 15.606 3
6 10 -3 390.291 27.0775 8
6 10 -3 395.963 39.5615 7
6 10 -3 378.118 28.5187 4
-6 -10 3 371.518 23.0294 3
5 10 -3 14.6178 4.14748 8
5 10 -3 7.48261 4.0077 4
-5 -10 3 11.7416 2.10631 3
3 10 -3 45.3466 12.7723 5
3 10 -3 30.0724 2.82617 3
-3 -10 3 31.5158 2.94835 3
2 10 -3 14.1666 1.77579 3
2 10 -3 35.6594 12.0606 1
2 10 -3 17.1551 8.19718 5
-2 -10 3 23.0412 9.29023 1
-2 -10 3 12.9648 1.72935 3
1 10 -3 33.4619 9.9185 5
1 10 -3 49.1968 3.69143 3
0 10 -3 95.2944 6.48156 3
-1 10 -3 4.45725 1.10319 3
-1 10 -3 7.16081 6.27314 5
1 -10 3 5.91285 2.87062 4
-2 10 -3 342.651 18.5787 3
-2 10 -3 303.545 37.899 5
2 -10 3 304.642 22.975 4
2 -10 3 279.346 22.8339 6
-3 10 -3 109.23 25.4535 5
3 -10 3 121.455 12.3524 6
3 -10 3 117.14 11.0057 4
4 -10 3 8.61624 3.97095 6
4 -10 3 12.1001 3.62382 4
-5 10 -3 -0.3933 0.76976 3
5 -10 3 3.10782 2.29095 6
-6 10 -3 194.725 12.8052 3
6 -10 3 242.581 18.8614 6
7 -10 3 18.7993 5.03956 6
8 -10 3 42.3645 5.92783 6
9 -10 3 27.8875 5.1493 6
10 -10 3 61.5598 5.7287 6
12 9 -3 4.96834 1.49074 2
12 9 -3 4.37102 4.91482 8
-12 -9 3 3.4599 1.00655 3
11 9 -3 10.7323 5.99372 8
11 9 -3 6.63451 2.07079 2
-11 -9 3 8.16059 1.58404 3
10 9 -3 75.3004 7.51042 2
10 9 -3 91.9038 10.5002 8
9 9 -3 115.44 12.054 8
9 9 -3 117.893 11.5103 4
9 9 -3 100.089 10.28 2
9 9 -3 108.369 25.7607 7
-9 -9 3 116.871 8.2343 3
8 9 -3 57.4542 6.93804 2
8 9 -3 81.9587 9.66359 8
8 9 -3 76.6699 9.11258 4
8 9 -3 102.145 21.5984 7
-8 -9 3 76.4734 5.97499 3
7 9 -3 50.4725 6.40871 2
7 9 -3 70.2773 16.1102 7
7 9 -3 66.2888 8.31724 8
-7 -9 3 61.5223 5.0795 3
6 9 -3 77.5804 9.51773 4
6 9 -3 80.4495 15.9266 7
6 9 -3 68.2358 8.57423 8
-6 -9 3 68.5015 5.54187 3
5 9 -3 11.9726 3.52448 4
-5 -9 3 15.51 2.12631 3
4 9 -3 375.966 34.9946 5
4 9 -3 350.878 26.9413 4
-4 -9 3 354.961 21.2839 3
3 9 -3 11.2414 10.0546 1
3 9 -3 8.92415 7.08149 5
-3 -9 3 5.05452 8.7502 1
-3 -9 3 5.93448 1.20044 3
2 9 -3 77.8579 17.4141 1
2 9 -3 53.0989 13.6062 5
2 9 -3 79.3323 5.29096 3
-2 -9 3 77.1653 15.6561 1
1 9 -3 591.921 48.1939 1
1 9 -3 581.22 34.1864 3
1 9 -3 551.913 49.2815 5
-1 -9 3 702.717 56.0612 1
0 9 -3 169.344 10.4855 3
-1 9 -3 947.578 75.8686 5
-1 9 -3 1031.27 56.3581 3
-2 9 -3 62.3467 4.47215 3
-2 9 -3 66.127 19.1292 5
-3 9 -3 345.157 18.1311 3
-3 9 -3 353.09 38.9818 5
3 -9 3 272.681 22.3364 6
3 -9 3 269.91 21.1966 4
-4 9 -3 34.6062 17.8128 5
-4 9 -3 59.9211 4.46804 3
4 -9 3 54.6682 7.17372 4
4 -9 3 49.863 7.46878 6
-5 9 -3 95.23 6.54262 3
5 -9 3 91.7849 10.7925 6
5 -9 3 116.381 13.6656 8
-6 9 -3 22.6583 2.35116 3
6 -9 3 27.3502 6.7564 6
-7 9 -3 84.6403 5.72884 3
7 -9 3 79.3806 9.27623 6
9 -9 3 13.3081 3.06789 6
10 -9 3 42.8004 4.8221 6
12 8 -3 5.70491 5.20805 8
12 8 -3 3.65283 1.22709 2
-12 -8 3 4.49479 0.942 3
11 8 -3 -0.2933 3.35841 8
11 8 -3 6.71974 2.54419 2
-11 -8 3 5.57288 1.23126 3
10 8 -3 3.08563 1.73893 2
10 8 -3 5.95203 3.15666 8
-10 -8 3 2.02388 1.14757 3
9 8 -3 26.6434 16.764 7
9 8 -3 29.1204 6.71037 8
9 8 -3 26.9064 4.77858 4
-9 -8 3 28.8389 3.13069 3
8 8 -3 16.1976 4.56604 4
8 8 -3 9.21405 8.33756 7
8 8 -3 6.74989 2.89129 2
8 8 -3 16.9827 4.94391 8
-8 -8 3 8.73576 1.99056 3
7 8 -3 13.9701 4.31427 4
7 8 -3 6.76233 2.96731 8
7 8 -3 7.15362 6.01109 7
7 8 -3 3.69971 1.95112 2
6 8 -3 20.2957 4.51684 4
6 8 -3 24.1616 4.08869 2
6 8 -3 27.9149 4.90427 8
6 8 -3 28.2675 8.19746 7
5 8 -3 278.246 20.8265 4
-5 -8 3 258.882 16.2529 3
4 8 -3 138.392 18.308 5
-4 -8 3 139.631 9.07611 3
-4 -8 3 147.468 22.3827 1
3 8 -3 7.55127 6.07995 1
3 8 -3 6.2147 4.73599 5
-3 -8 3 -0.669 5.63204 1
2 8 -3 521.918 42.4637 1
2 8 -3 496.865 42.2676 5
2 8 -3 501.441 29.2543 3
-2 -8 3 491.91 29.2252 3
-2 -8 3 559.018 41.9911 1
1 8 -3 63.9224 11.7896 1
1 8 -3 84.2332 14.3175 5
1 8 -3 61.1712 4.35976 3
-1 -8 3 46.7127 11.1143 1
0 8 -3 145.41 8.60805 3
0 8 -3 127.777 16.6769 1
0 -8 3 119.91 18.1485 1
-1 8 -3 66.0091 12.9161 5
-2 8 -3 12.7572 6.03071 5
-2 8 -3 7.63662 1.94778 3
-3 8 -3 249.283 30.8425 5
-3 8 -3 197.259 12.3843 3
-4 8 -3 43.0506 12.706 5
-4 8 -3 60.1311 4.39655 3
4 -8 3 84.0334 9.11814 6
5 -8 3 37.1948 6.80395 6
5 -8 3 47.2682 8.46537 8
-6 8 -3 57.9943 4.20994 3
7 -8 3 39.0083 7.61547 8
7 -8 3 48.3744 6.7299 6
8 -8 3 73.4201 8.58121 6
8 -8 3 75 9.35378 8
9 -8 3 2.11713 1.60765 6
9 -8 3 -0.5419 3.0177 8
10 -8 3 4.55685 1.78806 6
12 7 -3 1.84009 3.7823 8
12 7 -3 3.12313 1.16939 2
-12 -7 3 3.19825 0.921 3
11 7 -3 58.4633 8.17183 8
11 7 -3 52.7004 6.0493 2
-11 -7 3 55.4923 4.55228 3
10 7 -3 2.23392 2.66173 8
10 7 -3 0.75785 1.29019 2
-10 -7 3 0.12603 0.92941 3
9 7 -3 418.232 30.0462 2
9 7 -3 508.064 29.9538 4
9 7 -3 463.802 33.1713 8
9 7 -3 468.419 45.1188 7
-9 -7 3 433.838 27.2069 3
8 7 -3 283.707 23.1377 8
8 7 -3 316.751 33.3065 7
8 7 -3 251.027 20.6171 2
8 7 -3 327.065 22.5942 4
7 7 -3 109.634 17.9275 7
7 7 -3 121.366 12.552 8
7 7 -3 105.612 9.84694 2
7 7 -3 130.652 12.0575 4
6 7 -3 15.4874 4.78559 4
6 7 -3 19.3774 8.02848 7
6 7 -3 13.5609 4.20081 8
4 7 -3 989.346 67.6273 5
4 7 -3 1004.26 70.2275 1
-4 -7 3 891.419 56.1334 3
-4 -7 3 1141.13 73.0495 1
3 7 -3 278.78 25.9902 5
3 7 -3 273.908 26.5228 1
-3 -7 3 267.681 25.651 1
-3 -7 3 252.977 15.7193 3
2 7 -3 1431.62 97.0006 5
2 7 -3 1524.94 97.2456 1
-2 -7 3 1578.45 96.9487 1
1 7 -3 24.8587 6.82056 5
1 7 -3 19.0237 7.1184 1
-1 -7 3 21.3953 5.48231 1
0 7 -3 1210.33 76.7798 1
0 7 -3 1026.09 77.7979 5
0 -7 3 1229.96 75.2995 1
-1 7 -3 42.2337 11.1227 5
-1 7 -3 17.5859 5.98974 1
1 -7 3 28.2967 6.76988 1
-2 7 -3 171.854 22.6531 5
-3 7 -3 11.9139 7.76127 5
-4 7 -3 82.3046 16.6763 5
4 -7 3 70.9549 11.6567 7
4 -7 3 71.8882 8.44408 6
-5 7 -3 18.8381 13.2952 5
-5 7 -3 16.4743 2.18616 3
5 -7 3 20.0526 4.46382 6
5 -7 3 21.8373 5.3498 8
5 -7 3 34.7722 9.30907 7
6 -7 3 230.575 19.4191 6
6 -7 3 225.445 24.7155 7
6 -7 3 188.415 18.3969 8
7 -7 3 27.4843 6.67031 8
7 -7 3 35.0038 5.94239 6
8 -7 3 20.5147 5.18934 8
9 -7 3 3.59298 2.45315 8
9 -7 3 3.0885 1.8824 6
10 -7 3 31.4192 6.33267 8
10 -7 3 27.0893 3.77101 6
11 -7 3 34.0773 3.75748 6
13 6 -3 19.6288 4.17829 8
13 6 -3 16.3387 2.54013 2
12 6 -3 43.3847 4.63406 2
12 6 -3 35.5446 6.929 8
-12 -6 3 40.883 3.46241 3
11 6 -3 11.848 3.17575 2
11 6 -3 20.1152 4.9099 8
-11 -6 3 7.67361 1.79731 3
-10 -6 3 35.1687 3.51328 3
9 6 -3 78.429 9.07479 2
9 6 -3 112.148 8.8771 4
9 6 -3 100.434 21.2 7
9 6 -3 111.136 12.1719 8
-9 -6 3 97.8975 7.21698 3
8 6 -3 22.0262 4.0385 2
8 6 -3 26.6993 10.56 7
8 6 -3 42.7732 10.9348 8
8 6 -3 34.1276 5.51521 4
7 6 -3 34.8506 5.60337 4
7 6 -3 47.5562 11.8974 7
7 6 -3 36.8607 6.38609 8
7 6 -3 25.6081 4.43541 2
6 6 -3 291.61 27.4618 7
6 6 -3 283.441 20.5406 4
6 6 -3 241.14 20.0707 8
5 6 -3 -0.9357 2.96533 7
-5 -6 3 1.02385 6.2424 1
-5 -6 3 11.8293 8.21402 5
4 6 -3 1735.73 108.418 1
4 6 -3 1583.16 105.621 10
4 6 -3 1718.75 105.547 5
-4 -6 3 1798.96 109.98 1
-4 -6 3 1727.86 107.231 5
3 6 -3 103.89 14.5802 1
3 6 -3 135.106 15.1052 5
3 6 -3 140.778 15.114 10
-3 -6 3 109.994 14.9208 1
-3 -6 3 131.395 14.9953 5
2 6 -3 896.785 60.7909 5
2 6 -3 768.555 59.1187 1
2 6 -3 989.985 60.7874 10
-2 -6 3 887.502 59.8818 1
-2 -6 3 907.371 60.1202 5
1 6 -3 1182.89 73.8353 1
1 6 -3 1058.03 73.8556 5
-1 -6 3 1058.94 78.3339 1
-1 -6 3 1199.38 74.1639 5
0 6 -3 444.313 34.9626 1
0 6 -3 457.926 37.1431 5
0 -6 3 462.946 33.8839 1
-1 6 -3 77.8121 10.6933 1
1 -6 3 56.3106 8.63833 1
-2 6 -3 11.7782 5.32032 5
2 -6 3 7.27248 3.04897 7
-3 6 -3 86.1801 22.5067 5
3 -6 3 75.0146 10.9351 7
-4 6 -3 189.056 26.5685 5
4 -6 3 186.148 15.8494 6
4 -6 3 221.173 21.8167 7
-5 6 -3 251.033 32.6852 5
5 -6 3 230.122 24.1762 7
5 -6 3 231.195 18.5314 6
-6 6 -3 -6.1746 19.4521 10
6 -6 3 5.18827 2.33622 6
6 -6 3 5.40416 4.30612 7
6 -6 3 3.00209 3.76989 8
7 -6 3 143.259 15.5628 8
7 -6 3 142.438 13.2949 6
7 -6 3 148.349 20.2493 7
8 -6 3 55.3604 7.28867 6
8 -6 3 50.228 13.9796 7
8 -6 3 47.5917 8.34154 8
9 -6 3 12.8933 3.65639 6
9 -6 3 10.142 4.07182 8
10 -6 3 56.8958 6.89529 8
10 -6 3 68.2039 6.62773 6
11 -6 3 24.7375 3.10413 6
13 5 -3 14.5701 6.15766 8
13 5 -3 16.6362 2.81014 2
12 5 -3 18.5528 3.53393 2
-12 -5 3 24.89 2.51239 3
11 5 -3 63.1141 7.21084 2
11 5 -3 61.1383 8.58822 8
-11 -5 3 65.6852 5.02968 3
10 5 -3 18.6216 5.31725 8
10 5 -3 9.44392 3.22525 2
-10 -5 3 14.4993 2.13763 3
9 5 -3 271.938 22.5319 8
9 5 -3 263.666 19.7322 2
8 5 -3 196.943 22.944 7
8 5 -3 161.162 13.8783 2
8 5 -3 157.874 15.9122 8
8 5 -3 196.459 14.3225 4
7 5 -3 4.13688 1.57489 2
7 5 -3 4.30299 3.83951 7
7 5 -3 0.98721 2.10603 8
6 5 -3 85.6819 12.8169 7
5 5 -3 846.137 56.3775 7
5 5 -3 761.012 55.1727 10
-5 -5 3 834.792 58.2617 1
-5 -5 3 839.386 55.2502 5
4 5 -3 58.0974 12.5744 10
4 5 -3 42.6209 7.26389 5
-4 -5 3 48.6304 10.5035 1
-4 -5 3 48.5694 8.39723 5
3 5 -3 79.4736 10.9817 1
3 5 -3 60.302 13.1987 10
3 5 -3 79.6399 10.5629 5
-3 -5 3 92.024 11.6055 1
-3 -5 3 78.1349 10.2049 5
2 5 -3 5134.82 309.627 5
2 5 -3 5578.52 310.998 1
2 5 -3 5623.24 310.11 10
-2 -5 3 5466.15 309.924 1
-2 -5 3 5325.49 308.901 5
1 5 -3 12.5551 3.77247 10
1 5 -3 8.83576 4.10111 5
1 5 -3 12.9362 4.94145 1
-1 -5 3 13.0556 4.19622 1
-1 5 -3 93.437 11.3477 1
-1 5 -3 91.0494 12.69 5
1 -5 3 83.4495 9.81291 1
1 -5 3 87.7115 9.71977 7
-2 5 -3 28.6124 9.16888 5
-2 5 -3 16.7669 4.59753 1
2 -5 3 12.6182 3.62301 7
-3 5 -3 96.7859 15.3382 5
3 -5 3 107.542 12.9222 7
-4 5 -3 183.105 24.7335 5
4 -5 3 231.521 22.4601 7
-5 5 -3 301.645 36.1347 5
5 -5 3 303.082 21.5586 6
5 -5 3 270.045 23.1632 8
5 -5 3 288.244 28.1492 7
6 -5 3 31.5794 5.52243 6
6 -5 3 21.9717 5.68626 8
6 -5 3 30.4687 9.48925 7
7 -5 3 94.7702 12.3386 8
7 -5 3 96.2669 8.86242 2
7 -5 3 106.659 17.3992 7
7 -5 3 107.438 10.7549 6
8 -5 3 85.7076 11.1633 8
8 -5 3 66.0824 6.97868 2
8 -5 3 106.536 17.5764 7
9 -5 3 24.6007 3.68626 2
10 -5 3 23.8476 4.99242 8
11 -5 3 6.26366 1.67329 6
11 -5 3 8.162 2.20037 8
13 4 -3 9.01552 2.12491 2
13 4 -3 9.58584 5.08197 8
12 4 -3 3.59161 2.6992 8
-12 -4 3 2.83834 1.10153 3
11 4 -3 0.23158 1.17452 2
11 4 -3 -0.1139 1.80055 8
-11 -4 3 0.92748 1.06125 3
10 4 -3 127.185 11.7184 2
10 4 -3 121.848 13.5937 8
-10 -4 3 138.966 9.02422 3
9 4 -3 87.9704 9.39446 2
9 4 -3 103.8 20.0223 7
9 4 -3 111.917 12.6821 8
8 4 -3 11.1027 6.08861 7
8 4 -3 5.72884 2.96155 2
8 4 -3 12.9734 4.32769 8
8 4 -3 11.6191 3.13691 4
7 4 -3 193.029 17.4371 8
7 4 -3 203.221 21.7941 7
7 4 -3 217.061 15.8937 4
6 4 -3 -0.2343 5.02489 1
6 4 -3 3.68205 4.02952 7
-6 -4 3 -0.5038 5.54926 1
-6 -4 3 3.17057 4.36922 5
5 4 -3 1368.55 84.2503 7
5 4 -3 1309.86 84.9192 1
5 4 -3 1336.39 84.6029 10
-5 -4 3 1206.57 92.5669 1
-5 -4 3 1470.11 81.7154 5
4 4 -3 2.94461 3.78246 1
4 4 -3 5.81062 2.35822 5
4 4 -3 3.32004 3.19473 10
-4 -4 3 4.61329 2.81964 5
-4 -4 3 3.65167 4.12379 1
-4 -4 3 2.43423 1.72989 10
3 4 -3 35.7853 10.0434 1
3 4 -3 55.2518 8.54603 10
3 4 -3 61.1637 7.70487 5
-3 -4 3 49.753 6.98194 5
-3 -4 3 36.8734 7.35673 1
-3 -4 3 47.6432 6.57272 10
2 4 -3 2620.85 153.415 1
2 4 -3 2468.55 151.857 5
2 4 -3 2589.82 152.739 10
-2 -4 3 2662.98 151.351 5
-2 -4 3 2697.3 152.848 1
1 4 -3 53.0268 8.26113 1
-1 -4 3 59.451 7.90193 1
0 4 -3 4733.24 257.491 1
0 4 -3 4764.14 267.497 5
0 4 -3 4145.24 259.569 10
0 -4 3 4353.62 255.254 1
-1 4 -3 405.597 30.4612 5
-1 4 -3 339.661 26.6545 1
-1 4 -3 395.597 28.8562 10
1 -4 3 299.996 24.9031 1
1 -4 3 393.883 26.4783 7
-2 4 -3 407.712 29.2407 1
-2 4 -3 423.322 33.9057 5
2 -4 3 369.984 29.003 7
-3 4 -3 2515.39 151.629 5
3 -4 3 2382.51 139.988 1
3 -4 3 2448.57 145.759 7
-4 4 -3 457.156 41.0967 5
4 -4 3 458.274 36.4699 7
-5 4 -3 305.957 34.3062 5
5 -4 3 313.649 28.9798 7
5 -4 3 262.573 23.3701 8
5 -4 3 313.534 24.6477 6
-6 4 -3 4.81068 10.0878 5
6 -4 3 0.92331 1.94735 2
6 -4 3 -2.2421 2.73394 7
6 -4 3 -0.551 2.33837 8
6 -4 3 -2.7694 1.9106 6
7 -4 3 81.753 11.7883 8
7 -4 3 94.8419 10.0844 6
7 -4 3 132.549 21.1916 7
8 -4 3 51.8047 8.67201 8
8 -4 3 44.5874 5.61148 2
8 -4 3 52.8444 6.92011 6
8 -4 3 37.8053 12.1372 7
9 -4 3 78.6848 8.09991 6
9 -4 3 61.5202 6.65507 2
9 -4 3 80.2022 10.3725 8
10 -4 3 11.6841 3.86192 8
10 -4 3 7.97894 2.35163 6
11 -4 3 34.5067 6.88087 8
11 -4 3 44.5291 4.29255 6
13 3 -3 17.7603 4.91903 8
13 3 -3 30.2652 3.30734 2
12 3 -3 22.5749 3.74831 2
-12 -3 3 28.5579 2.64982 3
11 3 -3 8.9693 3.18042 2
11 3 -3 3.72037 2.22881 8
-11 -3 3 3.0566 1.53425 3
10 3 -3 21.8698 6.35303 8
10 3 -3 22.9536 4.267 2
-10 -3 3 18.2292 2.86759 3
9 3 -3 98.6441 10.0261 2
9 3 -3 114.743 12.6718 8
9 3 -3 96.7335 18.6633 7
8 3 -3 978.358 67.5525 7
8 3 -3 945.952 61.641 8
7 3 -3 110.286 14.3143 7
7 3 -3 89.1576 8.69824 2
6 3 -3 484.938 34.344 7
6 3 -3 446.789 33.2657 1
-6 -3 3 417.163 38.4702 1
-6 -3 3 365.043 34.1449 10
5 3 -3 94.6241 11.4804 1
5 3 -3 87.457 12.7571 10
5 3 -3 85.977 10.6536 7
-5 -3 3 95.8838 11.7093 1
-5 -3 3 75.9726 10.182 10
4 3 -3 1.97511 3.19958 1
4 3 -3 9.25298 3.01322 7
4 3 -3 5.03636 3.47683 10
-4 -3 3 4.17755 2.10017 5
-4 -3 3 -0.3473 1.93097 1
-4 -3 3 3.98207 2.3084 10
3 3 -3 835.446 54.7534 10
3 3 -3 879.52 51.7945 5
3 3 -3 803.243 54.1523 1
-3 -3 3 820.763 53.7694 1
-3 -3 3 755.395 51.7508 10
-3 -3 3 936.536 51.3279 5
2 3 -3 345.78 24.9431 5
2 3 -3 365.032 26.5572 10
2 3 -3 328.334 25.737 1
-2 -3 3 349.69 25.7585 1
-2 -3 3 361.405 24.8593 10
1 3 -3 2165.36 129.005 5
1 3 -3 2145.61 129.263 1
1 3 -3 2481.31 130.677 10
-1 -3 3 2095.82 128.4 1
-1 -3 3 2170.01 128.224 10
0 3 -3 1521.7 86.577 10
0 3 -3 1193.4 84.3842 1
0 3 -3 1533.21 87.0143 5
0 -3 3 1437.61 82.9661 7
-1 3 -3 4256.81 237.401 5
-1 3 -3 4115.07 235.473 10
-1 3 -3 4241.1 234.456 1
1 -3 3 4041.06 233.22 7
1 -3 3 3901.42 232.479 1
-2 3 -3 309.51 25.1513 10
-2 3 -3 319.365 23.7714 1
-2 3 -3 354.147 28.2901 5
2 -3 3 309.064 24.4465 7
-3 3 -3 239.244 18.7849 1
3 -3 3 228.021 17.0859 1
-4 3 -3 328.426 31.5912 5
4 -3 3 302.679 27.5035 7
-5 3 -3 322.723 34.156 5
5 -3 3 332.758 26.0803 8
5 -3 3 334.001 23.4096 6
5 -3 3 333.958 32.554 7
-6 3 -3 129.212 23.3306 5
6 -3 3 111.739 13.0041 8
6 -3 3 88.727 9.1002 2
6 -3 3 120.206 11.0228 6
6 -3 3 144.343 18.6609 7
7 -3 3 249.203 19.1195 6
7 -3 3 256.252 28.4889 7
7 -3 3 230.316 21.5918 8
8 -3 3 36.0383 5.00843 2
8 -3 3 43.927 6.16477 6
8 -3 3 33.0574 10.6729 7
8 -3 3 30.1138 6.84235 8
9 -3 3 90.7694 9.37581 6
9 -3 3 78.9664 11.1575 8
9 -3 3 105.474 8.71803 2
10 -3 3 51.6302 8.04075 8
10 -3 3 85.665 7.08186 2
10 -3 3 69.3408 7.09417 6
11 -3 3 40.2265 5.60172 8
11 -3 3 37.1522 4.26811 6
13 2 -3 1.58447 1.43008 2
13 2 -3 2.53214 4.08727 8
12 2 -3 10.1327 3.08163 2
11 2 -3 7.15219 2.40389 2
11 2 -3 5.86447 3.12908 8
-11 -2 3 9.81925 1.888 3
10 2 -3 36.2854 5.83324 2
10 2 -3 54.895 8.32449 8
-10 -2 3 50.5986 4.13805 3
9 2 -3 52.3918 8.29201 8
9 2 -3 42.3127 6.02239 2
9 2 -3 48.0768 12.4036 7
8 2 -3 7.88236 3.82376 8
8 2 -3 2.54092 1.56703 2
8 2 -3 2.14128 9.68925 7
7 2 -3 46.4496 6.10498 2
7 2 -3 69.1609 10.974 7
7 2 -3 61.425 8.35249 8
-7 -2 3 67.0945 9.20254 10
6 2 -3 105.882 12.393 7
6 2 -3 84.8269 11.8918 1
-6 -2 3 94.8922 11.2889 1
-6 -2 3 119.8 11.571 10
5 2 -3 5.08419 3.05114 1
5 2 -3 6.74045 4.66431 10
5 2 -3 10.9075 3.99971 7
-5 -2 3 9.08095 3.00939 1
-5 -2 3 12.1177 4.05171 10
4 2 -3 584.611 38.8752 1
4 2 -3 544.323 40.2296 10
4 2 -3 564.217 36.7695 7
-4 -2 3 602.162 38.5718 1
-4 -2 3 542.585 37.5576 10
3 2 -3 13.3984 2.39704 5
3 2 -3 9.04155 3.42313 10
-3 -2 3 7.6201 2.66156 1
-3 -2 3 11.301 3.61909 10
2 2 -3 1718.24 98.4449 5
2 2 -3 1706.05 101.425 10
2 2 -3 1622 100.837 1
-2 -2 3 1658.28 99.4438 10
-2 -2 3 1785.61 100.314 1
1 2 -3 1294.51 80.8328 10
1 2 -3 1463.23 80.156 5
1 2 -3 1349.53 80.6535 1
-1 -2 3 1220.07 79.2674 10
-1 -2 3 1396.74 80.1288 1
0 2 -3 9967.89 531.192 1
0 2 -3 9370.41 531.349 10
0 -2 3 8981.74 528.338 7
0 -2 3 9649.72 530.098 1
-1 2 -3 3149.47 174.688 10
-1 2 -3 3093.01 173.732 1
1 -2 3 2987.52 173.147 7
1 -2 3 2877.63 172.166 1
-2 2 -3 41.4032 7.00862 10
2 -2 3 51.4028 7.22541 7
-3 2 -3 242.935 20.1209 10
-3 2 -3 221.462 18.2656 1
3 -2 3 248.028 21.5348 7
-4 2 -3 93.4404 12.6207 10
4 -2 3 85.1781 12.397 7
-5 2 -3 643.763 51.0078 5
5 -2 3 503.532 39.2147 8
5 -2 3 539.827 36.3804 6
5 -2 3 653.423 48.1355 7
-6 2 -3 160.109 34.3242 5
6 -2 3 158.776 13.4169 6
6 -2 3 146.04 15.5687 8
6 -2 3 150.447 19.8278 7
7 -2 3 280.184 25.3977 8
7 -2 3 221.466 18.4683 2
7 -2 3 272.782 29.3206 7
7 -2 3 217.195 21.9495 6
8 -2 3 281.65 25.5062 8
8 -2 3 318.908 32.9957 7
8 -2 3 307.639 22.3719 6
9 -2 3 67.4601 7.54393 2
9 -2 3 85.508 8.52636 6
9 -2 3 71.6026 10.57 8
10 -2 3 31.5322 4.4766 6
10 -2 3 20.7826 5.63771 8
11 -2 3 1.85401 1.09274 2
11 -2 3 -0.6278 1.72007 6
11 -2 3 -0.7679 1.3268 8
13 1 -3 0.39026 1.14556 2
13 1 -3 0.02285 3.16765 8
12 1 -3 106.381 9.28771 2
12 1 -3 107.209 10.8361 8
11 1 -3 -1.0314 1.27063 2
11 1 -3 5.17364 2.65587 8
-11 -1 3 0.91559 1.34685 3
10 1 -3 14.3425 4.1644 8
10 1 -3 21.3257 4.00807 2
-10 -1 3 27.7162 2.68399 3
9 1 -3 3.16683 2.68209 8
9 1 -3 1.86556 8.27882 7
9 1 -3 1.05917 1.4282 2
8 1 -3 5.99063 5.34619 7
8 1 -3 13.743 4.16664 8
8 1 -3 6.05621 2.21228 2
7 1 -3 235.009 21.7115 7
7 1 -3 230.162 19.0968 8
-7 -1 3 236.379 20.276 10
6 1 -3 23.7904 5.93455 7
6 1 -3 15.1433 4.78161 1
-6 -1 3 20.9991 5.88552 10
-6 -1 3 17.8496 4.21347 1
5 1 -3 689.429 48.9531 10
5 1 -3 633.75 43.2293 1
5 1 -3 668.864 43.1396 7
-5 -1 3 648.2 42.5358 1
-5 -1 3 696.225 44.9556 10
4 1 -3 2504.89 149.73 10
4 1 -3 2473.87 146.128 1
4 1 -3 2546.44 144.195 7
-4 -1 3 2673.38 147.568 10
-4 -1 3 2417.5 145.401 1
3 1 -3 1862.75 107.726 7
3 1 -3 1933.24 113.979 10
-3 -1 3 1952.56 111.861 10
-3 -1 3 1852.67 110.631 1
2 1 -3 1366.99 82.3642 1
2 1 -3 1396.09 79.6103 5
2 1 -3 1420.34 84.1587 10
-2 -1 3 1398 82.5173 10
-2 -1 3 1341.07 81.7623 1
1 1 -3 3383.77 196.324 10
1 1 -3 3573.08 195.634 1
-1 -1 3 3339.41 194.979 10
-1 -1 3 3432.58 194.791 1
0 1 -3 3979.3 225.179 10
0 1 -3 4159.68 224.738 1
0 -1 3 3951.87 222.641 7
0 -1 3 3750.84 223.739 10
0 -1 3 3956.99 223.731 1
-1 1 -3 2496.75 142.362 1
-1 1 -3 2556.76 141.922 10
1 -1 3 2360.39 139.873 1
1 -1 3 2379.52 140.828 7
-2 1 -3 322.364 24.2605 10
-2 1 -3 357.464 24.1793 1
2 -1 3 322.518 22.8549 1
2 -1 3 337.415 25.2713 7
-3 1 -3 681.523 39.5901 1
-3 1 -3 545.256 39.205 10
3 -1 3 555.402 41.5217 7
-4 1 -3 985.998 63.3332 10
4 -1 3 1011.09 67.3299 7
5 -1 3 29.3698 8.6272 7
5 -1 3 26.1334 7.41488 8
-6 1 -3 7.11102 8.87565 5
6 -1 3 21.3676 8.17056 7
6 -1 3 26.4379 4.71098 6
6 -1 3 34.824 6.75402 8
7 -1 3 45.3292 12.7397 7
8 -1 3 1177.92 68.6759 6
8 -1 3 1233.37 85.062 7
8 -1 3 1077.36 72.9242 8
8 -1 3 1060.57 67.4986 2
9 -1 3 98.9348 9.57228 6
9 -1 3 88.2088 12.0199 8
10 -1 3 8.61233 3.14702 8
10 -1 3 7.50399 2.93806 6
11 -1 3 17.7766 4.08282 8
11 -1 3 26.5685 3.09815 2
11 -1 3 21.9252 3.81435 6
13 0 -3 1.9094 3.90509 8
13 0 -3 1.23489 1.37558 2
12 0 -3 19.1756 4.63116 8
11 0 -3 0.78659 2.40112 8
11 0 -3 0.0306 1.34475 2
10 0 -3 1.85667 2.29813 8
10 0 -3 0.95394 1.54529 2
9 0 -3 -1.0928 7.45543 7
9 0 -3 3.87863 3.10042 8
8 0 -3 -4.454 4.91044 7
8 0 -3 -1.7248 1.3635 2
8 0 -3 0.37678 3.02848 8
7 0 -3 11.0964 4.84012 7
7 0 -3 23.3186 5.77875 8
-7 0 3 19.0017 6.45683 10
6 0 -3 1.77234 2.7642 1
-6 0 3 5.69573 3.67246 10
-6 0 3 3.79261 1.96333 1
5 0 -3 0.81047 1.78492 7
-5 0 3 2.44865 1.26248 1
-5 0 3 -1.3201 1.64924 10
4 0 -3 9.74048 4.06129 10
4 0 -3 10.6015 2.62099 7
-4 0 3 17.4494 6.70544 10
3 0 -3 10.1194 4.17555 10
3 0 -3 3.51751 1.66858 1
-3 0 3 4.86126 2.59215 10
2 0 -3 4.93296 2.45815 10
-2 0 3 7.33206 2.89173 10
1 0 -3 233.861 18.3041 10
-1 0 3 200.609 13.4433 7
-1 0 3 234.48 17.3008 10
0 0 -3 225.801 17.7232 10
0 0 3 199.891 15.322 7
0 0 3 241.768 16.9825 10
-3 0 -3 90.8227 10.1 10
3 0 3 96.4532 11.9264 7
-4 0 -3 538.261 35.9484 10
4 0 3 523.638 40.6571 7
5 0 3 22.7098 7.09891 8
5 0 3 19.4025 6.91018 7
6 0 3 3.34047 1.9395 2
6 0 3 8.28086 3.07192 8
6 0 3 15.2463 3.74737 6
6 0 3 14.9838 5.41152 7
7 0 3 17.829 8.17182 7
7 0 3 16.5271 7.75959 8
7 0 3 15.4771 3.86888 6
8 0 3 618.842 45.4135 8
8 0 3 662.801 54.963 7
8 0 3 633.688 40.8258 6
9 0 3 5.28905 2.4538 6
9 0 3 -6.7228 12.3287 7
9 0 3 0.33253 1.50642 2
9 0 3 4.83704 2.86864 8
10 0 3 2.42422 1.33813 2
10 0 3 3.64166 2.62704 8
10 0 3 6.08677 2.44179 6
13 -1 -3 0.77271 2.10139 2
13 -1 -3 2.71888 3.55583 8
12 -1 -3 107.901 9.19656 2
12 -1 -3 107.44 10.4062 8
11 -1 -3 1.16566 1.94957 8
10 -1 -3 19.2342 3.93975 2
10 -1 -3 16.5081 4.36757 8
9 -1 -3 1.03489 1.43123 2
9 -1 -3 2.4512 3.07066 8
9 -1 -3 14.1062 7.99328 7
8 -1 -3 9.82237 3.10747 2
8 -1 -3 12.9656 5.54861 7
8 -1 -3 14.0371 4.62476 8
7 -1 -3 246.141 20.3561 7
7 -1 -3 178.131 14.9415 2
7 -1 -3 198.757 17.7113 8
-7 1 3 258.717 23.3285 10
6 -1 -3 12.7785 5.83529 7
-6 1 3 14.1494 2.69713 1
-6 1 3 10.4037 4.9928 10
5 -1 -3 596.809 40.5524 1
5 -1 -3 661.593 41.2022 7
-5 1 3 702.095 46.9427 10
-5 1 3 644.584 41.4421 1
4 -1 -3 2515.38 145.058 1
4 -1 -3 2415.33 151.203 10
4 -1 -3 2501.35 142.983 7
-4 1 3 2666.09 150.04 10
-4 1 3 2538.25 144.321 1
3 -1 -3 1866.57 107.5 1
3 -1 -3 1915.58 112.569 10
-3 1 3 1800.16 106.751 1
-3 1 3 1815.13 110.463 10
2 -1 -3 1387.51 83.4835 1
2 -1 -3 1463.99 81.8246 5
2 -1 -3 1396.19 86.88 10
-2 1 3 1393.25 83.0187 1
-2 1 3 1452.63 85.9039 10
1 -1 -3 3095.93 192.156 10
1 -1 -3 3631.6 190.724 1
-1 1 3 3386.7 191.545 10
-1 1 3 3342.62 186.909 7
-1 1 3 3294.48 190.142 1
0 -1 -3 4031.12 226.333 10
0 -1 -3 4184.42 225.239 1
0 1 3 3722.13 224.077 1
0 1 3 3944.68 223.674 7
0 1 3 3985.23 224.828 10
-1 -1 -3 2770.88 149.329 1
-1 -1 -3 2503.89 149.188 10
1 1 3 2479.99 147.655 10
1 1 3 2700.09 148.651 1
1 1 3 2504.25 149.328 7
-2 -1 -3 330.683 24.4558 1
-2 -1 -3 325.236 24.2696 10
2 1 3 377.568 25.0159 1
2 1 3 354.175 26.7343 7
-3 -1 -3 683.295 40.3965 1
-3 -1 -3 572.774 38.5363 10
3 1 3 554.59 42.6114 7
-4 -1 -3 1022.65 60.4169 10
-4 -1 -3 1057.41 68.3363 1
4 1 3 970.251 68.4272 7
-5 -1 -3 14.3244 5.38151 1
5 1 3 9.40683 3.5429 8
6 1 3 27.2299 4.68773 6
6 1 3 34.4397 11.1251 7
6 1 3 21.8162 6.02024 8
7 1 3 41.6469 13.0059 7
7 1 3 46.3963 11.144 8
7 1 3 33.5294 5.90335 6
8 1 3 1146.82 75.0044 8
8 1 3 1130.6 69.6473 2
8 1 3 1133.04 85.6187 7
8 1 3 1212.18 70.0156 6
9 1 3 89.9631 9.24987 6
9 1 3 98.1992 12.0956 8
10 1 3 10.1839 3.02872 6
10 1 3 12.675 4.13623 8
11 1 3 19.1291 3.83939 8
11 1 3 26.5682 3.38162 2
13 -2 -3 1.5426 3.18569 2
13 -2 -3 7.36474 4.56376 8
12 -2 -3 5.31525 3.46703 8
12 -2 -3 11.2271 2.81877 2
11 -2 -3 3.7084 2.72905 8
11 -2 -3 7.72728 2.74204 2
10 -2 -3 40.1473 5.81612 2
10 -2 -3 42.1274 7.68951 8
9 -2 -3 50.7869 8.41476 8
9 -2 -3 45.0538 6.02494 2
8 -2 -3 1.41752 1.47424 2
8 -2 -3 9.06838 3.81626 8
8 -2 -3 1.44445 5.0496 7
-8 2 3 -1.9105 7.33813 10
7 -2 -3 60.664 9.3878 8
7 -2 -3 51.9097 6.04614 2
7 -2 -3 66.058 9.49978 7
-7 2 3 76.7206 12.8464 10
6 -2 -3 94.139 12.1813 7
-6 2 3 121.759 15.5239 10
5 -2 -3 14.727 3.5009 7
-5 2 3 11.82 4.97516 10
4 -2 -3 602.239 37.7494 1
4 -2 -3 568.411 35.8124 7
-4 2 3 602.595 37.1387 1
-4 2 3 596.487 42.7873 10
3 -2 -3 14.0829 1.97258 5
3 -2 -3 13.9859 4.2958 10
-3 2 3 10.7181 2.60809 1
-3 2 3 10.3761 4.16511 10
2 -2 -3 1625.86 97.2712 5
2 -2 -3 1693.54 97.8791 1
2 -2 -3 1589.1 101.609 10
-2 2 3 1702.68 100.968 10
-2 2 3 1765.53 97.671 1
1 -2 -3 1372.19 83.4756 10
1 -2 -3 1303.84 80.2888 1
1 -2 -3 1415.87 81.7832 5
-1 2 3 1365.72 77.9683 7
-1 2 3 1313.63 80.0272 1
-1 2 3 1399.13 82.4082 10
0 -2 -3 9939.55 520.429 1
0 -2 -3 8800.67 521.47 10
0 -2 -3 9999.99 523.485 5
0 2 3 8961.77 520.075 10
0 2 3 8933.16 518.952 7
0 2 3 9227.12 519.78 1
-1 -2 -3 3191.8 177.108 1
-1 -2 -3 3122.63 177.375 10
1 2 3 2985.65 177.287 7
1 2 3 3189.8 175.509 10
1 2 3 2951.76 176.506 1
-3 -2 -3 260.126 17.6297 10
-3 -2 -3 214.309 18.8338 1
3 2 3 246.374 24.4639 1
3 2 3 243.137 22.4702 7
-4 -2 -3 86.165 11.8184 1
4 2 3 79.6786 12.4042 7
5 2 3 555.453 45.854 7
6 2 3 162.09 20.8354 7
6 2 3 146.025 12.795 6
6 2 3 155.822 11.6695 4
6 2 3 142.785 15.12 8
7 2 3 254.085 19.1507 6
7 2 3 219.07 17.8725 2
7 2 3 221.432 27.5814 7
7 2 3 230.781 22.6079 8
8 2 3 303.653 22.0532 6
8 2 3 321.031 35.2765 7
8 2 3 296.202 25.8908 8
9 2 3 71.6152 10.3211 8
9 2 3 66.5789 7.7828 2
9 2 3 82.4755 8.07361 6
10 2 3 30.3392 6.18301 8
10 2 3 21.1168 3.91563 6
11 2 3 -0.8549 1.32352 8
11 2 3 2.05106 1.02288 2
13 -3 -3 24.6854 4.62625 8
13 -3 -3 23.68 5.59928 2
12 -3 -3 26.7733 5.42988 8
12 -3 -3 26.8958 4.01867 2
11 -3 -3 6.52286 2.55598 8
11 -3 -3 6.17609 2.2938 2
10 -3 -3 18.7282 5.02911 8
10 -3 -3 24.3543 4.23242 2
9 -3 -3 101.949 11.5846 8
9 -3 -3 93.9842 9.43098 2
8 -3 -3 783.354 52.8135 2
8 -3 -3 908.938 56.7513 8
8 -3 -3 923.914 61.383 7
-8 3 3 938.419 68.1494 10
7 -3 -3 100.996 12.5406 8
7 -3 -3 96.3984 8.81635 2
7 -3 -3 115.614 12.5934 7
-7 3 3 94.7146 16.6572 10
6 -3 -3 481.186 34.0282 7
-6 3 3 519.124 41.5917 10
5 -3 -3 89.8824 8.59459 1
5 -3 -3 89.9598 8.76757 7
-5 3 3 79.4468 12.891 10
-5 3 3 97.0056 8.33885 1
-4 3 3 14.5467 5.80993 10
-4 3 3 6.37397 1.62433 5
3 -3 -3 803.542 51.579 5
3 -3 -3 853.953 59.0416 10
3 -3 -3 852.898 52.951 1
-3 3 3 851.372 52.5881 1
-3 3 3 874.951 58.0736 10
-3 3 3 936.003 52.1832 5
2 -3 -3 366.268 24.7509 1
2 -3 -3 331.542 25.3717 5
2 -3 -3 337.558 28.1657 10
-2 3 3 368.491 24.5818 1
-2 3 3 357.613 27.7046 10
1 -3 -3 2298.17 131.768 1
1 -3 -3 2289.44 135.094 10
1 -3 -3 2300.25 134.128 5
-1 3 3 2117.15 131.254 1
-1 3 3 2389.03 134.344 10
0 -3 -3 1435.19 85.6586 10
0 -3 -3 1209.58 82.8746 1
0 -3 -3 1555.41 88.1533 5
0 3 3 1515.88 83.5908 7
0 3 3 1549.47 84.9552 10
0 3 3 1184.9 82.8633 1
-1 -3 -3 3670.58 229.208 5
-1 -3 -3 4092.69 227.819 1
-1 -3 -3 4030.33 225.104 10
1 3 3 4158.73 225.334 1
1 3 3 3977.8 225.623 7
1 3 3 3725.67 222.701 10
-2 -3 -3 300.895 23.4676 1
-2 -3 -3 304.056 24.0555 10
2 3 3 309.673 20.9098 10
2 3 3 343.457 25.1483 1
2 3 3 334.605 31.531 7
-3 -3 -3 212.103 18.1797 1
-4 -3 -3 267.247 25.0614 1
4 3 3 293.773 27.4773 7
5 3 3 298.193 24.2844 8
5 3 3 332.441 34.8012 7
6 3 3 123.934 18.2789 7
6 3 3 94.3885 10.2314 4
6 3 3 88.1351 12.0511 8
6 3 3 119.303 10.4329 6
7 3 3 228.569 20.1245 8
7 3 3 231.615 27.2556 7
7 3 3 164.978 15.1585 2
8 3 3 41.1082 7.89321 8
8 3 3 61.1939 15.9809 7
8 3 3 29.6874 5.0202 2
9 3 3 81.236 11.2359 8
9 3 3 87.6447 8.73704 6
9 3 3 105.79 9.79184 2
10 3 3 56.5665 8.05431 8
10 3 3 44.8498 6.14121 6
13 -4 -3 12.7096 3.40343 2
12 -4 -3 3.78223 3.46609 8
12 -4 -3 1.83295 2.49578 2
11 -4 -3 2.91101 2.78546 8
10 -4 -3 137.252 11.4052 2
10 -4 -3 125.092 13.3576 8
9 -4 -3 111.527 11.6984 6
9 -4 -3 105.307 11.8685 8
9 -4 -3 93.7247 9.20595 2
8 -4 -3 21.921 4.64564 6
8 -4 -3 9.5359 3.0026 2
8 -4 -3 13.7008 4.4922 8
7 -4 -3 241.485 20.1029 7
7 -4 -3 188.387 20.648 8
-7 4 3 213.151 26.8974 10
6 -4 -3 4.87163 2.57727 7
-6 4 3 7.96208 5.8472 10
5 -4 -3 1339.21 83.3097 1
-5 4 3 1391.7 94.4583 10
-5 4 3 1559.53 84.6228 5
4 -4 -3 5.6972 2.087 1
-4 4 3 2.54123 1.94937 5
-4 4 3 2.71307 2.26152 1
-4 4 3 2.4663 2.73158 10
3 -4 -3 38.1832 5.90619 1
3 -4 -3 59.5431 7.50893 5
-3 4 3 60.2287 10.282 10
-3 4 3 56.754 7.17114 5
-3 4 3 44.0503 6.06205 1
2 -4 -3 2482.51 153.828 5
2 -4 -3 2639.67 152.003 1
-2 4 3 2896.69 153.704 5
-2 4 3 2495.99 151.674 1
-2 4 3 2671.44 156.725 10
1 -4 -3 88.4517 11.0375 10
1 -4 -3 59.7511 7.89083 1
1 -4 -3 82.0862 10.4167 5
-1 4 3 90.7444 10.7536 10
0 -4 -3 4893.94 259.946 1
0 -4 -3 4579.47 261.48 10
0 -4 -3 4072.55 263.288 5
0 4 3 4639.4 260.405 10
0 4 3 4648.4 259.987 1
-1 -4 -3 315.898 30.2341 5
-1 -4 -3 332.653 26.4112 1
-1 -4 -3 399.916 27.4678 10
1 4 3 408.451 28.4137 7
1 4 3 408.882 26.1611 10
1 4 3 330.088 27.0676 1
-2 -4 -3 408.03 29.702 1
2 4 3 400.035 25.984 10
2 4 3 403.007 30.8774 1
2 4 3 412.256 31.7678 7
-3 -4 -3 2781.78 155.574 1
-3 -4 -3 2676.23 151.517 1
3 4 3 2260.35 153.582 7
-4 -4 -3 469.634 37.6305 1
4 4 3 432.256 37.753 7
5 4 3 285.109 20.2939 4
5 4 3 253.051 22.2547 8
5 4 3 285.482 20.1397 6
5 4 3 300.087 29.9636 7
6 4 3 -0.6811 2.73859 8
6 4 3 4.46718 2.78984 6
6 4 3 3.6517 5.21079 7
7 4 3 93.3878 12.3461 8
7 4 3 96.7689 10.1811 6
7 4 3 110.99 20.9177 7
7 4 3 114.823 10.6165 2
8 4 3 69.5536 16.7553 7
8 4 3 51.948 9.09224 8
8 4 3 46.5914 6.52182 6
8 4 3 47.6728 6.3165 2
9 4 3 75.3523 10.3121 8
9 4 3 77.4844 7.9262 6
9 4 3 67.8699 8.03277 2
10 4 3 9.95383 3.92706 8
11 4 3 57.9789 5.05937 2
11 4 3 39.817 5.42489 8
12 -5 -3 27.6975 5.44769 2
12 -5 -3 29.2591 5.94186 8
11 -5 -3 60.5149 7.54951 8
11 -5 -3 63.6757 6.41135 2
10 -5 -3 28.4339 5.81295 8
9 -5 -3 310.498 22.0142 6
9 -5 -3 287.726 22.8868 8
9 -5 -3 277.364 20.1734 2
8 -5 -3 141.074 12.2102 2
8 -5 -3 178.575 14.7738 6
8 -5 -3 165.795 15.0209 8
-8 5 3 173.061 29.8959 10
7 -5 -3 0.73193 3.25021 6
7 -5 -3 2.25706 1.6158 2
-7 5 3 3.46901 6.43728 10
-6 5 3 97.2853 10.6858 5
-6 5 3 90.5359 17.3224 10
5 -5 -3 770.197 49.9257 1
-5 5 3 852.041 53.244 5
-5 5 3 846.847 62.3668 10
4 -5 -3 43.2923 6.39047 1
-4 5 3 64.5467 8.53998 5
-4 5 3 59.7813 11.1939 10
3 -5 -3 68.4299 9.88883 5
3 -5 -3 92.7598 9.85805 1
-3 5 3 92.0006 10.6464 5
-3 5 3 84.4401 12.3492 10
-3 5 3 73.1808 8.94797 1
2 -5 -3 5347.55 320.529 5
2 -5 -3 5790.52 317.397 1
-2 5 3 5728.42 322.871 10
-2 5 3 5768.61 319.655 5
-2 5 3 5413.48 317.478 1
1 -5 -3 20.5145 4.96772 1
-1 5 3 19.6934 4.89228 1
-1 5 3 14.3785 5.18767 10
-1 -5 -3 99.1138 11.2969 1
1 5 3 86.0383 9.86553 10
1 5 3 97.3597 11.8708 1
-2 -5 -3 16.9609 5.02153 1
2 5 3 21.2437 6.26395 7
2 5 3 21.7495 3.74122 10
4 5 3 191.526 22.0998 7
5 5 3 235.109 21.6714 8
5 5 3 286.538 22.1697 4
5 5 3 272.3 29.2175 7
5 5 3 280.627 19.7937 6
6 5 3 24.9528 9.30303 7
6 5 3 31.7584 5.27614 6
6 5 3 23.0733 6.51037 8
6 5 3 26.75 4.94179 4
7 5 3 90.1829 9.42979 6
7 5 3 89.7529 8.31866 4
7 5 3 87.2971 11.4428 8
7 5 3 88.3176 9.42111 2
7 5 3 114.932 19.4786 7
8 5 3 83.4146 11.016 8
8 5 3 97.7941 19.495 7
8 5 3 67.6383 8.41069 2
8 5 3 100.78 9.28799 6
9 5 3 46.9302 7.6416 8
9 5 3 32.227 5.03501 2
9 5 3 31.3086 5.76271 6
10 5 3 31.2567 5.64506 8
10 5 3 33.3264 4.55614 2
11 5 3 4.54564 2.05452 8
12 -6 -3 55.894 7.98336 2
11 -6 -3 12.3546 4.13511 2
11 -6 -3 -0.7424 3.52557 6
10 -6 -3 39.1453 5.80027 2
10 -6 -3 36.4427 7.1433 8
10 -6 -3 34.2335 6.01526 6
9 -6 -3 109.868 11.0943 6
9 -6 -3 89.0752 8.70122 2
9 -6 -3 108.911 11.0018 8
8 -6 -3 27.0571 5.88837 6
8 -6 -3 24.7819 5.74573 8
8 -6 -3 27.0038 4.11392 2
7 -6 -3 42.6449 10.2926 8
7 -6 -3 33.6647 4.47743 2
7 -6 -3 33.2224 6.73231 6
-7 6 3 30.7689 12.5837 10
-6 6 3 337.294 35.5704 10
-6 6 3 310.902 26.0151 5
5 -6 -3 -1.0003 2.92771 1
-5 6 3 -4.4361 5.14915 10
4 -6 -3 1814.58 110.056 5
4 -6 -3 1839.87 110.06 1
4 -6 -3 1835.25 107.635 1
-4 6 3 1768.19 117.519 10
-4 6 3 1797.54 125.644 5
3 -6 -3 125.944 15.3571 5
3 -6 -3 127.198 12.891 1
-3 6 3 148.793 15.4842 5
-3 6 3 121.477 16.8707 10
2 -6 -3 880.427 57.1792 1
2 -6 -3 848.462 61.3457 5
-2 6 3 969.604 60.8424 5
-2 6 3 923.899 62.7649 10
-2 6 3 862.899 57.978 1
1 -6 -3 1255.3 82.845 5
1 -6 -3 1250.39 76.5591 1
-1 6 3 1167.49 76.9611 1
-1 6 3 1217.59 79.2396 5
-1 6 3 1256.78 79.8798 10
0 -6 -3 514.141 35.9028 1
0 6 3 463.817 36.2282 1
0 6 3 500.462 36.6192 10
-1 -6 -3 80.2849 11.3056 1
1 6 3 117.818 11.7382 10
-2 -6 -3 3.61268 4.38064 1
-2 -6 -3 3.43304 3.34369 1
2 6 3 5.40107 3.23765 7
2 6 3 9.74773 2.85293 10
-3 -6 -3 94.0156 15.1319 1
3 6 3 66.2458 11.7983 7
4 6 3 218.798 20.0534 4
4 6 3 210.327 23.6973 7
5 6 3 162.462 18.0111 8
5 6 3 213.267 24.867 7
5 6 3 219.041 16.47 4
6 6 3 2.2761 2.15994 4
6 6 3 2.50827 5.09875 7
6 6 3 2.55206 3.14971 8
6 6 3 5.98066 2.85243 6
7 6 3 125.209 14.0653 8
7 6 3 147.919 11.5423 4
7 6 3 137.572 22.0503 7
7 6 3 123.086 11.9848 2
7 6 3 138.587 12.3738 6
8 6 3 48.0389 9.72507 6
8 6 3 49.3309 6.58412 2
8 6 3 41.8876 7.90777 8
8 6 3 63.2489 18.779 7
9 6 3 8.30247 3.1274 8
9 6 3 3.55087 2.18155 2
10 6 3 38.7495 5.5075 2
11 6 3 24.0481 3.928 8
11 6 3 34.0789 3.4203 2
12 -7 -3 8.15336 2.66701 2
10 -7 -3 5.2839 3.57197 8
10 -7 -3 3.14859 3.28597 2
10 -7 -3 5.13038 2.88555 6
9 -7 -3 462.11 31.9419 6
9 -7 -3 454.364 29.1489 2
8 -7 -3 9.71134 7.13391 8
7 -7 -3 104.683 9.36268 2
7 -7 -3 133.216 12.7649 6
-7 7 3 139.312 26.8141 10
-6 7 3 24.5064 11.1546 10
-6 7 3 15.5267 7.81315 5
5 -7 -3 78.8204 10.5831 1
-5 7 3 76.4931 16.5122 10
-5 7 3 81.8736 12.6809 5
4 -7 -3 1068.33 66.3897 1
-4 7 3 1031.67 77.3664 10
-4 7 3 1046.02 70.7512 5
3 -7 -3 314.71 24.8535 1
3 -7 -3 285.856 25.8981 1
-3 7 3 333.972 31.7368 10
-3 7 3 316.985 28.0305 5
2 -7 -3 1556.73 98.0532 1
2 -7 -3 1595.48 95.9641 1
-2 7 3 1609.6 102.195 10
-2 7 3 1492.34 98.8951 5
1 -7 -3 36.7127 8.2946 1
-1 7 3 58.4753 9.94816 10
-1 7 3 39.77 9.7061 5
0 -7 -3 1209.72 78.5487 1
0 -7 -3 1293.86 76.5494 1
0 7 3 1049.19 75.6982 10
-1 -7 -3 41.0386 8.84928 1
-1 -7 -3 31.4742 8.37206 1
1 7 3 45.298 7.89914 10
-2 -7 -3 180.776 18.5935 1
-2 -7 -3 178.236 21.8984 1
2 7 3 162.005 18.6522 7
2 7 3 162.608 14.1462 10
3 7 3 23.4339 7.78453 7
4 7 3 58.9633 11.9387 7
4 7 3 58.4001 7.49867 4
5 7 3 24.9766 5.92419 8
5 7 3 36.2327 11.2071 7
5 7 3 30.9298 5.73065 6
5 7 3 26.82 5.11793 4
6 7 3 215.735 16.4695 6
6 7 3 230.431 20.4385 4
6 7 3 178.274 17.768 8
6 7 3 180.661 25.9394 7
7 7 3 14.2063 7.74715 7
7 7 3 22.8416 6.08188 8
7 7 3 20.609 4.20537 4
7 7 3 24.898 5.135 6
8 7 3 36.2476 7.14376 8
8 7 3 40.2469 13.0607 7
9 7 3 8.21904 3.02847 2
9 7 3 6.48901 2.7817 8
10 7 3 22.3602 3.44984 2
10 7 3 24.7126 4.38714 8
11 7 3 34.2584 3.37319 2
11 7 3 25.2796 3.31692 8
11 -8 -3 8.32061 2.92661 6
11 -8 -3 9.95963 3.94984 2
10 -8 -3 2.63103 5.21095 2
10 -8 -3 2.359 2.4396 6
9 -8 -3 23.4803 5.46558 2
9 -8 -3 23.4703 5.20427 6
8 -8 -3 9.98664 3.72864 2
8 -8 -3 15.0095 4.3802 6
7 -8 -3 4.03933 3.54879 6
7 -8 -3 10.0396 3.26641 2
6 -8 -3 19.0717 4.00864 2
-6 8 3 18.4065 15.3274 10
-6 8 3 27.6723 2.47763 3
-6 8 3 29.1446 10.5412 5
-5 8 3 306.327 35.3109 10
-5 8 3 314.609 18.2817 3
-5 8 3 315.721 30.3682 5
-4 8 3 155.533 19.2269 5
-4 8 3 167.88 23.5196 10
-4 8 3 145.954 10.3918 3
3 -8 -3 -1.2754 3.43567 1
-3 8 3 1.83882 0.67096 3
-3 8 3 5.51221 4.55863 5
-3 8 3 -4.3728 5.31388 10
2 -8 -3 574.1 40.9987 1
2 -8 -3 525.963 42.4445 1
-2 8 3 529.698 43.7979 5
-2 8 3 569.181 31.6979 3
-2 8 3 583.214 46.7172 10
1 -8 -3 61.8254 11.3945 1
1 -8 -3 58.8321 10.7311 1
-1 8 3 65.3606 4.47823 3
-1 8 3 79.031 12.7842 10
-1 8 3 84.5743 13.7579 5
0 -8 -3 118.348 16.8329 1
0 -8 -3 142.157 21.2827 1
0 8 3 143.939 8.4722 3
1 8 3 21.4851 1.88861 3
-2 -8 -3 11.0262 8.88706 1
2 8 3 20.424 4.84781 10
3 8 3 195.634 16.4895 4
3 8 3 193.817 22.558 7
4 8 3 72.9791 14.0118 7
4 8 3 76.8678 9.0961 4
4 8 3 84.5794 8.93891 6
5 8 3 47.1948 13.2033 7
5 8 3 39.8744 8.07717 8
5 8 3 46.4592 6.83668 4
5 8 3 50.0644 7.03695 6
6 8 3 116.017 15.1642 6
6 8 3 93.3116 10.466 4
6 8 3 102.1 11.9165 8
7 8 3 28.9345 13.9713 7
7 8 3 37.6954 6.33012 6
7 8 3 35.4478 6.84458 8
7 8 3 40.1488 5.41064 4
9 8 3 3.84079 2.76062 8
9 8 3 0.68604 1.34534 2
10 8 3 5.08624 2.17677 8
10 8 3 7.93292 1.98685 2
11 -9 -3 9.34231 2.77311 6
10 -9 -3 97.2453 9.82793 6
10 -9 -3 91.6234 7.43668 2
9 -9 -3 126.963 13.5856 6
8 -9 -3 78.5513 10.4096 6
8 -9 -3 77.2366 9.59711 2
-8 9 3 84.3427 5.8479 3
7 -9 -3 65.7124 8.65588 2
-7 9 3 77.466 5.23045 3
-6 9 3 93.5894 23.4364 10
-6 9 3 91.5391 6.13059 3
-5 9 3 16.4812 8.34493 10
-5 9 3 21.8717 10.2374 5
-5 9 3 19.274 1.9878 3
-4 9 3 435.36 43.193 10
-4 9 3 405.36 23.8274 3
-4 9 3 409.725 37.8879 5
-3 9 3 9.2467 1.30036 3
-3 9 3 26.1351 8.3609 10
-3 9 3 10.5774 5.79623 5
-2 9 3 80.9993 5.38416 3
-2 9 3 91.321 18.0456 10
-2 9 3 74.4696 13.7639 5
1 -9 -3 605.988 46.5119 1
1 -9 -3 622.815 49.0471 1
-1 9 3 598.623 35.2434 3
-1 9 3 681.728 51.4142 5
-1 9 3 618.114 49.6902 10
0 -9 -3 177.747 19.0738 1
0 -9 -3 148.235 20.1077 1
0 9 3 138.999 18.3615 10
0 9 3 158.348 9.58027 3
-1 -9 -3 985.339 73.6077 1
-1 -9 -3 1054.32 69.2429 1
1 9 3 956.432 55.4196 3
1 9 3 962.112 66.0356 10
3 9 3 273.492 28.7873 7
4 9 3 53.3657 7.74619 4
4 9 3 52.2589 14.1842 7
5 9 3 86.8878 9.919 4
5 9 3 71.0381 9.6653 8
5 9 3 83.9404 16.0131 7
6 9 3 23.4252 10.0523 7
6 9 3 22.639 5.44859 4
6 9 3 19.7427 3.93596 2
7 9 3 76.9316 8.13465 4
7 9 3 69.5693 7.78416 2
7 9 3 73.8849 19.4314 7
7 9 3 60.3403 8.58192 8
8 9 3 90.8181 10.3912 8
8 9 3 88.4706 9.07497 2
8 9 3 103.93 7.83853 4
9 9 3 14.5784 2.97 2
9 9 3 11.8159 3.55781 8
10 9 3 14.5971 2.65549 2
11 -10 -3 4.30877 2.38097 6
10 -10 -3 5.43703 2.56046 6
9 -10 -3 29.4625 6.86056 6
8 -10 -3 -0.5087 1.46136 2
8 -10 -3 0.96445 2.33783 6
-8 10 3 1.2333 0.95977 3
7 -10 -3 233.716 21.6165 6
-7 10 3 289.838 16.0636 3
6 -10 -3 305.504 21.8794 4
6 -10 -3 349.188 26.0704 6
6 -10 -3 333.123 21.0052 2
5 -10 -3 16.0853 4.91809 4
-5 10 3 6.89625 10.7942 10
-5 10 3 8.78351 10.036 5
-4 10 3 5.19768 7.33602 5
-4 10 3 27.0878 11.8475 10
-4 10 3 3.61778 0.88461 3
-3 10 3 26.887 9.27997 5
-3 10 3 53.5363 14.4988 10
-3 10 3 31.4886 2.74511 3
-2 10 3 17.6588 8.35443 5
-2 10 3 12.3723 1.54988 3
-2 10 3 19.3573 9.35274 10
-1 10 3 77.0792 14.8207 5
-1 10 3 68.1444 14.6464 10
-1 10 3 50.9725 3.91161 3
0 -10 -3 94.6295 18.2959 1
0 -10 -3 104.739 20.415 1
0 10 3 69.2607 14.3061 10
0 10 3 97.8244 16.779 5
0 10 3 90.2395 5.94154 3
-1 -10 -3 -2.033 10.6297 1
-1 -10 -3 24.7056 12.128 1
1 10 3 8.2986 5.86114 10
2 10 3 296.567 23.078 4
3 10 3 118.782 12.6686 4
3 10 3 129.382 19.2045 7
4 10 3 8.83956 7.37932 7
4 10 3 8.90145 4.03959 4
5 10 3 3.16544 3.56553 8
5 10 3 0.52754 2.28479 4
5 10 3 6.53848 5.38876 7
6 10 3 204.778 16.5678 4
6 10 3 155.764 14.1364 2
6 10 3 195.585 16.5828 8
6 10 3 181.626 27.6759 7
7 10 3 1.85975 10.5705 7
8 10 3 41.6535 4.59716 4
8 10 3 38.3758 6.22216 8
8 10 3 30.9576 4.67846 2
9 10 3 17.9969 3.56617 8
10 10 3 53.6909 5.99444 2
11 -11 -3 7.80594 3.40234 6
10 -11 -3 9.02805 2.91045 6
9 -11 -3 175.216 15.5453 6
-9 11 3 170.522 10.4854 3
8 -11 -3 16.1223 4.93848 6
-8 11 3 16.2248 1.94899 3
7 -11 -3 20.7253 6.01385 6
6 -11 -3 39.331 7.01434 6
-6 11 3 35.0688 3.07718 3
5 -11 -3 103.105 11.1709 4
-5 11 3 154.472 29.6915 5
-5 11 3 114.321 7.39229 3
-4 11 3 5.19135 1.05218 3
-4 11 3 -4.889 8.98433 5
-4 11 3 2.85665 9.0457 10
-3 11 3 70.0147 5.0339 3
-3 11 3 52.6347 16.1516 10
-3 11 3 72.8008 17.6437 5
-2 11 3 139.723 22.6169 5
-2 11 3 113.992 21.7293 10
-1 11 3 243.326 28.7514 5
-1 11 3 223.887 27.0472 10
-1 11 3 212.481 13.2897 3
0 11 3 6.44323 1.24923 3
0 11 3 9.77151 6.37583 10
0 11 3 2.84198 5.70024 5
1 11 3 37.8219 7.56922 4
1 11 3 44.0853 3.40347 3
1 11 3 47.8039 11.4991 10
2 11 3 16.0094 4.87118 4
3 11 3 19.3575 7.98418 7
3 11 3 21.5168 5.83709 4
-4 -11 -3 87.6408 16.4657 4
4 11 3 85.6316 14.1168 4
4 11 3 95.8972 18.5146 7
5 11 3 5.95191 3.89231 4
5 11 3 2.31559 6.84554 7
6 11 3 366.881 26.236 4
6 11 3 354.257 24.2389 2
6 11 3 302.318 24.5138 8
6 11 3 407.439 40.9592 7
7 11 3 84.88 9.66596 8
7 11 3 82.9215 9.17735 4
8 11 3 3.47431 1.60371 2
8 11 3 4.74097 3.12037 8
9 11 3 16.8949 2.79985 2
-10 -11 -3 29.3118 2.45047 3
10 11 3 21.652 2.46738 2
11 -12 -3 69.4827 6.12596 6
10 -12 -3 87.3296 8.57226 6
9 -12 -3 2.4001 1.91924 6
-9 12 3 1.78598 0.88542 3
8 -12 -3 129.094 13.6228 6
-8 12 3 131.33 8.3852 3
7 -12 -3 103.733 12.6444 6
-7 12 3 124.545 7.78469 3
6 -12 -3 356.375 29.2838 6
-6 12 3 414.727 23.0057 3
5 -12 -3 5.19538 3.12842 4
-5 12 3 8.50561 1.50968 3
4 -12 -3 298.127 24.9609 4
-4 12 3 306.957 18.7518 3
-4 12 3 402.626 43.2538 5
-3 12 3 53.745 4.18327 3
-3 12 3 63.2962 20.9147 10
-3 12 3 63.5293 24.0957 5
-2 12 3 68.8362 4.99699 3
-2 12 3 66.9699 17.7691 10
-2 12 3 73.781 19.0632 5
-1 12 3 178.916 11.1927 3
-1 12 3 177.236 26.4012 10
-1 12 3 188.994 29.2285 5
0 12 3 167.928 10.287 3
0 12 3 148.868 24.273 10
0 12 3 161.128 15.6469 4
1 12 3 9.37247 4.05938 4
1 12 3 16.4298 11.18 10
1 12 3 16.042 1.86905 3
2 12 3 10.8876 4.59225 4
3 12 3 35.8748 7.58711 4
4 12 3 1.88403 2.03876 4
4 12 3 -4.4115 4.43226 7
5 12 3 -0.9616 1.64211 2
5 12 3 7.09318 10.0959 7
5 12 3 1.60109 2.14782 4
6 12 3 60.8869 8.82832 4
7 12 3 200.004 16.0649 2
7 12 3 260.397 18.3491 4
8 12 3 10.4066 2.48666 2
8 12 3 6.42902 1.82399 4
-9 -12 -3 29.3708 2.74569 3
9 12 3 31.5172 4.36033 2
10 -13 -3 61.6774 6.61725 6
9 -13 -3 96.173 9.90255 6
-9 13 3 101.496 6.46737 3
8 -13 -3 14.8429 4.09563 6
-8 13 3 14.5255 2.06961 3
7 -13 -3 21.1494 5.78723 6
-7 13 3 25.267 2.47187 3
5 -13 -3 115.238 12.0454 4
-5 13 3 118.855 7.83824 3
-4 13 3 49.0033 3.96374 3
3 -13 -3 164.239 16.658 4
-3 13 3 144.367 9.65101 3
-2 13 3 0.44228 0.69094 3
-1 13 3 526.857 45.7066 4
-1 13 3 548.839 53.6693 10
-1 13 3 540.178 31.1702 3
0 13 3 334.077 27.5364 4
0 13 3 262.552 16.8534 3
0 13 3 259.487 46.2206 10
1 13 3 360.755 30.2527 4
1 13 3 465.09 24.6178 3
-2 -13 -3 187.296 20.3833 4
2 13 3 193.018 17.8222 4
-3 -13 -3 160.475 19.3473 4
3 13 3 209.088 20.882 4
3 13 3 123.648 30.5523 7
-4 -13 -3 9.05327 6.381 4
4 13 3 10.791 3.99247 4
5 13 3 4.06466 8.88562 7
5 13 3 6.12286 2.11779 2
5 13 3 8.96397 3.09128 4
6 13 3 8.74817 3.5316 4
6 13 3 3.72108 1.94017 2
7 13 3 33.4417 4.25769 2
8 13 3 10.705 2.20521 2
-9 -13 -3 29.1346 2.67261 3
10 -14 -3 1.90547 1.57836 6
9 -14 -3 1.87372 2.69804 6
-9 14 3 2.80822 0.78355 3
8 -14 -3 182.065 15.8811 6
-8 14 3 167.394 10.6507 3
7 -14 -3 39.188 6.76191 6
-7 14 3 36.5576 3.20324 3
6 -14 -3 255.511 22.3439 6
-6 14 3 269.614 16.0711 3
5 -14 -3 8.80548 3.57127 4
-5 14 3 8.34924 1.66026 3
4 -14 -3 124.908 13.7912 4
3 -14 -3 86.4127 11.2157 4
-3 14 3 72.9778 5.59567 3
2 -14 -3 264.808 24.5904 4
-2 14 3 266.622 16.2047 3
-1 14 3 78.9901 10.939 4
-1 14 3 67.4369 5.23745 3
0 -14 -3 2.70965 4.37705 4
0 14 3 4.37361 1.19387 3
0 14 3 14.626 4.28013 4
-1 -14 -3 60.7493 12.9221 4
1 14 3 47.9492 12.3233 4
-2 -14 -3 98.5182 7.02238 3
2 14 3 109.157 12.4949 4
-3 -14 -3 229.52 23.3926 4
3 14 3 182.863 27.8212 7
3 14 3 214.202 19.243 4
4 14 3 38.4505 6.76268 4
4 14 3 42.8008 12.4182 7
4 14 3 26.4087 4.15663 2
-5 -14 -3 25.7139 8.3394 4
5 14 3 48.7656 17.206 7
5 14 3 21.1279 5.68835 4
6 14 3 7.71925 2.72261 4
7 14 3 6.84814 1.79022 2
8 14 3 9.14867 1.90103 2
10 -15 -3 3.38148 1.30188 6
9 -15 -3 25.684 4.31214 6
-9 15 3 22.7011 2.14781 3
8 -15 -3 2.28952 1.71822 6
7 -15 -3 42.7267 6.91468 6
-7 15 3 36.3251 3.22056 3
-6 15 3 23.0276 2.45984 3
5 -15 -3 9.38399 3.7757 6
5 -15 -3 7.6653 3.14067 4
-5 15 3 11.9731 1.996 3
4 -15 -3 37.8492 7.62156 4
-4 15 3 51.4012 4.09148 3
3 -15 -3 94.6164 12.6314 4
-3 15 3 95.7508 6.81358 3
2 -15 -3 355.684 29.6691 4
-2 15 3 351.995 21.7268 3
1 -15 -3 92.8986 13.1495 4
-1 15 3 86.6862 12.613 4
0 -15 -3 163.776 17.7231 4
0 15 3 121.402 14.0365 4
-1 -15 -3 222.199 22.2965 4
1 15 3 197.03 18.4022 4
-2 -15 -3 209.188 21.8573 4
2 15 3 191.541 17.8782 4
2 15 3 170.878 26.9078 7
-3 -15 -3 118.707 15.6368 4
-3 -15 -3 98.2711 7.27443 3
3 15 3 107.551 12.3851 4
3 15 3 126.467 23.35 7
-4 -15 -3 -2.9448 3.94979 4
4 15 3 8.04295 3.98343 4
4 15 3 -8.3769 11.134 7
-5 -15 -3 59.2081 11.4147 4
5 15 3 43.4831 6.89275 4
5 15 3 33.421 5.67254 2
-6 -15 -3 15.8286 2.13255 3
6 15 3 12.6078 3.81921 4
6 15 3 9.11462 3.06486 2
-7 -15 -3 182.292 11.5775 3
7 15 3 173.572 13.3018 4
9 -16 -3 48.0715 5.5329 6
8 -16 -3 82.6187 9.89244 6
7 -16 -3 98.597 10.6625 6
-7 16 3 88.9699 6.24554 3
6 -16 -3 5.45964 2.84375 6
5 -16 -3 112.219 10.4848 4
-5 16 3 107.196 7.53255 3
4 -16 -3 154.824 15.5751 4
-4 16 3 168.488 10.6768 3
3 -16 -3 355.938 28.8195 4
-3 16 3 361.546 21.5342 3
2 -16 -3 27.7018 7.73381 4
-2 16 3 29.3784 2.97752 3
1 -16 -3 355.157 28.2429 4
-1 16 3 304.449 18.115 3
-1 16 3 249.941 23.5579 4
0 -16 -3 11.4734 5.42205 4
0 16 3 12.8609 1.87652 3
-1 -16 -3 7.55462 4.70405 4
1 16 3 -0.0365 1.00771 3
1 16 3 3.25156 2.89141 4
-2 -16 -3 148.026 20.0235 4
2 16 3 176.613 34.4945 7
2 16 3 96.6563 12.1696 4
-3 -16 -3 67.7729 11.6531 4
3 16 3 73.2602 9.91374 4
-4 -16 -3 10.3282 4.62109 4
-4 -16 -3 3.58743 1.44233 3
4 16 3 3.55689 3.63061 4
-5 -16 -3 6.31427 5.10603 4
-5 -16 -3 10.4778 1.79664 3
5 16 3 11.5399 3.53166 4
-6 -16 -3 89.826 6.21317 3
6 16 3 95.051 9.5501 4
7 16 3 31.1683 4.06268 4
9 -17 -3 2.17706 1.32192 6
8 -17 -3 27.4054 3.97608 6
-8 17 3 19.7969 2.0433 3
7 -17 -3 1.29616 1.57187 6
-7 17 3 1.65085 0.79518 3
6 -17 -3 10.962 4.09158 6
-6 17 3 7.79508 1.46151 3
5 -17 -3 11.8064 2.87028 4
5 -17 -3 10.1951 3.36897 6
4 -17 -3 32.8685 6.53083 4
4 -17 -3 22.9086 5.73507 6
-4 17 3 36.2457 3.31157 3
3 -17 -3 140.967 15.8701 4
-3 17 3 127.448 8.80337 3
2 -17 -3 3.3856 2.78176 4
-2 17 3 0.79395 0.86684 3
1 -17 -3 9.44675 5.05599 4
-1 17 3 4.61787 4.46032 4
-1 17 3 5.02481 1.23587 3
0 -17 -3 21.7568 6.49219 4
0 17 3 22.842 2.40496 3
0 17 3 10.8346 4.95179 4
-1 -17 -3 56.3398 13.4077 4
1 17 3 24.9146 6.38131 4
-2 -17 -3 4.71262 3.82755 4
2 17 3 7.58106 2.50643 4
-3 -17 -3 175.017 18.2666 4
3 17 3 163.246 15.814 4
-4 -17 -3 -1.1688 2.70384 4
4 17 3 1.59242 2.12082 4
-5 -17 -3 28.9511 6.74023 4
5 17 3 16.1618 4.17983 4
6 17 3 40.2958 5.21129 4
7 17 3 28.6613 3.16066 4
8 -18 -3 9.67107 2.32827 6
-8 18 3 9.56747 1.32751 3
7 -18 -3 1.35194 1.64757 6
-7 18 3 0.14109 0.62613 3
6 -18 -3 2.94906 2.11107 6
-6 18 3 1.55778 0.97231 3
5 -18 -3 0.61459 1.55044 6
-5 18 3 0.17717 0.85199 3
4 -18 -3 5.94949 2.95168 4
4 -18 -3 4.12393 2.50421 6
-4 18 3 5.5195 1.36336 3
3 -18 -3 13.0302 4.46491 4
-3 18 3 9.66232 1.78043 3
2 -18 -3 50.6659 8.34214 4
-2 18 3 38.2825 3.52618 3
1 -18 -3 5.83886 3.55575 4
-1 18 3 8.77314 5.42397 4
-1 18 3 6.94622 1.56138 3
0 -18 -3 43.6404 9.66789 4
0 18 3 41.3373 8.03749 4
0 18 3 44.7877 3.66569 3
1 18 3 3.11146 2.39308 4
-2 -18 -3 7.96281 3.52698 4
2 18 3 14.2807 4.40768 4
-3 -18 -3 -2.4187 2.69013 4
3 18 3 9.9733 4.59077 4
-4 -18 -3 2.59389 3.54233 4
4 18 3 4.47466 2.20948 4
-5 -18 -3 10.5181 4.67894 4
5 18 3 13.002 3.34074 4
6 18 3 29.602 4.05052 4
7 -19 -3 22.8851 3.5348 6
-7 19 3 17.5858 1.94071 3
6 -19 -3 0.3958 1.28183 6
-6 19 3 1.07934 0.7198 3
5 -19 -3 3.1094 2.06429 6
-5 19 3 3.27232 0.98653 3
4 -19 -3 2.31254 2.69372 6
4 -19 -3 6.98802 3.43912 4
-4 19 3 4.19464 1.05851 3
3 -19 -3 3.91203 2.38323 4
3 -19 -3 2.73421 2.52494 6
2 -19 -3 27.9763 6.59773 4
2 -19 -3 34.6101 6.60643 6
-2 19 3 43.9027 3.44028 3
1 -19 -3 19.6441 5.54299 4
-1 19 3 20.7341 2.37775 3
-1 19 3 28.4361 7.73628 4
0 -19 -3 127.598 13.7266 4
0 19 3 83.8682 14.5634 4
-1 -19 -3 3.76976 2.81596 4
1 19 3 2.18002 2.33025 4
-2 -19 -3 110.664 13.5673 4
2 19 3 112.083 11.452 4
-3 -19 -3 2.85717 2.73166 4
-4 -19 -3 101.271 11.1534 4
4 19 3 91.4503 9.46711 4
5 19 3 6.0344 1.93179 4
6 -20 -3 -0.1897 1.29019 6
-6 20 3 0.80092 0.6566 3
5 -20 -3 2.40132 1.77201 6
-5 20 3 0.63041 0.56942 3
4 -20 -3 3.90699 2.12179 6
3 -20 -3 5.69146 2.21578 4
3 -20 -3 0.82133 2.03604 6
-3 20 3 2.57058 0.91702 3
2 -20 -3 54.5239 7.03058 6
2 -20 -3 59.6513 7.81361 4
-2 20 3 65.5653 5.11643 3
1 -20 -3 75.1769 9.26862 4
1 -20 -3 69.4178 7.81677 6
-1 20 3 65.6042 4.82578 3
0 -20 -3 3.4856 2.69816 4
0 -20 -3 2.22946 2.39442 6
0 20 3 7.93137 4.01656 4
-1 -20 -3 5.65747 5.01401 6
1 20 3 -0.2495 2.64982 4
-2 -20 -3 4.15805 2.77057 4
2 20 3 4.82509 2.7522 4
-3 -20 -3 0.17738 2.32879 4
3 20 3 -0.9084 1.57404 4
-4 -20 -3 24.3063 4.75083 4
4 20 3 27.9863 4.20555 4
5 -21 -3 50.9992 5.28244 6
4 -21 -3 171.814 15.5598 6
3 -21 -3 14.9568 4.14113 4
3 -21 -3 11.6542 3.11668 6
-3 21 3 12.5351 2.05605 3
2 -21 -3 4.03866 2.13948 4
2 -21 -3 2.21747 1.96187 6
1 -21 -3 0.30301 1.429 4
1 -21 -3 2.38763 3.78432 6
0 -21 -3 1.50146 1.78527 4
0 -21 -3 4.30063 3.19482 6
0 21 3 -4.0108 4.10304 4
-1 -21 -3 9.15071 3.22831 4
1 21 3 4.9077 2.95132 4
-2 -21 -3 27.357 5.3189 4
2 21 3 33.4265 4.92282 4
-3 -21 -3 -0.2075 1.79928 4
3 21 3 0.70251 1.54995 4
2 -22 -3 27.8916 3.55863 4
1 -22 -3 -0.206 1.94922 4
0 -22 -3 64.6973 7.75115 4
-1 -22 -3 -2.3789 2.09207 4
-2 -22 4 49.3272 5.49518 4
-1 -22 4 16.1994 3.11625 4
5 21 -4 8.42748 2.46414 4
-5 -21 4 12.9584 3.87992 4
4 21 -4 14.3297 3.69289 4
-4 -21 4 10.8548 3.0228 4
3 21 -4 7.84348 2.8024 4
-3 -21 4 16.1543 4.23592 4
2 21 -4 123.768 12.0346 4
-2 -21 4 136.077 11.9789 4
-1 -21 4 12.8196 3.24678 4
0 -21 4 10.7407 2.96989 4
1 -21 4 33.5684 3.47125 4
6 20 -4 28.0653 4.532 4
-6 -20 4 31.4302 6.09415 4
5 20 -4 47.9623 6.08231 4
4 20 -4 5.19112 2.37768 4
-4 -20 4 0.60243 1.86566 4
3 20 -4 -0.4105 2.32408 4
-3 -20 4 3.04309 2.70471 4
2 20 -4 58.9976 8.28505 4
-2 -20 4 64.2613 8.79342 4
-1 -20 4 142.239 15.7822 4
0 -20 4 13.5205 3.95787 4
1 -20 4 20.4839 4.10106 4
7 19 -4 0.39153 1.53822 4
6 19 -4 11.7855 2.97601 4
-6 -19 4 12.6761 4.45509 4
5 19 -4 3.80449 1.83864 4
-5 -19 4 -1.0634 2.75369 4
4 19 -4 33.7452 6.30308 4
-4 -19 4 39.0156 9.5651 4
3 19 -4 15.1633 4.14624 4
-3 -19 4 18.7011 4.87442 4
2 19 -4 13.3179 3.75576 4
-2 -19 4 12.8673 4.42738 4
1 19 -4 97.6034 13.0589 4
-1 -19 4 140.214 13.748 4
0 -19 4 16.3485 4.68263 4
1 -19 4 163.679 13.9774 4
2 -19 4 3.69774 2.10967 4
-7 -18 4 -6.8953 7.28145 4
6 18 -4 2.7963 2.32336 4
-6 -18 4 12.2899 4.36066 4
5 18 -4 4.28991 2.97512 4
-5 -18 4 3.18474 2.9378 4
4 18 -4 12.4495 4.27362 4
-4 -18 4 10.9477 4.50286 4
3 18 -4 77.4785 9.97778 4
-3 -18 4 94.6052 13.603 4
2 18 -4 116.735 13.532 4
-2 -18 4 138.192 14.4829 4
1 18 -4 -2.7864 3.64998 4
-1 -18 4 4.83129 3.4487 4
0 -18 4 22.7099 5.95941 4
-1 18 -4 28.4245 3.01533 3
1 -18 4 42.9599 6.94186 4
-2 18 -4 0.61227 0.71071 3
2 -18 4 -3.8327 3.04829 6
2 -18 4 4.98008 2.4231 4
-3 18 -4 10.7485 1.82021 3
3 -18 4 15.9403 3.2331 6
4 -18 4 81.3491 7.45585 6
5 -18 4 1.14987 1.47246 6
8 17 -4 18.4806 3.37903 4
7 17 -4 0.07419 1.19681 4
-7 -17 4 0.84814 5.62224 4
-7 -17 4 2.05175 2.99746 9
6 17 -4 9.59298 3.53796 4
-6 -17 4 12.9116 5.53028 9
-6 -17 4 13.6162 5.51988 4
5 17 -4 44.4174 7.64295 4
-5 -17 4 42.9739 8.53712 4
4 17 -4 14.9256 4.78123 4
-4 -17 4 24.1457 6.59416 4
3 17 -4 66.1225 9.67412 4
-3 -17 4 84.1334 13.6682 4
2 17 -4 137.159 14.58 4
-2 -17 4 141.125 15.8502 4
1 17 -4 91.595 11.638 4
-1 -17 4 103.651 13.3476 4
0 17 -4 7.82033 1.66355 3
0 -17 4 8.78475 4.77118 4
1 -17 4 4.93248 2.55544 4
-2 17 -4 42.3236 3.9552 3
2 -17 4 44.7327 6.56031 4
2 -17 4 44.0477 6.5291 6
-3 17 -4 6.3387 1.57554 3
3 -17 4 10.5365 3.31695 6
-4 17 -4 14.2258 2.00585 3
4 -17 4 20.7854 3.86103 6
5 -17 4 16.3264 3.04452 6
6 -17 4 3.30148 1.8687 6
9 16 -4 1.2818 1.59424 4
-9 -16 4 2.60944 2.25971 9
8 16 -4 3.86279 2.30188 4
-8 -16 4 5.78325 2.31162 9
7 16 -4 3.40922 2.59724 4
-7 -16 4 6.14018 2.93298 9
-7 -16 4 -2.0273 5.36975 4
-7 -16 4 7.78526 2.23163 3
6 16 -4 35.4931 7.75607 4
-6 -16 4 19.4323 5.74598 4
5 16 -4 4.0445 2.4679 4
-5 -16 4 9.32995 4.61258 4
4 16 -4 17.8172 6.0426 4
-4 -16 4 29.6779 10.8716 4
3 16 -4 230.855 22.5376 4
-3 -16 4 169.661 19.1629 4
2 16 -4 253.037 21.844 4
1 16 -4 8.07604 4.72883 4
-1 -16 4 8.76251 4.74074 4
0 16 -4 125.353 9.15289 3
0 -16 4 151.565 15.3519 4
1 -16 4 35.7686 6.89226 4
1 -16 4 53.8869 10.0919 6
-2 16 -4 419.316 23.8856 3
2 -16 4 354.099 26.6647 6
2 -16 4 413.209 29.0671 4
-3 16 -4 64.4923 4.99797 3
3 -16 4 54.9535 7.0202 4
3 -16 4 59.894 7.40916 6
-4 16 -4 25.4295 2.83612 3
4 -16 4 37.4129 5.31067 6
-5 16 -4 48.7038 3.81308 3
5 -16 4 39.8717 7.56936 6
6 -16 4 24.3061 3.88895 6
7 -16 4 5.38379 1.63528 6
9 15 -4 20.3083 3.54496 4
-9 -15 4 15.0979 3.5485 9
8 15 -4 38.6919 5.71052 4
-8 -15 4 35.673 5.99759 9
-8 -15 4 32.4878 3.20932 3
7 15 -4 16.7976 4.95673 4
-7 -15 4 16.6095 2.2606 3
6 15 -4 49.2097 7.59913 4
-6 -15 4 59.6118 10.5083 4
-6 -15 4 45.676 6.9293 9
-6 -15 4 41.8399 3.89192 3
5 15 -4 35.9628 7.00672 4
-5 -15 4 35.0639 6.13046 9
-5 -15 4 25.7427 3.02295 3
-5 -15 4 21.841 6.65298 4
4 15 -4 56.1125 9.77846 4
-4 -15 4 63.6818 7.99585 9
-4 -15 4 66.0397 11.4165 4
3 15 -4 244.478 21.8779 4
2 15 -4 166.007 16.6562 4
1 15 -4 65.0466 11.6225 4
1 15 -4 86.4349 6.42527 3
-1 -15 4 104.415 13.3911 4
0 15 -4 29.8083 3.3018 3
0 -15 4 40.4628 7.87549 4
-1 15 -4 530.352 29.947 3
1 -15 4 467.231 33.3371 6
1 -15 4 513.514 36.6741 4
2 -15 4 59.9123 8.46066 4
2 -15 4 56.6241 7.47627 6
-3 15 -4 72.0401 5.54517 3
3 -15 4 73.349 9.59479 6
3 -15 4 60.5556 10.6757 4
-4 15 -4 53.5727 4.5056 3
4 -15 4 59.1722 7.33724 6
-5 15 -4 69.5396 5.1461 3
5 -15 4 66.3622 7.80555 6
6 -15 4 1.71353 2.32162 6
7 -15 4 7.80964 2.40122 6
8 -15 4 35.5553 3.62275 6
-10 -14 4 10.4489 3.42767 9
-10 -14 4 12.7777 1.67353 3
9 14 -4 25.6353 5.70254 4
-9 -14 4 17.7847 2.37778 3
8 14 -4 176.443 15.5942 4
-8 -14 4 182.461 11.5941 3
7 14 -4 298 23.7274 4
-7 -14 4 283.932 17.761 3
6 14 -4 412.979 53.2452 7
6 14 -4 340.421 27.9303 4
-6 -14 4 338.773 21.3999 3
-6 -14 4 384.781 33.6337 4
5 14 -4 22.9522 5.79697 4
-5 -14 4 28.9913 7.97215 4
-5 -14 4 34.3231 3.23551 3
4 14 -4 265.563 23.2185 4
-4 -14 4 265.162 24.9457 4
-3 -14 4 122.915 15.2254 4
2 14 -4 198.868 13.412 3
2 14 -4 237.237 21.8422 4
-2 -14 4 222.927 21.3222 4
1 14 -4 5.4014 1.40404 3
1 14 -4 -4.3203 4.00702 4
-1 -14 4 0.57108 2.94717 4
0 14 -4 3.61226 1.3645 3
0 -14 4 7.84743 4.96289 4
1 -14 4 14.8454 4.4512 4
1 -14 4 20.0746 5.05818 6
-2 14 -4 152.73 10.0149 3
2 -14 4 148.298 14.4678 4
2 -14 4 139.325 13.5079 6
-3 14 -4 119.046 8.49751 3
3 -14 4 126.375 12.4737 6
3 -14 4 127.835 12.0145 4
4 -14 4 71.8921 11.868 6
5 -14 4 39.4268 5.91778 6
6 -14 4 10.0147 3.13658 6
7 -14 4 17.3642 3.32183 6
8 -14 4 26.4081 3.63466 6
-11 -13 4 114.028 10.1978 9
10 13 -4 2.20709 2.21707 8
9 13 -4 3.75125 1.87248 4
9 13 -4 5.24738 3.19991 8
-9 -13 4 3.03133 1.11569 3
8 13 -4 6.16542 3.04969 8
8 13 -4 4.54485 2.70394 4
-8 -13 4 4.20081 1.47126 3
7 13 -4 300.938 42.6677 7
7 13 -4 435.445 26.7559 8
7 13 -4 342.326 27.873 4
-7 -13 4 357.98 22.3227 3
6 13 -4 542.841 31.0682 8
6 13 -4 406.953 46.8996 7
6 13 -4 452.839 34.4597 4
-6 -13 4 404.946 36.1954 4
-6 -13 4 478.783 27.8358 3
5 13 -4 5.78395 3.63021 4
-5 -13 4 2.5101 4.32638 4
4 13 -4 33.8749 8.22711 4
-4 -13 4 37.3535 9.15302 4
-4 -13 4 22.9097 2.69225 3
3 13 -4 38.6502 8.5335 4
-3 -13 4 18.5383 5.70933 4
-3 -13 4 26.7314 5.22712 9
2 13 -4 5.28605 3.63466 4
-2 -13 4 6.88979 3.53302 4
1 13 -4 192.1 18.79 4
1 13 -4 222.848 13.5401 3
-1 -13 4 217.183 20.2323 4
0 13 -4 131.905 9.00815 3
0 -13 4 133.825 14.8572 4
-1 13 -4 53.0048 4.66084 3
1 -13 4 69.6677 8.79019 6
1 -13 4 56.02 9.80106 4
-2 13 -4 1.10285 0.8963 3
2 -13 4 3.4088 2.24246 4
2 -13 4 3.17253 2.70352 6
3 -13 4 52.241 7.95527 6
3 -13 4 59.0951 7.53881 4
-4 13 -4 35.2921 3.2338 3
4 -13 4 26.7914 4.90569 4
4 -13 4 33.1359 7.1411 6
-5 13 -4 34.4043 3.15892 3
5 -13 4 34.5074 5.88933 6
-6 13 -4 93.782 6.5368 3
6 -13 4 99.1759 9.91364 6
7 -13 4 30.5289 4.6131 6
8 -13 4 19.0872 3.40507 6
11 12 -4 30.1471 6.21248 8
-11 -12 4 22.5685 2.21946 3
-11 -12 4 19.08 3.77917 9
10 12 -4 9.11082 3.90348 8
-10 -12 4 5.56617 1.40681 3
9 12 -4 27.4984 5.06292 8
9 12 -4 12.9659 3.73393 4
-9 -12 4 16.8246 2.3718 3
8 12 -4 16.2736 4.58134 4
8 12 -4 23.0856 4.33172 8
-8 -12 4 19.2931 2.61393 3
7 12 -4 209.422 15.9623 8
7 12 -4 190.164 17.8737 4
7 12 -4 239.12 33.843 7
-7 -12 4 184.308 12.867 3
6 12 -4 5.49732 2.97852 8
6 12 -4 6.34315 3.05154 4
6 12 -4 11.2349 10.824 7
-6 -12 4 3.20237 1.35168 3
-6 -12 4 8.19297 6.9895 4
5 12 -4 45.116 6.77023 8
5 12 -4 51.0702 8.2133 4
-5 -12 4 52.7913 11.1296 4
-5 -12 4 52.6339 4.46842 3
4 12 -4 13.5113 4.39167 4
4 12 -4 21.948 18.5144 5
-4 -12 4 11.1695 2.01707 3
-4 -12 4 14.3843 6.52854 4
3 12 -4 100.193 25.1272 5
3 12 -4 141.083 14.6451 4
-3 -12 4 147.465 9.14283 3
-3 -12 4 148.904 13.2587 9
-3 -12 4 126.876 15.3118 4
2 12 -4 16.5363 5.14754 4
2 12 -4 17.9286 2.27569 3
2 12 -4 29.5399 12.9361 5
-2 -12 4 19.7633 5.10179 9
-2 -12 4 20.6115 5.13849 4
1 12 -4 143.849 31.1911 5
1 12 -4 161.296 10.1806 3
1 12 -4 142.888 17.5775 4
-1 -12 4 153.48 16.2376 4
0 12 -4 -5.9891 14.8181 5
0 -12 4 8.55462 3.66942 4
-1 12 -4 139.42 9.1616 3
1 -12 4 138.258 14.0955 4
1 -12 4 129.452 12.8052 6
-2 12 -4 100.072 6.72497 3
2 -12 4 84.9636 10.2352 6
2 -12 4 84.9851 10.3111 4
-3 12 -4 188.887 12.2602 3
3 -12 4 194.526 16.9042 6
3 -12 4 197.589 16.1666 4
-4 12 -4 87.6807 6.75457 3
4 -12 4 106.842 11.2316 6
4 -12 4 103.726 9.15311 4
-5 12 -4 52.7118 4.3634 3
5 -12 4 64.4907 8.23271 6
-6 12 -4 55.8734 5.54546 3
6 -12 4 68.169 7.98449 6
7 -12 4 10.7831 2.96781 6
8 -12 4 11.4936 2.97604 6
9 -12 4 16.7397 3.64993 6
11 11 -4 22.5481 4.74218 8
-11 -11 4 22.0782 2.66385 3
10 11 -4 45.8285 5.11089 2
10 11 -4 64.6646 7.90211 8
-10 -11 4 57.6914 4.59073 3
9 11 -4 34.1824 5.46733 4
9 11 -4 22.3703 4.89627 8
9 11 -4 28.355 4.07342 2
-9 -11 4 24.4963 3.05505 3
8 11 -4 36.4643 6.26695 4
8 11 -4 20.6842 27.2802 7
8 11 -4 34.3759 5.77406 8
-8 -11 4 29.3944 3.39846 3
7 11 -4 95.8371 10.3406 8
7 11 -4 96.3356 11.2941 4
7 11 -4 90.2856 20.867 7
-7 -11 4 99.9069 7.3571 3
6 11 -4 686.63 41.7396 8
6 11 -4 604.712 42.9975 4
6 11 -4 641.954 54.4878 7
-6 -11 4 577.911 47.468 4
-6 -11 4 588.602 36.1987 3
5 11 -4 231.188 20.4166 4
5 11 -4 267.386 18.4571 8
5 11 -4 129.482 45.5861 5
-5 -11 4 227.913 14.7879 3
-5 -11 4 237.826 23.0812 4
4 11 -4 69.3571 9.76457 4
4 11 -4 81.7695 8.59504 8
4 11 -4 73.2626 18.0036 5
-4 -11 4 63.5572 5.3684 3
-4 -11 4 82.564 11.3867 4
3 11 -4 38.9802 8.41493 4
3 11 -4 26.4886 13.7328 5
-3 -11 4 33.4077 4.29908 3
-3 -11 4 58.0399 11.1371 4
2 11 -4 0.60202 2.4558 4
2 11 -4 0.55992 8.22698 5
2 11 -4 0.99715 0.76386 3
-2 -11 4 3.84687 3.88732 4
-2 -11 4 1.4819 1.22741 3
-2 -11 4 1.15458 1.86478 9
1 11 -4 129.155 8.67857 3
1 11 -4 135.888 24.1932 5
-1 -11 4 140.629 11.7215 9
-1 -11 4 118.701 13.5386 4
0 11 -4 5.26181 1.41342 3
0 11 -4 9.86137 11.512 5
0 -11 4 9.77517 3.56257 4
-1 11 -4 0.13522 11.0199 5
-1 11 -4 6.05572 1.40661 3
1 -11 4 3.16955 3.12162 6
1 -11 4 5.12666 3.45788 4
2 -11 4 72.4976 8.40359 6
2 -11 4 59.1926 8.08412 4
3 -11 4 11.1333 3.66776 6
3 -11 4 7.92774 3.11638 4
4 -11 4 76.4743 7.77996 4
4 -11 4 79.8429 9.39604 6
-5 11 -4 135.507 8.92487 3
-6 11 -4 2.24747 0.90439 3
7 -11 4 12.1138 3.70778 6
8 -11 4 21.5921 4.0219 6
9 -11 4 28.3601 3.78651 6
12 10 -4 9.62921 3.03614 8
-12 -10 4 3.52403 2.14595 9
11 10 -4 -2.0272 1.26937 2
11 10 -4 -0.1908 3.68975 8
-11 -10 4 1.2972 0.85403 3
10 10 -4 35.1511 7.04167 8
10 10 -4 29.4646 4.03182 2
-10 -10 4 33.501 3.34117 3
9 10 -4 0.25531 2.10062 4
9 10 -4 4.00336 1.689 2
9 10 -4 4.74066 3.6678 8
-9 -10 4 6.41317 1.6173 3
8 10 -4 0.80726 13.8298 7
8 10 -4 7.04489 2.4407 2
8 10 -4 7.60776 3.7085 8
8 10 -4 10.6758 3.41245 4
-8 -10 4 11.1309 2.25781 3
7 10 -4 1231.42 74.8399 8
7 10 -4 1218.23 90.4505 7
7 10 -4 1236.49 76.7398 4
-7 -10 4 1243.71 70.8935 3
6 10 -4 22.5465 10.6128 7
6 10 -4 14.5374 4.5081 8
6 10 -4 16.9483 5.31722 4
-6 -10 4 16.7511 2.30333 3
5 10 -4 42.5464 7.09673 4
5 10 -4 30.2534 12.5288 5
5 10 -4 57.1883 6.74691 8
-5 -10 4 61.8443 12.0832 4
-5 -10 4 41.687 3.97646 3
4 10 -4 448.848 32.7393 4
4 10 -4 450.751 45.1495 5
-4 -10 4 469.377 26.9832 3
3 10 -4 16.2643 4.65571 4
3 10 -4 25.0131 11.1884 5
-3 -10 4 23.8495 2.4477 3
-3 -10 4 30.5279 6.86861 4
2 10 -4 0.7814 0.65859 3
2 10 -4 2.20266 6.6187 5
-2 -10 4 7.02434 4.09758 4
-2 -10 4 2.661 1.91721 9
-2 -10 4 0.23018 0.95085 3
1 10 -4 50.1818 16.3822 5
1 10 -4 45.0683 3.92629 3
-1 -10 4 66.1356 8.62893 4
0 10 -4 130.801 22.9403 5
0 10 -4 114.209 7.97459 3
0 -10 4 113.286 12.329 4
0 -10 4 134.493 11.2887 9
-1 10 -4 87.241 22.1475 5
1 -10 4 71.6487 11.8285 4
-2 10 -4 680.848 36.6163 3
-2 10 -4 608.362 61.5857 5
2 -10 4 606.493 42.0328 6
2 -10 4 623.992 41.4556 4
-3 10 -4 4.53043 1.07981 3
3 -10 4 9.43383 3.11732 6
3 -10 4 6.22034 3.07427 4
-4 10 -4 47.7348 3.94493 3
4 -10 4 52.6894 9.40478 6
4 -10 4 51.5203 6.46208 4
5 -10 4 1183.49 72.6356 6
-6 10 -4 23.264 2.47386 3
7 -10 4 11.6063 3.87363 6
7 -10 4 4.62811 4.31261 8
8 -10 4 10.5588 2.89228 6
9 -10 4 9.31442 2.11032 6
12 9 -4 2.77935 1.78176 2
12 9 -4 4.80809 3.86187 8
-12 -9 4 5.65859 1.09221 3
-12 -9 4 5.31768 2.4186 9
11 9 -4 29.6469 3.71272 2
11 9 -4 44.0285 15.4876 8
-11 -9 4 34.2784 3.15865 3
10 9 -4 56.0031 6.05953 2
10 9 -4 70.5001 10.7488 8
9 9 -4 0.84777 3.60167 8
9 9 -4 -0.1615 1.87015 4
-9 -9 4 -0.9211 0.71733 3
8 9 -4 115.851 12.1448 8
8 9 -4 104.354 9.46577 2
8 9 -4 118.211 12.0653 4
8 9 -4 92.623 20.3064 7
-8 -9 4 117.585 8.2941 3
7 9 -4 284.248 21.3984 4
7 9 -4 277.451 30.5442 7
7 9 -4 210.781 17.0335 2
-7 -9 4 253.957 15.883 3
6 9 -4 42.7078 7.30966 4
6 9 -4 46.3815 13.3445 7
6 9 -4 28.3057 5.92805 8
-6 -9 4 43.5834 3.85332 3
5 9 -4 55.596 8.36145 4
5 9 -4 43.592 12.8011 5
5 9 -4 61.9701 7.00705 8
-5 -9 4 57.5718 4.67401 3
4 9 -4 34.5848 6.55629 4
-4 -9 4 38.1542 3.39714 3
3 9 -4 191.174 27.0412 5
3 9 -4 238.811 30.1149 1
-3 -9 4 228.396 13.5386 3
-3 -9 4 216.478 27.9618 1
2 9 -4 8.01471 7.48636 5
2 9 -4 7.06095 1.34083 3
2 9 -4 7.89254 8.49338 1
-2 -9 4 5.15843 8.09228 1
-2 -9 4 7.77377 1.39146 3
1 9 -4 172.06 25.578 5
1 9 -4 211.254 12.9692 3
-1 -9 4 228.756 16.0087 9
0 9 -4 126.415 9.05671 3
0 9 -4 157.519 23.0229 5
0 -9 4 163.824 12.3671 9
-1 9 -4 0.99136 0.89406 3
-1 9 -4 -2.8482 6.5472 5
1 -9 4 3.18244 2.82529 4
1 -9 4 12.0371 5.09838 9
-2 9 -4 4.36127 7.95923 5
2 -9 4 31.5749 5.39684 4
-3 9 -4 -21.212 11.6628 5
3 -9 4 7.8608 3.47198 6
-4 9 -4 75.9022 5.17843 3
4 -9 4 51.7207 9.52179 8
4 -9 4 73.3921 8.76306 6
4 -9 4 73.6231 7.73315 4
-5 9 -4 338.146 20.0101 3
-6 9 -4 145.83 8.32248 3
6 -9 4 95.7397 12.2762 8
6 -9 4 120.185 12.3251 6
7 -9 4 54.8414 6.98836 6
7 -9 4 37.8994 7.34105 8
8 -9 4 3.9205 3.6671 8
8 -9 4 1.42204 1.46229 6
9 -9 4 4.51177 1.50576 6
10 -9 4 36.0269 3.91873 6
12 8 -4 35.3105 7.08482 8
12 8 -4 37.1432 3.97288 2
-12 -8 4 38.6096 3.19419 3
11 8 -4 2.00481 1.41916 2
11 8 -4 10.5624 5.98625 8
-11 -8 4 4.85559 1.34197 3
10 8 -4 69.4055 10.2659 8
10 8 -4 54.8124 6.40588 2
-10 -8 4 66.5336 5.27114 3
9 8 -4 108.545 11.9606 8
9 8 -4 86.036 8.80961 2
9 8 -4 108.495 10.273 4
-9 -8 4 102.622 7.50799 3
8 8 -4 161.489 15.1253 8
8 8 -4 137.781 25.1264 7
8 8 -4 143.63 12.2387 2
8 8 -4 172.068 14.8692 4
7 8 -4 339.972 25.303 8
7 8 -4 286.317 22.0646 2
7 8 -4 358.842 34.2725 7
7 8 -4 379.604 26.2473 4
-7 -8 4 346.58 20.6984 3
6 8 -4 46.187 7.28316 4
6 8 -4 53.5778 7.0629 8
-6 -8 4 47.8052 4.19518 3
5 8 -4 45.6899 11.7572 5
5 8 -4 35.7148 6.13279 8
5 8 -4 27.9014 8.60361 4
4 8 -4 73.0262 13.6992 5
-4 -8 4 61.0926 4.73361 3
3 8 -4 128.661 17.3699 5
3 8 -4 87.5263 18.7025 1
-3 -8 4 99.8993 7.01897 3
-3 -8 4 138.102 20.3314 1
2 8 -4 710.185 39.3419 3
2 8 -4 670.197 53.9522 1
2 8 -4 683.046 54.4644 5
-2 -8 4 721.077 53.4087 1
-2 -8 4 665.143 39.1075 3
1 8 -4 1716.17 118.633 1
1 8 -4 1814.56 121.722 5
1 8 -4 1957.31 103.795 3
-1 -8 4 1861.8 106.88 9
-1 -8 4 1903.26 118.555 1
0 8 -4 741.149 42.1431 3
-1 8 -4 24.6577 7.99837 5
-1 8 -4 31.3141 2.67763 3
-2 8 -4 4.53094 0.96375 3
2 -8 4 -2.0636 4.1106 9
-3 8 -4 65.9477 4.48908 3
-3 8 -4 35.4291 12.2553 5
3 -8 4 63.1831 7.63317 4
-4 8 -4 51.0091 26.4197 5
-4 8 -4 59.4666 4.41616 3
4 -8 4 64.8286 7.11418 4
4 -8 4 58.8632 8.03383 6
-5 8 -4 16.8649 2.12236 3
5 -8 4 23.3873 5.98135 8
-6 8 -4 66.6962 5.28672 3
6 -8 4 62.6262 8.33185 6
6 -8 4 52.1335 8.44894 8
7 -8 4 118.344 17.6273 8
7 -8 4 112.113 11.4002 6
8 -8 4 11.0321 3.48829 6
8 -8 4 9.11799 3.8291 8
9 -8 4 15.0325 3.7064 6
9 -8 4 14.636 3.82973 8
10 -8 4 26.4564 3.50822 6
13 7 -4 41.2054 6.39664 8
13 7 -4 33.5471 4.68082 2
12 7 -4 27.1388 7.41683 8
12 7 -4 23.4828 3.14824 2
-12 -7 4 17.7794 2.21815 3
11 7 -4 137.398 11.0946 2
11 7 -4 142.296 14.6889 8
-11 -7 4 137.33 9.27019 3
10 7 -4 -1.9218 1.53217 2
10 7 -4 1.25242 2.49141 8
-10 -7 4 1.54531 0.95984 3
9 7 -4 130.017 11.5464 2
9 7 -4 145.75 12.1681 4
9 7 -4 135.031 14.1508 8
-9 -7 4 137.175 9.57097 3
8 7 -4 6.89309 2.96454 2
8 7 -4 15.5024 11.0624 7
8 7 -4 4.0992 2.57439 4
8 7 -4 7.46815 3.61391 8
-8 -7 4 5.71594 1.61876 3
7 7 -4 209.019 17.3878 8
7 7 -4 170.771 14.4627 2
7 7 -4 200.622 24.4041 7
7 7 -4 218.92 17.5185 4
-7 -7 4 207.139 12.901 3
6 7 -4 1.60511 2.71174 8
6 7 -4 5.31861 4.9136 7
6 7 -4 7.32761 2.61533 4
5 7 -4 56.2478 7.28557 4
-5 -7 4 44.8092 3.97417 3
4 7 -4 47.2011 11.1406 5
-4 -7 4 52.1019 13.4887 1
-4 -7 4 44.4352 3.63536 3
3 7 -4 183.055 20.768 5
3 7 -4 177.969 22.3688 1
-3 -7 4 182.382 11.1398 3
-3 -7 4 177.556 22.0478 1
2 7 -4 506.086 41.5258 1
2 7 -4 481.61 40.9468 5
2 7 -4 513.23 28.6442 3
-2 -7 4 480.501 28.457 3
-2 -7 4 508.728 39.8126 1
1 7 -4 22.0011 5.91775 5
1 7 -4 13.1314 6.0658 1
1 7 -4 10.6793 1.48365 3
-1 -7 4 5.92883 4.53419 1
0 7 -4 1411.54 100.949 5
0 7 -4 1596.96 99.3832 1
0 -7 4 1545.95 96.1354 1
-1 7 -4 12.2766 1.53133 3
-1 7 -4 12.7281 7.68819 5
-2 7 -4 76.6604 18.0948 5
-2 7 -4 77.8119 5.27963 3
-3 7 -4 156.611 9.48918 3
-3 7 -4 150.163 25.0993 5
3 -7 4 149.908 13.4194 6
3 -7 4 149.525 13.8754 9
-4 7 -4 176.352 29.282 5
-4 7 -4 165.929 9.91277 3
4 -7 4 153.913 19.1556 7
4 -7 4 139.745 13.6927 6
4 -7 4 163.985 12.487 4
-5 7 -4 407.269 22.8593 3
5 -7 4 408.782 28.2438 6
5 -7 4 408.312 36.6772 7
5 -7 4 341.9 28.8542 8
6 -7 4 26.3829 5.82966 6
6 -7 4 17.568 6.18707 8
6 -7 4 21.4073 9.71334 7
7 -7 4 135.605 14.6737 8
7 -7 4 152.901 13.579 6
8 -7 4 89.6344 8.982 6
8 -7 4 72.6623 9.5251 8
9 -7 4 32.2053 4.46875 6
9 -7 4 27.2393 4.89258 8
10 -7 4 4.28826 2.04381 6
13 6 -4 20.1032 5.35521 8
12 6 -4 22.2548 3.4377 2
12 6 -4 14.9708 6.23446 8
-12 -6 4 25.9035 2.61729 3
11 6 -4 3.08168 3.99607 8
11 6 -4 1.10616 1.80716 2
-11 -6 4 6.75103 1.41617 3
10 6 -4 42.42 8.60979 8
-10 -6 4 41.6651 4.03689 3
9 6 -4 160.14 14.531 2
9 6 -4 207.822 15.1068 4
9 6 -4 206.319 18.1086 8
-9 -6 4 202.576 12.7412 3
8 6 -4 114.625 10.9168 4
8 6 -4 85.336 9.00603 2
-8 -6 4 109.777 7.49874 3
7 6 -4 2.41051 2.18323 8
7 6 -4 0.32934 2.23312 4
7 6 -4 4.46817 1.57623 2
7 6 -4 1.76704 5.05332 7
-7 -6 4 0.5253 0.85184 3
6 6 -4 94.3851 13.9348 7
6 6 -4 89.3396 9.63358 4
6 6 -4 87.5938 9.64161 8
-6 -6 4 82.704 6.19625 3
5 6 -4 59.8357 10.0375 7
-5 -6 4 52.7163 4.22698 3
4 6 -4 139.548 18.9418 1
4 6 -4 155.419 16.7599 5
-4 -6 4 143.76 9.51808 3
-4 -6 4 183.206 20.7025 1
3 6 -4 127.703 16.7789 1
3 6 -4 124.337 15.5383 5
-3 -6 4 148.896 17.1037 1
-3 -6 4 129.805 8.29528 3
2 6 -4 22.5391 7.71035 1
2 6 -4 28.6707 8.25118 5
-2 -6 4 20.6456 9.98566 1
1 6 -4 154.538 17.9891 5
1 6 -4 144.183 17.7906 1
-1 -6 4 136.687 15.9907 1
0 6 -4 1324.36 87.3592 1
0 6 -4 1340.92 75.4667 3
0 6 -4 1401.73 90.5939 5
0 -6 4 1329.28 84.8328 1
-1 6 -4 852.263 63.5128 5
-1 6 -4 837.144 47.8387 3
1 -6 4 858.722 56.3476 1
-2 6 -4 14.0873 1.64436 3
-2 6 -4 20.172 8.35213 5
2 -6 4 22.2735 6.39104 7
-3 6 -4 0.92012 6.28083 5
-3 6 -4 2.69591 0.96857 3
3 -6 4 5.07337 3.02777 7
3 -6 4 6.17353 3.75668 9
-4 6 -4 227.665 30.89 5
-4 6 -4 178.553 12.0039 3
4 -6 4 228.29 17.0407 6
5 -6 4 80.5762 13.7735 7
5 -6 4 65.9764 10.4049 8
5 -6 4 77.3842 8.98537 6
6 -6 4 99.0338 10.2804 6
6 -6 4 84.9247 11.6063 8
7 -6 4 272.92 29.4554 7
7 -6 4 228.763 21.3507 8
7 -6 4 265.461 20.0105 6
8 -6 4 234.676 17.6538 6
8 -6 4 198.075 18.5058 8
9 -6 4 36.455 4.86997 6
9 -6 4 26.4909 5.20178 8
10 -6 4 36.0127 4.32103 6
13 5 -4 92.9062 10.0828 2
13 5 -4 132.527 12.164 8
12 5 -4 15.1503 4.19908 2
12 5 -4 12.091 6.44871 8
11 5 -4 29.7591 4.58666 2
11 5 -4 35.9795 7.93871 8
-11 -5 4 35.6144 3.26811 3
10 5 -4 17.6838 5.60995 8
10 5 -4 20.3518 4.70037 2
-10 -5 4 17.7225 2.44812 3
9 5 -4 14.4679 3.41845 2
9 5 -4 17.518 4.80053 8
9 5 -4 25.3879 4.82009 4
8 5 -4 0.25806 2.2034 8
8 5 -4 -1.6718 1.26602 2
8 5 -4 -0.3653 2.21799 4
8 5 -4 -7.3052 6.79549 7
-8 -5 4 3.38723 1.10641 3
7 5 -4 90.0181 12.7015 7
7 5 -4 69.728 7.91515 4
7 5 -4 60.2571 8.15541 8
7 5 -4 47.2607 6.02097 2
-7 -5 4 62.7912 4.91778 3
6 5 -4 206.44 20.4513 7
6 5 -4 182.66 15.8383 8
6 5 -4 188.705 17.8872 4
-6 -5 4 189.64 11.934 3
5 5 -4 19.9792 5.56038 7
5 5 -4 4.63565 7.92 1
-5 -5 4 13.9787 1.73307 3
-5 -5 4 10.1328 5.97799 1
4 5 -4 868.28 62.0646 1
4 5 -4 910.832 57.8571 5
-4 -5 4 956.954 66.394 1
-4 -5 4 834.189 50.1185 3
3 5 -4 20.45 5.99565 5
3 5 -4 14.0985 5.6029 1
-3 -5 4 14.5086 5.27629 1
2 5 -4 730.293 51.888 5
2 5 -4 787.473 53.6911 1
-2 -5 4 734.029 51.5822 1
1 5 -4 1581.99 97.1298 1
1 5 -4 1419.48 96.3268 5
-1 -5 4 1607.61 95.3023 1
0 5 -4 61.7646 10.9416 1
0 -5 4 61.7567 9.23263 1
-1 5 -4 125.75 17.3353 5
1 -5 4 153.334 14.487 7
-2 5 -4 434.863 37.5394 5
2 -5 4 364.372 30.1104 7
-3 5 -4 17.4361 1.84168 3
-3 5 -4 16.567 7.12048 5
-4 5 -4 343.115 21.2051 3
-4 5 -4 395.667 40.5094 5
4 -5 4 366.402 26.5589 6
4 -5 4 393.937 33.2624 7
-5 5 -4 54.4339 4.33957 3
-5 5 -4 57.0806 16.0442 5
5 -5 4 72.6386 13.0557 7
5 -5 4 72.2709 9.87188 8
5 -5 4 70.0995 8.28072 6
6 -5 4 198.779 22.2096 8
6 -5 4 214.908 17.7713 6
6 -5 4 263.138 27.7816 7
7 -5 4 311.882 27.259 8
7 -5 4 381.212 36.6191 7
7 -5 4 357.823 25.3013 6
8 -5 4 87.9801 10.92 8
8 -5 4 83.352 9.1359 6
8 -5 4 119.421 22.8476 7
9 -5 4 23.6014 4.17358 6
9 -5 4 18.0957 4.56274 8
10 -5 4 66.8684 7.51456 8
10 -5 4 72.6677 6.64205 6
13 4 -4 9.77664 5.70294 8
13 4 -4 10.4283 2.46776 2
12 4 -4 4.58281 4.32956 8
12 4 -4 11.1505 2.84322 2
11 4 -4 65.6001 8.98419 8
11 4 -4 64.5729 7.31578 2
-11 -4 4 73.9242 5.45115 3
10 4 -4 169.392 16.1941 8
10 4 -4 145.582 13.337 2
-10 -4 4 183.056 11.1883 3
9 4 -4 91.4674 9.4599 2
9 4 -4 97.217 11.5057 8
-9 -4 4 104.429 7.25092 3
8 4 -4 304.809 21.1881 4
8 4 -4 286.123 23.5567 8
8 4 -4 289.583 20.9484 2
-8 -4 4 310.126 18.252 3
7 4 -4 8.82893 2.98949 2
7 4 -4 14.3107 4.68284 8
7 4 -4 4.89417 5.94324 7
-7 -4 4 8.91397 1.72722 3
6 4 -4 145.079 15.5365 7
-6 -4 4 126.691 8.56752 3
5 4 -4 84.095 10.5578 7
-5 -4 4 79.454 10.0528 10
-5 -4 4 84.7328 12.8742 1
4 4 -4 160.682 13.6071 5
4 4 -4 126.221 16.0512 1
-4 -4 4 142.986 9.44268 3
-4 -4 4 161.407 15.1227 10
-4 -4 4 157.259 16.492 1
3 4 -4 40.8132 7.98198 1
3 4 -4 49.3387 7.59662 5
-3 -4 4 42.8841 7.9908 1
2 4 -4 1246.41 79.3511 1
2 4 -4 1225.54 77.7918 5
-2 -4 4 1251.64 78.0729 1
1 4 -4 143.446 14.8753 5
1 4 -4 106.501 13.285 1
-1 -4 4 109.223 12.3775 1
0 4 -4 521.084 37.9426 1
0 4 -4 522.037 39.2931 5
0 -4 4 515.828 36.3011 1
-1 4 -4 130.598 14.0252 1
1 -4 4 97.4478 11.0749 1
-2 4 -4 272.874 27.3633 5
2 -4 4 283.463 23.7514 7
-3 4 -4 557.674 46.0837 5
3 -4 4 491.105 34.487 9
3 -4 4 539.255 39.8268 7
-4 4 -4 37.3576 3.08411 3
-4 4 -4 26.448 9.49227 5
4 -4 4 38.3989 10.7474 7
4 -4 4 35.3148 5.76499 6
-5 4 -4 48.3223 15.8214 5
5 -4 4 30.0564 5.02842 6
5 -4 4 18.1059 3.94048 2
5 -4 4 34.7059 9.92781 7
5 -4 4 30.0388 6.95413 8
6 -4 4 213.331 20.6194 8
6 -4 4 168.713 13.9421 2
6 -4 4 218.042 25.4174 7
7 -4 4 18.0057 8.37514 7
7 -4 4 14.1432 5.74786 8
7 -4 4 13.4846 3.58869 6
8 -4 4 8.62581 6.4695 8
8 -4 4 6.47163 2.317 2
8 -4 4 9.02191 7.31258 7
9 -4 4 54.8141 6.41861 6
9 -4 4 50.8344 7.99643 8
10 -4 4 109.905 9.04093 6
10 -4 4 108.435 10.4985 8
11 -4 4 8.45189 2.40456 8
13 3 -4 12.2356 5.99352 8
13 3 -4 9.37623 2.46067 2
12 3 -4 4.53419 1.90369 2
12 3 -4 8.29669 4.10486 8
11 3 -4 0.63657 1.28312 2
11 3 -4 -1.8012 1.68773 8
-11 -3 4 -1.2931 1.16518 3
10 3 -4 50.6161 6.8398 2
10 3 -4 71.2612 9.10387 8
-10 -3 4 58.4501 4.8938 3
9 3 -4 137.16 13.9488 8
9 3 -4 105.86 10.6551 2
-9 -3 4 126.473 8.47593 3
8 3 -4 2.67653 2.68156 4
8 3 -4 8.94382 3.17278 8
8 3 -4 7.61324 7.34278 7
8 3 -4 3.76775 2.12107 2
-8 -3 4 4.56064 1.4008 3
7 3 -4 121.721 13.6599 8
7 3 -4 154.05 16.7465 7
7 3 -4 170.557 12.9302 4
-7 -3 4 156.931 9.79811 3
-7 -3 4 153.558 15.3985 10
6 3 -4 4.05741 5.68832 1
6 3 -4 9.21019 5.26261 7
-6 -3 4 4.63544 5.54488 1
-6 -3 4 11.0551 1.692 3
-6 -3 4 15.09 4.41499 10
5 3 -4 259.409 19.9641 7
5 3 -4 218.237 22.0191 1
-5 -3 4 272.607 23.2139 1
-5 -3 4 267.525 21.6924 10
-5 -3 4 227.274 14.6235 3
4 3 -4 474.651 31.224 7
4 3 -4 428.973 34.6271 1
-4 -3 4 495.083 35.0693 1
-4 -3 4 452.261 33.2376 10
3 3 -4 344.653 28.1604 1
3 3 -4 396.79 26.1477 5
3 3 -4 356.007 30.1679 10
-3 -3 4 320.873 33.525 1
-3 -3 4 352.413 26.8309 10
2 3 -4 927.901 59.31 10
2 3 -4 902.161 55.9572 5
2 3 -4 836.967 57.2387 1
-2 -3 4 872.809 56.4278 1
-2 -3 4 834.836 55.5724 10
1 3 -4 887.492 58.7134 1
1 3 -4 933.485 60.1272 10
1 3 -4 871.725 57.9394 5
-1 -3 4 867.465 57.2198 1
-1 -3 4 943.021 57.8467 10
0 3 -4 443.86 33.6455 10
0 3 -4 447.326 33.5476 5
0 3 -4 420.988 32.3844 1
0 -3 4 464.429 29.8222 7
0 -3 4 425.472 31.0118 1
-1 3 -4 974.51 63.4451 5
-1 3 -4 959.515 60.4834 1
1 -3 4 924.736 58.0789 1
1 -3 4 851.207 58.1886 7
-2 3 -4 860.356 59.998 5
-2 3 -4 873.995 55.3377 1
2 -3 4 795.949 54.4238 7
2 -3 4 792.32 52.0986 1
-3 3 -4 847.596 68.4915 5
3 -3 4 890.75 53.7294 9
3 -3 4 829.341 58.2305 7
-4 3 -4 9.01497 1.40356 3
-4 3 -4 -0.2276 4.61733 5
4 -3 4 6.05101 2.67662 6
4 -3 4 13.2842 5.89413 7
-5 3 -4 49.4115 16.297 5
5 -3 4 35.7125 9.72548 7
5 -3 4 34.3282 5.37819 6
5 -3 4 42.7459 7.25619 8
5 -3 4 22.9944 4.31908 2
6 -3 4 229.198 17.3391 6
6 -3 4 188.78 19.2684 8
6 -3 4 210.133 25.728 7
6 -3 4 207.264 15.4575 2
7 -3 4 16.8999 4.26661 6
7 -3 4 10.4597 3.98523 8
7 -3 4 16.1688 8.20772 7
8 -3 4 59.5298 10.45 8
8 -3 4 74.0666 8.38003 6
9 -3 4 42.5678 5.53181 6
9 -3 4 30.0111 4.14445 2
10 -3 4 96.7712 8.10967 6
10 -3 4 94.2519 9.89015 8
11 -3 4 22.6987 3.4959 8
13 2 -4 16.1868 6.18219 8
13 2 -4 15.1686 3.35 2
12 2 -4 3.56071 3.2333 8
12 2 -4 4.22701 1.84926 2
-12 -2 4 4.95078 1.7234 3
11 2 -4 1.22714 1.80306 2
11 2 -4 0.03702 1.87333 8
-11 -2 4 -0.0744 1.56765 3
10 2 -4 100.657 12.3206 8
10 2 -4 113.78 10.7705 2
-10 -2 4 117.663 7.88966 3
9 2 -4 33.4893 6.56683 8
9 2 -4 19.8125 4.20041 2
-9 -2 4 31.1261 3.00857 3
8 2 -4 25.1194 6.07374 8
8 2 -4 14.9444 3.83644 2
-8 -2 4 14.8506 3.39605 3
7 2 -4 -1.778 4.25837 7
7 2 -4 5.6677 2.08358 2
7 2 -4 1.598 2.64281 8
-7 -2 4 3.88621 3.97372 10
-7 -2 4 0.32517 0.93228 3
6 2 -4 15.2198 4.31651 7
6 2 -4 4.03713 5.53222 1
-6 -2 4 10.9559 4.71485 1
-6 -2 4 10.6975 1.56695 3
-6 -2 4 7.69855 4.06197 10
5 2 -4 1192.39 77.3701 1
5 2 -4 1197.73 72.4481 7
-5 -2 4 1186.9 75.8788 1
-5 -2 4 1248.91 76.2308 10
4 2 -4 341.132 29.9969 10
4 2 -4 325.935 21.9643 7
-4 -2 4 341.64 25.9761 10
-4 -2 4 305.668 25.1841 1
3 2 -4 50.9405 6.03661 5
3 2 -4 43.8336 8.99908 10
3 2 -4 62.4961 8.51613 1
-3 -2 4 54.0883 7.85644 1
-3 -2 4 51.3822 7.51433 10
2 2 -4 411.946 33.7145 10
2 2 -4 501.342 33.7272 1
2 2 -4 437.097 30.5804 5
-2 -2 4 468.156 32.3383 10
1 2 -4 605.317 41.7075 10
1 2 -4 578.052 40.3485 1
1 2 -4 608.833 39.6576 5
-1 -2 4 513.616 38.5565 1
-1 -2 4 628.638 39.763 10
0 2 -4 1860.95 108.792 1
0 2 -4 1754.51 109.403 10
0 -2 4 1658.6 107.586 1
0 -2 4 1950.83 105.643 7
0 -2 4 1819.83 107.723 10
-2 2 -4 415.927 29.989 1
2 -2 4 349.488 29.0723 7
2 -2 4 413.918 31.9091 1
3 -2 4 401.017 27.9094 9
3 -2 4 399.163 32.1409 7
4 -2 4 7.22747 4.29794 7
-5 2 -4 220.34 29.0136 5
5 -2 4 209.425 16.0511 6
5 -2 4 177.574 22.3515 7
5 -2 4 194.383 18.5023 8
6 -2 4 111.586 13.6595 8
6 -2 4 112.432 18.0457 7
6 -2 4 124.174 11.5165 6
7 -2 4 13.1066 3.71658 6
7 -2 4 7.50084 3.29416 8
7 -2 4 8.30838 8.52039 7
8 -2 4 106.582 13.1913 8
8 -2 4 110.546 10.3785 6
8 -2 4 64.5459 19.2964 7
9 -2 4 25.8996 4.52729 6
9 -2 4 21.5203 3.5263 2
9 -2 4 28.5825 6.84465 8
10 -2 4 8.35695 1.99504 2
10 -2 4 11.371 2.37561 6
10 -2 4 14.9174 4.54082 8
11 -2 4 35.4996 4.66254 8
13 1 -4 10.8056 6.12003 8
13 1 -4 8.84277 2.80189 2
12 1 -4 12.1137 3.08485 2
12 1 -4 9.59032 3.77067 8
-12 -1 4 12.2225 2.08642 3
11 1 -4 15.738 5.05314 8
11 1 -4 8.65374 3.18418 2
-11 -1 4 13.1907 2.3404 3
10 1 -4 21.6269 4.31386 2
10 1 -4 33.359 6.28337 8
-10 -1 4 21.614 2.76768 3
9 1 -4 259.022 19.8178 2
9 1 -4 288.089 23.2863 8
-9 -1 4 274.106 16.7178 3
8 1 -4 60.9282 8.7764 8
8 1 -4 57.7475 6.89452 2
-8 -1 4 71.0371 5.03372 3
7 1 -4 33.0181 6.17455 8
7 1 -4 35.2769 4.89073 2
-7 -1 4 40.0982 3.21135 3
-7 -1 4 29.224 7.72924 10
6 1 -4 38.4951 6.15346 7
6 1 -4 32.7461 7.80057 1
-6 -1 4 46.1623 8.05012 10
-6 -1 4 26.0416 5.86388 1
5 1 -4 778.591 48.0334 7
5 1 -4 747.832 52.3725 1
-5 -1 4 868.825 54.304 10
-5 -1 4 781.634 51.5076 1
4 1 -4 1305.48 78.8257 7
4 1 -4 1509.21 93.1124 10
4 1 -4 1464.59 85.8387 1
-4 -1 4 1315.93 83.9531 1
-4 -1 4 1367.62 85.7315 10
3 1 -4 127.92 12.8575 1
3 1 -4 112.245 14.0453 10
3 1 -4 109.707 8.68921 5
-3 -1 4 128.035 12.072 1
-3 -1 4 112.874 12.3181 10
2 1 -4 392.158 34.0596 10
2 1 -4 397.918 27.134 5
2 1 -4 393.808 29.6373 1
-2 -1 4 434.51 30.1957 10
-2 -1 4 427.352 29.1994 1
1 1 -4 399.681 30.2757 1
1 1 -4 443.887 32.5949 10
-1 -1 4 460.607 30.6093 10
-1 -1 4 402.345 29.441 1
0 1 -4 973.691 62.0071 10
0 1 -4 908.755 61.9321 1
0 -1 4 1016.33 59.7884 10
0 -1 4 950.55 57.3977 7
0 -1 4 900.68 58.5728 1
-1 1 -4 126.697 16.1876 10
-1 1 -4 137.621 13.614 1
1 -1 4 134.238 12.6127 1
1 -1 4 137.861 12.9753 7
-2 1 -4 361.243 27.0973 1
2 -1 4 332.438 25.0726 1
-3 1 -4 397.634 32.5892 10
3 -1 4 419.702 33.1209 7
3 -1 4 428.038 29.8385 9
4 -1 4 199.698 21.6295 7
5 -1 4 97.3851 11.4915 8
5 -1 4 90.3272 9.21036 6
5 -1 4 93.6521 15.1548 7
6 -1 4 234.68 26.6313 7
6 -1 4 198.064 19.1129 8
6 -1 4 180.659 15.0435 2
6 -1 4 213.989 16.6847 6
7 -1 4 126.794 14.4316 8
7 -1 4 121.318 19.6681 7
7 -1 4 139.757 11.9996 6
7 -1 4 95.8107 9.89651 2
8 -1 4 127.442 10.9051 2
8 -1 4 108.964 13.7712 8
8 -1 4 114.926 11.054 6
8 -1 4 161.937 31.1886 7
9 -1 4 26.5161 6.65851 8
9 -1 4 31.1644 4.28243 2
9 -1 4 27.0645 4.39811 6
10 -1 4 0.35426 1.09521 2
10 -1 4 -0.2874 3.28583 8
10 -1 4 1.67925 1.50383 6
11 -1 4 18.3047 5.01896 8
13 0 -4 1.42212 4.82067 8
13 0 -4 1.49805 2.47832 2
12 0 -4 57.471 6.16727 2
12 0 -4 51.6719 7.95109 8
11 0 -4 55.875 6.62604 2
11 0 -4 47.887 8.03669 8
-11 0 4 61.1029 4.66972 3
10 0 -4 39.0599 6.52077 8
10 0 -4 27.3231 4.88321 2
-10 0 4 31.4923 3.20133 3
9 0 -4 29.465 6.80828 8
9 0 -4 15.1947 3.89484 2
-9 0 4 15.5758 2.36063 3
8 0 -4 8.47404 4.05616 8
8 0 -4 10.0976 2.77655 2
8 0 -4 9.4376 6.76306 7
7 0 -4 4.90715 3.60799 7
7 0 -4 8.20169 2.95987 8
7 0 -4 4.06785 1.71516 2
-7 0 4 7.53992 5.65031 10
6 0 -4 1979.46 122.724 1
6 0 -4 2098 120.417 7
-6 0 4 2086.3 127.085 10
-6 0 4 2133.57 121.688 1
5 0 -4 6285.53 391.356 1
5 0 -4 7103.32 386.985 7
-5 0 4 7204.15 391.093 1
-5 0 4 7158.57 395.359 10
4 0 -4 171.583 16.1413 1
-4 0 4 190.829 15.8409 1
-4 0 4 175.671 17.4472 10
3 0 -4 92.9115 13.1086 10
3 0 -4 110.547 11.4876 1
-3 0 4 97.8961 11.7162 10
-3 0 4 96.7385 10.3088 1
2 0 -4 137.905 13.3886 1
-2 0 4 138.934 13.8129 10
-2 0 4 136.718 16.1681 1
1 0 -4 746.533 53.9927 10
1 0 -4 923.783 53.5267 1
-1 0 4 863.241 52.0517 1
-1 0 4 806.054 48.0024 7
-1 0 4 767.264 62.1508 10
0 0 -4 2726.18 141.485 1
0 0 -4 2079.96 140.953 10
0 0 4 2216.07 137.396 7
0 0 4 2705.68 140.111 1
0 0 4 2301.77 139.751 10
-1 0 -4 1466.68 94.0933 10
-1 0 -4 1755.58 94.3775 1
1 0 4 1586.86 92.2323 1
1 0 4 1481.81 92.2265 7
1 0 4 1449.75 92.7058 10
-2 0 -4 1842.32 108.078 10
-2 0 -4 1475.8 115.136 1
2 0 4 1867.44 108.116 7
2 0 4 1903.35 106.083 1
-3 0 -4 2704.35 161.363 10
3 0 4 2762.32 163.19 7
4 0 4 47.3385 9.75769 7
5 0 4 -0.818 1.6712 6
5 0 4 -2.7033 2.79721 8
5 0 4 4.60058 3.67187 7
6 0 4 73.5081 7.9567 2
6 0 4 62.8007 10.3177 8
6 0 4 91.6195 9.03792 6
6 0 4 94.5659 16.783 7
7 0 4 139.315 12.9067 6
7 0 4 144.455 12.2814 2
7 0 4 148.455 22.3942 7
7 0 4 125.27 15.1067 8
8 0 4 16.5669 4.40546 6
8 0 4 12.5559 4.71069 8
8 0 4 11.3075 8.4094 7
8 0 4 9.22029 3.17815 2
9 0 4 6.55508 2.30062 6
9 0 4 5.41696 3.22301 8
9 0 4 3.81108 1.70595 2
10 0 4 6.537 1.77214 2
10 0 4 5.8721 3.97061 8
10 0 4 2.70744 1.75108 6
11 0 4 1.30006 1.04514 2
11 0 4 1.92358 2.58658 8
13 -1 -4 7.90847 3.73838 2
13 -1 -4 5.66908 5.52269 8
12 -1 -4 14.9646 4.74935 8
12 -1 -4 11.4828 3.15839 2
11 -1 -4 6.14144 2.23375 2
11 -1 -4 8.0061 3.32078 8
10 -1 -4 24.4846 6.08089 8
-10 1 4 25.7722 2.90519 3
9 -1 -4 279.823 22.5882 8
9 -1 -4 244.047 19.266 2
-9 1 4 282.91 16.4722 3
8 -1 -4 51.2744 6.2898 2
8 -1 -4 56.679 8.15258 8
-8 1 4 54.1891 12.4311 10
-8 1 4 63.108 4.96143 3
7 -1 -4 35.8045 4.66707 2
7 -1 -4 50.0017 6.78985 8
-7 1 4 31.8014 3.18098 3
-7 1 4 19.2054 10.2301 10
6 -1 -4 37.4127 5.85479 7
6 -1 -4 33.3053 6.79223 1
-6 1 4 38.7863 6.18977 1
-6 1 4 27.2105 8.61184 10
5 -1 -4 798.127 52.2758 1
-5 1 4 789.528 51.0697 1
-5 1 4 852.487 57.1246 10
4 -1 -4 1477.86 90.4933 1
-4 1 4 1517.34 89.5007 1
-4 1 4 1499.2 94.1399 10
3 -1 -4 120.458 11.8471 1
3 -1 -4 101.4 14.187 10
-3 1 4 115.914 11.18 1
-3 1 4 107.687 12.7094 10
2 -1 -4 415.917 32.0682 10
2 -1 -4 391.241 28.0433 1
-2 1 4 346.357 26.596 1
-2 1 4 401.483 29.417 10
1 -1 -4 426.024 29.4462 1
1 -1 -4 421.536 31.6444 10
-1 1 4 347.281 27.5612 1
-1 1 4 431.117 25.2219 7
0 -1 -4 979.053 59.746 1
0 -1 -4 932.571 61.1372 10
0 1 4 999.256 59.2837 10
0 1 4 931.178 57.129 7
0 1 4 876.356 58.13 1
-1 -1 -4 129.333 14.1265 10
-1 -1 -4 156.658 14.4383 1
1 1 4 150.997 13.4891 1
1 1 4 143.279 12.8809 10
1 1 4 132.324 13.2328 7
-2 -1 -4 366.409 37.057 1
-2 -1 -4 511.431 33.5203 10
2 1 4 513.558 34.0537 7
2 1 4 354.025 29.9929 1
-3 -1 -4 430.437 31.7521 10
3 1 4 403.859 33.5788 7
3 1 4 432.474 29.5122 9
-4 -1 -4 163.565 16.6785 10
4 1 4 189.219 20.3437 7
5 1 4 81.3538 10.5087 8
5 1 4 87.0971 8.53511 4
5 1 4 96.4631 15.54 7
5 1 4 83.0629 8.64682 6
6 1 4 213.992 17.1606 6
6 1 4 201.514 20.0076 8
6 1 4 250.241 27.867 7
7 1 4 129.415 21.4175 7
7 1 4 144.428 12.1125 6
7 1 4 100.454 10.5333 2
7 1 4 116.53 14.3441 8
8 1 4 125.113 21.846 7
8 1 4 113.816 11.0771 6
8 1 4 127.678 11.0954 2
8 1 4 99.6056 13.3229 8
9 1 4 35.3737 4.77121 2
9 1 4 25.7119 4.60606 6
9 1 4 33.7224 6.53298 8
10 1 4 0.503 1.77006 6
10 1 4 0.88181 1.20296 2
10 1 4 6.46738 3.90271 8
11 1 4 15.1757 2.10332 2
11 1 4 17.1384 3.9394 8
13 -2 -4 12.2179 4.56492 2
13 -2 -4 20.3982 6.78675 8
12 -2 -4 4.84101 4.39773 8
12 -2 -4 5.88052 2.32972 2
11 -2 -4 4.7184 2.67612 8
11 -2 -4 3.58867 1.5958 2
10 -2 -4 114.578 12.4413 8
10 -2 -4 103.859 10.0031 2
9 -2 -4 30.6372 4.65545 2
9 -2 -4 35.0879 6.95288 8
8 -2 -4 14.0163 4.50931 8
8 -2 -4 16.543 3.7685 2
8 -2 -4 6.00893 6.80517 7
-8 2 4 8.12376 8.97086 10
7 -2 -4 3.20203 2.22559 2
7 -2 -4 7.0039 2.87015 8
7 -2 -4 -1.8881 3.25446 7
-7 2 4 -0.9092 4.10826 10
6 -2 -4 11.718 3.40672 7
6 -2 -4 18.8998 4.81574 1
-6 2 4 6.4651 5.12851 10
-6 2 4 9.61685 3.60001 1
5 -2 -4 1148.81 73.6666 1
-5 2 4 1257.43 80.6006 10
-5 2 4 1208.73 72.8633 1
4 -2 -4 305.307 23.874 1
-4 2 4 346.854 28.5861 10
-4 2 4 303.591 23.1794 1
3 -2 -4 60.6748 16.4035 10
3 -2 -4 54.3557 6.14603 5
-3 2 4 51.1843 9.14466 10
-3 2 4 60.7241 7.23236 1
2 -2 -4 443.37 32.4362 5
2 -2 -4 536.645 34.1641 1
2 -2 -4 434.74 36.2691 10
-2 2 4 513.601 33.0522 1
-2 2 4 468.204 35.1598 10
1 -2 -4 620.126 40.7802 5
1 -2 -4 555.06 38.8796 1
1 -2 -4 614.337 42.6813 10
-1 2 4 622.339 40.5951 10
-1 2 4 596.598 35.6213 7
-1 2 4 491.975 37.6909 1
0 -2 -4 1870.82 108.309 1
0 -2 -4 1847.91 110.597 10
0 2 4 1736.18 107.037 1
0 2 4 1786.72 105.984 7
0 2 4 1832 107.675 10
-1 -2 -4 72.8376 9.87585 10
1 2 4 72.9142 9.08008 7
-2 -2 -4 404.1 33.9317 1
-2 -2 -4 312.772 27.1872 10
2 2 4 436.032 29.1779 1
2 2 4 325.532 28.3724 7
-3 -2 -4 378.435 28.2619 10
3 2 4 386.709 32.1981 7
4 2 4 1.75708 3.23412 7
5 2 4 199.018 15.2779 6
5 2 4 204.894 23.3524 7
5 2 4 168.662 16.9891 8
5 2 4 184.255 14.6156 4
6 2 4 77.0823 8.40965 4
6 2 4 121.231 19.2378 7
6 2 4 100.41 12.5761 8
6 2 4 115.082 10.5445 6
7 2 4 12.4441 5.36718 8
7 2 4 12.5995 3.43538 6
7 2 4 8.01242 8.26577 7
8 2 4 89.4381 12.2783 8
8 2 4 109.597 10.396 6
9 2 4 27.6403 4.44984 6
9 2 4 18.4724 5.01126 8
9 2 4 18.6479 3.75668 2
10 2 4 11.0548 2.96512 6
10 2 4 9.41318 5.12549 8
11 2 4 39.2691 7.54536 8
11 2 4 39.5179 3.64845 2
13 -3 -4 10.2274 3.89469 8
13 -3 -4 8.90281 4.53568 2
12 -3 -4 4.35072 5.22135 8
12 -3 -4 4.47186 2.83692 2
11 -3 -4 1.29818 2.80959 8
11 -3 -4 1.0077 1.24212 2
10 -3 -4 54.9091 6.73329 2
10 -3 -4 67.17 8.65168 8
9 -3 -4 110.151 10.3615 2
9 -3 -4 122.537 12.7269 8
8 -3 -4 5.26509 3.22015 8
8 -3 -4 1.89467 1.51543 2
-8 3 4 -1.2551 9.66616 10
7 -3 -4 131.091 12.5973 8
-7 3 4 139.985 20.3611 10
-6 3 4 27.0825 9.44238 10
-6 3 4 22.1359 7.23194 1
5 -3 -4 249.324 20.6818 1
-5 3 4 262.981 26.2035 10
-5 3 4 261.503 20.1461 1
4 -3 -4 455.258 38.6965 1
-4 3 4 479.323 37.559 10
-4 3 4 442.846 31.4865 1
3 -3 -4 387.572 26.8794 5
-3 3 4 385.446 31.6447 10
-3 3 4 381.553 27.657 1
2 -3 -4 858.731 61.6363 10
2 -3 -4 889.933 58.9488 1
2 -3 -4 956.641 58.727 5
-2 3 4 914.424 52.4426 7
-2 3 4 890.299 56.9314 1
-2 3 4 919.67 60.4242 10
1 -3 -4 920.305 63.3657 10
1 -3 -4 1034.79 60.6506 1
1 -3 -4 938.794 62.2526 5
-1 3 4 913.48 59.2834 1
-1 3 4 952.726 56.7698 7
-1 3 4 918.566 61.2588 10
0 -3 -4 417.517 30.6308 1
0 -3 -4 418.268 32.5714 10
0 -3 -4 378.024 33.0898 5
0 3 4 456.538 29.7611 7
0 3 4 470.593 34.2016 10
0 3 4 394.967 30.1101 1
-1 -3 -4 986.747 57.8961 1
-1 -3 -4 807.586 57.1983 10
1 3 4 920.259 57.233 1
1 3 4 861.114 54.7215 10
1 3 4 814.543 56.2991 7
-2 -3 -4 777.924 53.7317 10
-2 -3 -4 907.989 55.6751 1
2 3 4 750.613 50.9679 9
2 3 4 927.788 56.3262 1
2 3 4 772.872 55.5582 7
2 3 4 838.295 51.3301 10
3 3 4 835.415 59.0802 7
4 3 4 4.28749 3.4701 7
5 3 4 30.8991 5.91024 4
5 3 4 34.6233 5.62315 6
5 3 4 29.4864 8.91239 7
5 3 4 28.6008 6.81223 8
6 3 4 176.843 18.6038 8
6 3 4 224.163 26.7844 7
6 3 4 227.501 15.917 4
6 3 4 214.006 16.7815 6
7 3 4 2.66966 6.60841 7
7 3 4 20.3025 4.58556 6
7 3 4 12.5007 5.04492 8
8 3 4 48.542 6.68566 2
8 3 4 66.8033 10.7672 6
8 3 4 89.437 19.8699 7
8 3 4 65.1933 9.9935 8
9 3 4 43.5719 7.28237 8
9 3 4 46.2219 5.59838 6
9 3 4 37.7906 5.43508 2
10 3 4 98.4243 10.4834 8
10 3 4 100.479 11.2273 6
10 3 4 124.968 9.44404 2
11 3 4 27.0426 3.71962 8
11 3 4 20.5285 2.68199 2
13 -4 -4 15.102 4.13556 2
12 -4 -4 15.8967 5.95495 8
11 -4 -4 72.2446 9.02023 8
11 -4 -4 73.1593 7.51209 2
10 -4 -4 151.94 14.5094 8
10 -4 -4 153.865 12.5905 2
9 -4 -4 102.449 9.50454 2
9 -4 -4 100.03 11.0833 8
8 -4 -4 272.096 21.4723 8
8 -4 -4 287.851 19.5922 2
8 -4 -4 293.243 21.8689 6
-8 4 4 243.678 33.6226 10
7 -4 -4 7.50213 3.47145 8
7 -4 -4 9.04481 2.34069 2
-7 4 4 16.6047 8.89742 10
6 -4 -4 134.595 13.6649 1
-6 4 4 141.011 19.3888 10
5 -4 -4 77.6309 10.5233 1
-5 4 4 93.7151 14.6996 10
-5 4 4 79.8263 11.9449 1
4 -4 -4 147.831 12.233 5
4 -4 -4 150.087 14.586 1
-4 4 4 175.412 19.8409 10
-4 4 4 136.388 13.6462 1
3 -4 -4 57.2717 8.50283 5
-3 4 4 47.7665 7.18801 1
-3 4 4 54.6552 9.65438 10
2 -4 -4 1197.25 77.8213 1
2 -4 -4 1199.84 78.2738 5
-2 4 4 1276.4 80.1187 10
-2 4 4 1259.12 76.2068 1
1 -4 -4 117.112 14.9855 10
1 -4 -4 106.561 12.2748 1
1 -4 -4 133.298 18.126 5
-1 4 4 117.554 12.2977 1
-1 4 4 142.879 14.8862 10
0 -4 -4 414.071 47.2538 10
0 -4 -4 573.257 38.6603 1
0 4 4 536.787 37.1361 1
0 4 4 522.624 36.662 10
0 4 4 507.733 35.5227 7
-1 -4 -4 141.535 15.3724 1
-1 -4 -4 204.318 17.9472 10
1 4 4 136.683 15.1749 1
3 4 4 469.649 38.4869 7
4 4 4 32.5429 5.17673 6
4 4 4 33.8061 5.60044 4
4 4 4 17.1965 6.77423 7
5 4 4 19.1537 4.81671 8
5 4 4 15.552 8.01353 7
5 4 4 27.0262 5.00864 6
5 4 4 28.359 4.93437 4
6 4 4 231.314 26.7051 8
6 4 4 222.276 17.4101 6
6 4 4 215.084 16.576 4
6 4 4 215.326 27.4248 7
7 4 4 14.7688 4.89589 8
7 4 4 19.1332 4.46002 6
7 4 4 25.2367 11.3857 7
8 4 4 10.6222 11.2455 7
8 4 4 12.7731 3.50507 6
9 4 4 57.9376 6.11381 6
9 4 4 55.6146 8.24698 8
10 4 4 42.7398 4.83518 2
11 4 4 8.78914 2.09795 8
13 -5 -4 141.393 9.5391 2
12 -5 -4 17.8906 5.9492 8
12 -5 -4 19.51 5.89807 2
11 -5 -4 32.6879 6.12675 2
11 -5 -4 29.8957 6.4641 8
10 -5 -4 20.0829 5.04106 8
10 -5 -4 20.3645 4.47441 2
9 -5 -4 23.6801 4.15786 2
9 -5 -4 34.5533 6.11064 8
8 -5 -4 0.6543 1.65033 2
8 -5 -4 3.75496 2.8379 8
8 -5 -4 3.35568 4.14438 6
7 -5 -4 43.5661 8.1941 8
7 -5 -4 57.0096 5.90025 2
7 -5 -4 51.4185 8.26815 6
-7 5 4 81.315 18.2463 10
-6 5 4 210.052 12.2618 3
-6 5 4 173.51 24.7794 10
5 -5 -4 21.9646 6.13081 1
-5 5 4 13.6335 4.17843 1
-5 5 4 2.06181 6.79672 10
4 -5 -4 962.605 60.0614 5
4 -5 -4 938.991 61.435 1
-4 5 4 964.876 68.7113 10
-4 5 4 957.502 61.3632 1
3 -5 -4 13.6973 5.22385 5
3 -5 -4 15.6362 5.53105 1
-3 5 4 26.1265 8.05783 10
-3 5 4 20.8343 5.50233 1
2 -5 -4 747.281 52.8866 5
2 -5 -4 682.773 48.8888 1
-2 5 4 817.635 54.2489 10
-2 5 4 717.415 49.2028 1
1 -5 -4 1402.19 99.5601 5
1 -5 -4 1686.63 96.3032 1
-1 5 4 1626.99 96.0503 1
-1 5 4 1510.97 97.3569 10
0 -5 -4 122.141 15.2089 10
0 5 4 119.018 13.5295 10
0 5 4 119.731 12.7245 7
-2 -5 -4 401.584 31.5746 1
2 5 4 362.958 26.0069 10
2 5 4 389.043 32.3802 1
2 5 4 383.217 31.8112 7
3 5 4 47.6535 11.8447 7
4 5 4 349.257 24.9062 4
4 5 4 322.89 26.163 8
4 5 4 397.724 35.2736 7
4 5 4 355.798 24.4415 6
5 5 4 60.8707 7.45338 6
5 5 4 60.6749 7.77845 4
5 5 4 88.0235 14.9 7
5 5 4 55.093 8.81167 8
6 5 4 194.971 19.988 8
6 5 4 214.364 27.2188 7
6 5 4 193.034 20.7608 6
7 5 4 339.919 24.0282 6
7 5 4 341.406 23.9467 2
7 5 4 287 35.225 7
7 5 4 325.53 27.2482 8
7 5 4 337.598 21.4947 4
8 5 4 54.2763 16.7613 7
8 5 4 72.1615 7.91534 6
8 5 4 77.2858 10.2841 8
9 5 4 25.9626 5.81986 6
9 5 4 24.6786 4.27342 2
9 5 4 19.3449 5.1342 8
10 5 4 49.1271 5.26912 2
10 5 4 67.7557 7.27482 8
12 -6 -4 24.3748 5.27285 2
11 -6 -4 5.82253 5.88303 2
11 -6 -4 0.94062 2.8439 8
9 -6 -4 193.964 14.8051 2
9 -6 -4 204.796 16.7886 6
8 -6 -4 104.192 11.5741 6
8 -6 -4 111.818 10.2207 2
8 -6 -4 104.906 10.9591 8
7 -6 -4 1.46156 1.58542 2
7 -6 -4 1.46273 4.42932 8
7 -6 -4 8.62369 3.55882 6
-7 6 4 -9.2586 6.66185 10
6 -6 -4 79.2353 7.44327 2
-6 6 4 86.1316 18.311 10
-6 6 4 97.9059 6.22767 3
5 -6 -4 69.7571 10.6303 1
-5 6 4 58.6662 4.29396 3
-5 6 4 65.8706 15.8647 10
4 -6 -4 172.425 16.7813 1
4 -6 -4 157.911 17.9441 5
-4 6 4 176.685 10.162 3
-4 6 4 147.998 16.22 1
-4 6 4 142.908 20.1413 10
3 -6 -4 128.232 15.4629 1
3 -6 -4 125.023 16.7923 5
-3 6 4 140.659 18.3898 10
-3 6 4 145.278 15.3632 1
2 -6 -4 19.84 9.19826 5
2 -6 -4 23.3963 6.0413 1
-2 6 4 32.9705 9.0228 10
-2 6 4 23.2526 6.32396 1
1 -6 -4 169.211 17.0522 1
-1 6 4 131.017 16.6083 10
-1 6 4 161.905 16.8386 1
0 -6 -4 1382.48 85.2973 1
0 6 4 1275.65 90.504 1
0 6 4 1353.85 85.0856 10
-1 -6 -4 926.753 60.9761 1
1 6 4 859.931 60.1029 7
1 6 4 995.722 63.5243 1
1 6 4 800.876 56.8271 10
2 6 4 23.6123 4.59587 10
3 6 4 11.4608 4.72195 7
4 6 4 241.685 18.1082 4
4 6 4 182.432 17.9795 8
4 6 4 244.449 26.3374 7
5 6 4 72.0462 8.06106 6
5 6 4 84.7953 14.9146 7
5 6 4 59.6411 7.87434 4
5 6 4 73.0913 9.45185 8
6 6 4 99.4494 10.1678 6
6 6 4 60.7954 23.3031 7
6 6 4 91.1021 11.4954 8
6 6 4 93.0915 9.59106 4
7 6 4 183.465 15.2844 4
7 6 4 254.415 30.277 7
7 6 4 249.049 18.0085 6
7 6 4 232.429 20.2543 8
8 6 4 206.733 16.4234 6
8 6 4 249.824 17.5018 2
8 6 4 191.573 18.7555 8
9 6 4 33.8736 5.61397 8
9 6 4 43.5014 5.48747 2
10 6 4 35.2425 5.06402 8
10 6 4 44.5206 4.647 2
12 -7 -4 25.7281 4.79244 2
11 -7 -4 167.647 14.2186 2
10 -7 -4 5.97641 2.81605 6
10 -7 -4 -1.1217 5.05054 2
9 -7 -4 126.324 12.9811 6
9 -7 -4 152.106 12.5866 2
8 -7 -4 6.19763 3.21312 2
8 -7 -4 4.82805 3.84236 6
-8 7 4 4.53035 1.40978 3
7 -7 -4 220.32 15.6917 2
7 -7 -4 202.354 18.2375 6
-7 7 4 234.194 13.2302 3
-7 7 4 171.35 34.3642 10
6 -7 -4 3.15589 3.00168 2
-6 7 4 4.46342 1.07958 3
-6 7 4 10.8129 8.86076 10
-5 7 4 77.1573 15.7152 10
-5 7 4 57.6383 4.17287 3
-5 7 4 49.3938 9.79902 5
-4 7 4 33.2967 9.08752 5
-4 7 4 36.7866 10.1061 10
-3 7 4 226.624 21.1447 5
-3 7 4 170.168 12.3521 3
-3 7 4 189.692 23.2231 10
2 -7 -4 557.88 40.0992 1
-2 7 4 500.01 43.8967 1
-2 7 4 529.067 43.8026 10
-2 7 4 528.468 30.4013 3
-1 7 4 9.00504 4.35369 1
-1 7 4 19.2827 1.6725 3
0 -7 -4 1626.51 95.8216 1
0 7 4 1453.35 83.1952 3
0 7 4 1405.06 93.9944 10
-1 -7 -4 9.23147 5.97017 1
1 7 4 24.388 7.22258 7
1 7 4 22.4814 6.35637 10
-2 -7 -4 79.7016 17.099 1
2 7 4 89.5956 14.0435 7
3 7 4 131.499 12.1037 6
3 7 4 142.801 12.9419 4
3 7 4 137.603 19.1044 7
4 7 4 139.404 12.9057 4
4 7 4 114.832 13.2708 8
4 7 4 133.775 19.6414 7
4 7 4 130.241 11.7131 6
5 7 4 392.919 39.127 7
5 7 4 344.344 27.9501 8
5 7 4 365.323 26.1151 6
5 7 4 399.935 27.3645 4
6 7 4 13.8881 4.8778 8
6 7 4 17.6441 4.41934 6
6 7 4 13.3156 3.82471 4
6 7 4 28.5251 10.7216 7
7 7 4 147.508 13.0503 2
7 7 4 149.13 13.2038 6
7 7 4 131.832 14.8068 8
7 7 4 169.272 24.7386 7
7 7 4 150.592 12.107 4
8 7 4 82.3704 9.65494 8
8 7 4 74.0311 7.96378 6
9 7 4 38.8019 7.68856 8
10 7 4 7.3789 2.62599 8
10 7 4 5.71844 1.6107 2
12 -8 -4 46.0779 5.08729 2
11 -8 -4 -2.58 3.10553 6
11 -8 -4 3.85777 3.4121 2
10 -8 -4 70.2995 9.58266 2
10 -8 -4 61.809 7.65777 6
9 -8 -4 114.125 11.4796 6
9 -8 -4 103.479 11.9366 2
-9 8 4 106.692 7.18145 3
8 -8 -4 181.319 15.3801 2
8 -8 -4 184.536 16.9888 6
-8 8 4 201.069 11.7853 3
7 -8 -4 336.049 27.1936 6
7 -8 -4 352.327 24.1017 2
-7 8 4 399.232 21.5284 3
6 -8 -4 48.0964 7.72891 2
-6 8 4 55.5398 4.10246 3
-6 8 4 85.8053 20.8192 10
-5 8 4 28.4721 9.71443 5
-5 8 4 31.6945 12.056 10
-5 8 4 45.6465 3.33529 3
-4 8 4 76.6976 5.1666 3
-4 8 4 73.3183 13.2076 5
-3 8 4 139.273 20.6316 10
-3 8 4 120.656 7.68623 3
-3 8 4 112.112 15.6188 5
2 -8 -4 836.026 65.9789 1
-2 8 4 746.297 42.2793 3
-2 8 4 684.016 56.9993 10
1 -8 -4 1744.65 133.672 1
1 -8 -4 1921.39 116.9 1
-1 8 4 1845.13 103.694 3
-1 8 4 1911.66 119.626 10
0 -8 -4 793.241 54.2389 1
0 -8 -4 738.143 56.8421 1
0 8 4 700.492 40.9179 3
0 8 4 684.496 52.3557 10
-1 -8 -4 21.2136 7.29297 1
-1 -8 -4 18.0167 9.48253 1
1 8 4 32.3559 7.79497 10
1 8 4 37.119 10.1653 7
1 8 4 32.345 2.60228 3
2 8 4 4.96362 4.61091 10
2 8 4 2.81405 4.39643 7
2 8 4 0.94824 2.62416 4
3 8 4 69.6417 13.0369 7
3 8 4 56.5061 8.44481 4
4 8 4 52.0885 6.91338 6
4 8 4 42.3416 8.83251 8
4 8 4 34.8235 10.1077 7
4 8 4 51.5474 7.94895 4
5 8 4 32.945 7.47345 8
5 8 4 27.1678 6.2532 4
5 8 4 19.2216 7.40261 7
5 8 4 28.803 5.99312 6
6 8 4 70.1404 17.3597 7
6 8 4 54.1781 8.4128 8
6 8 4 56.8555 7.64036 6
6 8 4 64.3196 7.92599 4
7 8 4 104.163 10.134 2
7 8 4 107.832 13.627 6
7 8 4 74.6575 19.5197 7
8 8 4 9.86911 2.93063 2
8 8 4 14.2043 4.29588 8
9 8 4 13.4249 3.48006 8
9 8 4 15.7579 4.13413 2
10 8 4 18.4224 3.24859 8
11 -9 -4 44.0259 4.38956 2
11 -9 -4 37.6656 5.9324 6
10 -9 -4 72.422 8.23233 6
10 -9 -4 74.5633 7.74251 2
9 -9 -4 1.49885 3.16153 6
-9 9 4 1.58309 1.0465 3
8 -9 -4 111.373 12.6542 6
8 -9 -4 126.862 11.5688 2
7 -9 -4 274.752 19.3228 2
-7 9 4 286.123 16.7648 3
6 -9 -4 35.4168 5.68791 2
-6 9 4 48.7816 3.57643 3
5 -9 -4 72.8831 6.45671 2
-5 9 4 69.6321 4.88018 3
-5 9 4 41.8666 20.8022 10
-5 9 4 56.1814 13.8879 5
-4 9 4 49.3514 12.0576 5
-4 9 4 30.079 11.15 10
-4 9 4 58.419 4.01133 3
-3 9 4 237.654 14.247 3
-3 9 4 250.336 27.1458 5
-3 9 4 230.033 29.3955 10
-2 9 4 11.402 8.25935 10
-2 9 4 6.18508 1.1718 3
-2 9 4 15.4408 6.6448 5
-1 9 4 205.937 12.8902 3
-1 9 4 244.349 26.2083 10
0 -9 -4 122.149 19.8209 1
0 -9 -4 127.685 20.8961 1
0 9 4 127.089 8.19229 3
0 9 4 157.408 18.7571 10
1 9 4 8.50364 5.03255 10
2 9 4 31.0524 11.4647 7
3 9 4 10.5312 5.45016 7
3 9 4 7.46474 3.64509 4
4 9 4 71.5045 9.69631 8
4 9 4 66.8315 8.9771 4
4 9 4 74.9141 15.1075 7
5 9 4 483.197 47.0363 7
5 9 4 419.587 31.2035 4
6 9 4 125.664 12.1091 4
6 9 4 123.943 11.3425 2
6 9 4 105.257 24.4841 7
7 9 4 74.1209 21.3923 7
7 9 4 38.1131 6.48039 8
7 9 4 47.1746 5.81921 4
7 9 4 32.2577 5.27871 2
8 9 4 3.02921 1.64275 2
8 9 4 2.02067 2.15396 8
9 9 4 0.41688 1.01246 2
9 9 4 4.45501 2.40226 8
10 9 4 1.2613 0.89358 2
11 -10 -4 3.84678 4.04082 6
10 -10 -4 25.082 4.80549 6
-10 10 4 31.0497 3.05938 3
9 -10 -4 2.11798 1.47114 2
9 -10 -4 4.53782 3.11965 6
-9 10 4 7.22241 1.22416 3
8 -10 -4 15.6714 3.77552 2
8 -10 -4 8.95067 3.48109 6
-8 10 4 13.0723 1.82116 3
7 -10 -4 1341.8 73.7043 2
7 -10 -4 1137.13 78.6052 6
-7 10 4 1330.9 71.8647 3
6 -10 -4 17.4485 4.21 4
6 -10 -4 23.4454 3.75717 2
-6 10 4 17.7053 2.12178 3
-5 10 4 33.4829 14.3187 5
-5 10 4 51.5354 3.88944 3
-5 10 4 58.2809 20.3259 10
-4 10 4 544.416 61.2322 10
-4 10 4 474.136 45.1835 5
-4 10 4 512.073 29.2282 3
-3 10 4 34.376 10.5569 5
-3 10 4 30.5542 9.02877 10
-3 10 4 24.5157 2.53585 3
-2 10 4 3.46113 6.05184 5
-2 10 4 9.26604 8.4426 10
-1 10 4 68.7927 14.6996 10
-1 10 4 44.7669 3.53544 3
0 10 4 104.722 7.20006 3
0 10 4 148.138 18.9388 10
1 10 4 94.8501 6.01106 3
1 10 4 87.5028 14.3986 10
1 10 4 81.8179 10.4392 4
2 10 4 611.192 41.3181 4
2 10 4 601.081 50.4249 7
3 10 4 7.35172 6.64765 7
3 10 4 6.8282 3.71168 4
4 10 4 42.568 7.57832 4
4 10 4 72.8924 18.327 7
5 10 4 934.229 65.8877 8
5 10 4 1216.14 86.2335 7
5 10 4 1143.53 68.0104 4
6 10 4 34.4722 7.03821 8
6 10 4 57.3991 16.4691 7
6 10 4 41.1433 6.58906 4
7 10 4 3.90408 2.20686 4
7 10 4 0.66719 1.47493 2
7 10 4 5.25979 3.44813 8
8 10 4 5.9687 2.027 2
8 10 4 8.5001 3.12504 8
9 10 4 7.96042 4.12751 8
11 -11 -4 24.7376 3.94397 6
10 -11 -4 60.2407 8.16153 6
-10 11 4 40.8715 3.31571 3
9 -11 -4 18.2355 4.9721 6
8 -11 -4 38.4914 8.30234 6
-8 11 4 37.0434 3.17773 3
7 -11 -4 91.4202 11.4937 6
-7 11 4 101.708 6.74947 3
6 -11 -4 560.21 38.9921 4
-6 11 4 640.621 34.7541 3
5 -11 -4 263.378 16.5738 2
-5 11 4 240.907 15.1774 3
4 -11 -4 79.1814 6.69114 2
-4 11 4 80.5252 18.998 5
-4 11 4 102.863 24.1675 10
-4 11 4 67.8293 5.22091 3
-3 11 4 33.6346 12.6596 5
-3 11 4 35.3183 3.06441 3
-3 11 4 75.6627 26.0142 10
-2 11 4 6.09138 8.00431 10
-1 11 4 118.049 7.58089 3
-1 11 4 105.978 20.4619 10
0 11 4 5.15418 1.21597 3
0 11 4 5.25382 6.57657 10
0 11 4 5.03293 4.31917 4
1 11 4 3.78338 1.00922 3
1 11 4 7.83832 4.34864 4
1 11 4 1.39633 8.23513 10
2 11 4 60.8846 10.4725 4
2 11 4 38.5134 11.1011 7
3 11 4 5.10616 6.34104 7
3 11 4 2.35293 3.40967 4
4 11 4 50.8638 7.88543 4
4 11 4 42.2205 11.8854 7
5 11 4 198.433 18.1093 4
5 11 4 230.222 29.3944 7
6 11 4 2.3716 1.94738 2
6 11 4 -2.8002 10.4757 7
6 11 4 4.77631 3.08622 4
7 11 4 4.4594 1.82571 2
7 11 4 8.58014 2.92598 4
8 11 4 17.3119 3.45448 2
9 11 4 30.6578 3.3246 2
11 -12 -4 26.7539 5.38932 6
10 -12 -4 5.66101 2.51482 6
-10 12 4 3.7883 1.09726 3
9 -12 -4 16.4489 4.1438 6
-9 12 4 23.2281 2.12073 3
8 -12 -4 13.3755 4.95545 6
-8 12 4 17.9241 2.11475 3
7 -12 -4 195.341 18.0648 6
-7 12 4 179.857 11.5133 3
6 -12 -4 1.87625 3.03758 4
-5 12 4 52.8879 4.19362 3
-4 12 4 -0.8384 18.2551 5
-3 12 4 140.605 9.05095 3
-3 12 4 135.309 27.3046 5
-2 12 4 20.9482 2.26437 3
-2 12 4 38.1696 14.6816 10
-1 12 4 164.207 10.289 3
-1 12 4 156.918 26.686 10
0 12 4 8.05546 10.6773 10
0 12 4 5.46836 1.18143 3
0 12 4 4.98689 4.65186 4
1 12 4 112.741 12.7197 4
1 12 4 123.175 7.74714 3
2 12 4 112.66 19.2078 7
2 12 4 72.9327 10.2943 4
3 12 4 135.544 24.8309 7
3 12 4 184.169 16.8802 4
-4 -12 -4 119.828 15.7146 4
4 12 4 93.4352 19.8656 7
5 12 4 56.8786 7.67926 4
5 12 4 45.4851 5.75316 2
5 12 4 40.953 14.9647 7
6 12 4 50.318 7.04912 4
6 12 4 47.164 5.82427 2
7 12 4 8.3601 2.37072 4
7 12 4 3.76459 1.45724 2
8 12 4 0.9762 0.92991 2
-9 -12 -4 9.91661 1.53488 3
9 12 4 9.2731 1.74601 2
10 -13 -4 0.78417 1.62926 6
9 -13 -4 2.3312 2.04356 6
-9 13 4 3.05196 0.94452 3
8 -13 -4 7.3712 3.74667 6
-7 13 4 329.483 19.5784 3
6 -13 -4 407.858 28.7281 4
-6 13 4 468.163 25.8379 3
5 -13 -4 5.2064 2.44047 4
-5 13 4 2.65313 1.72415 3
-4 13 4 26.7042 2.67823 3
-3 13 4 27.5409 2.77121 3
-2 13 4 1.22944 0.89268 3
-1 13 4 217.508 12.7981 3
-1 13 4 184.869 18.6774 4
0 13 4 88.4323 21.3573 10
0 13 4 95.483 12.7228 4
0 13 4 124.853 7.5747 3
1 13 4 46.234 9.11477 4
1 13 4 38.3583 3.28475 3
2 13 4 1.29767 2.60388 4
2 13 4 -5.5621 10.067 7
-3 -13 -4 31.84 7.77904 4
3 13 4 39.4936 6.76814 4
3 13 4 45.6921 13.592 7
-4 -13 -4 16.0848 6.69897 4
4 13 4 38.4113 9.00404 4
4 13 4 12.9909 11.3969 7
5 13 4 37.8943 6.43538 4
5 13 4 25.3352 4.17389 2
5 13 4 33.7269 13.875 7
6 13 4 86.0519 9.11843 4
6 13 4 73.2356 7.14357 2
7 13 4 29.9682 3.64303 2
-8 -13 -4 23.4806 2.36255 3
8 13 4 27.1181 4.11924 2
10 -14 -4 12.8994 3.13489 6
9 -14 -4 22.4993 5.887 6
-9 14 4 16.6375 2.82076 3
8 -14 -4 174.652 15.509 6
-8 14 4 161.514 10.3174 3
7 -14 -4 259.294 22.4239 6
-7 14 4 286.275 16.6559 3
-6 14 4 321.471 19.247 3
-5 14 4 35.8442 3.27776 3
4 -14 -4 270.325 23.1727 4
-4 14 4 264.279 16.265 3
3 -14 -4 137.693 15.8259 4
-2 14 4 195.295 12.2984 3
-1 14 4 3.38461 4.82221 4
-1 14 4 3.20064 1.07402 3
0 14 4 16.0622 5.41976 4
-1 -14 -4 18.5526 7.17411 4
1 14 4 19.4772 11.3013 7
1 14 4 7.67446 3.5076 4
-2 -14 -4 154.833 18.0203 4
2 14 4 143.564 23.1315 7
2 14 4 125.469 14.1839 4
-3 -14 -4 108.8 15.2564 4
3 14 4 111.316 12.5511 4
3 14 4 161.985 25.8847 7
-4 -14 -4 110.837 15.0041 4
4 14 4 124.565 25.5562 7
4 14 4 76.4376 7.80214 2
4 14 4 107.148 13.1826 4
5 14 4 36.4689 4.57113 2
5 14 4 36.5646 6.16447 4
6 14 4 8.54132 2.99777 4
6 14 4 1.4265 1.91114 2
7 14 4 10.4636 2.56683 4
7 14 4 10.4859 2.20281 2
-8 -14 -4 20.3726 2.48386 3
10 -15 -4 17.3411 2.96882 6
9 -15 -4 25.7475 3.97034 6
-9 15 4 24.0549 2.19298 3
8 -15 -4 26.3373 5.72714 6
-8 15 4 32.0418 2.704 3
-7 15 4 18.1969 2.08486 3
6 -15 -4 44.7111 7.65474 6
-6 15 4 46.4397 3.83446 3
5 -15 -4 30.3775 6.55385 4
-5 15 4 27.2819 2.84952 3
4 -15 -4 48.2772 8.4641 4
-4 15 4 52.2334 4.29002 3
3 -15 -4 251.379 22.7874 4
-3 15 4 240.749 15.0779 3
2 -15 -4 189.243 19.7045 4
-2 15 4 187.01 11.9303 3
1 -15 -4 91.0311 13.1333 4
-1 15 4 71.8453 10.8554 4
-1 15 4 76.734 5.73029 3
0 -15 -4 18.428 5.53475 4
0 15 4 26.8841 2.56101 3
0 15 4 17.0286 4.6141 4
-1 -15 -4 474.627 36.6801 4
1 15 4 393.911 41.0105 7
1 15 4 386.631 30.8951 4
-2 -15 -4 51.6935 12.0961 4
2 15 4 44.9901 7.85129 4
2 15 4 28.1509 11.4956 7
-3 -15 -4 30.0472 3.25504 3
3 15 4 32.7447 4.7433 2
3 15 4 67.0563 17.096 4
3 15 4 56.6779 17.6433 7
-4 -15 -4 56.5132 11.6244 4
4 15 4 46.6574 7.02704 4
4 15 4 32.8788 4.39984 2
-5 -15 -4 57.1515 4.43099 3
5 15 4 47.0104 5.3052 2
5 15 4 63.481 7.68315 4
-6 -15 -4 4.452 1.82158 3
6 15 4 5.65829 2.04797 4
-7 -15 -4 5.91637 1.34886 3
7 15 4 5.27286 1.79731 4
9 -16 -4 2.54369 1.54684 6
-9 16 4 0.44145 0.92691 3
8 -16 -4 7.53096 2.43909 6
7 -16 -4 7.76801 3.83596 6
-7 16 4 4.45987 1.21468 3
6 -16 -4 13.7674 3.98736 6
5 -16 -4 3.46278 2.61168 6
5 -16 -4 6.97165 2.69486 4
-5 16 4 8.33438 1.55338 3
-4 16 4 44.2197 3.86657 3
3 -16 -4 174.763 16.9335 4
-3 16 4 140.003 9.81302 3
2 -16 -4 256.054 23.8035 4
-2 16 4 257.813 15.8079 3
1 -16 -4 10.3288 4.9531 4
-1 16 4 8.88998 4.11034 4
0 -16 -4 158.062 19.5477 4
0 16 4 110.52 13.1842 4
0 16 4 116.871 7.88202 3
-1 -16 -4 24.2916 6.31785 4
1 16 4 19.4181 14.498 7
1 16 4 20.0667 5.73379 4
-2 -16 -4 357.889 30.1561 4
2 16 4 298.906 25.2805 4
2 16 4 347.543 52.2391 7
-3 -16 -4 52.6355 9.3628 4
3 16 4 55.9266 8.28658 4
-4 -16 -4 25.6794 6.86408 4
4 16 4 35.3458 6.13734 4
-5 -16 -4 36.6958 3.63815 3
5 16 4 42.0606 6.00543 4
6 16 4 15.6075 3.3478 4
7 16 4 1.59326 1.8785 4
9 -17 -4 4.11904 1.35223 6
8 -17 -4 14.8201 3.27956 6
-8 17 4 14.7547 1.63411 3
7 -17 -4 2.18221 2.43029 6
-7 17 4 0.20275 0.6851 3
6 -17 -4 9.92561 3.40459 6
-6 17 4 18.1632 2.02811 3
5 -17 -4 39.5892 7.14368 6
5 -17 -4 41.7868 5.92943 4
-5 17 4 50.5641 4.06768 3
4 -17 -4 14.7744 4.56631 4
-4 17 4 10.9921 1.87984 3
3 -17 -4 69.0935 10.0731 4
-3 17 4 72.0208 5.41971 3
2 -17 -4 152.072 16.5483 4
-2 17 4 149.665 9.78598 3
1 -17 -4 100.232 13.3204 4
-1 17 4 87.8253 6.13182 3
-1 17 4 71.7166 10.8838 4
0 -17 -4 4.20403 3.47607 4
0 17 4 5.35673 3.91162 4
0 17 4 7.24245 1.70655 3
-1 -17 -4 -2.739 2.525 4
1 17 4 0.78795 2.15497 4
-2 -17 -4 29.9639 6.99958 4
2 17 4 34.685 6.62968 4
-3 -17 -4 8.99023 3.76522 4
3 17 4 9.78165 2.99399 4
-4 -17 -4 24.8071 7.28061 4
4 17 4 11.1167 2.86999 4
5 17 4 18.5621 3.47275 4
6 17 4 5.76351 1.9011 4
8 -18 -4 1.64685 2.0058 6
-8 18 4 1.42212 0.66329 3
7 -18 -4 11.2879 2.84656 6
-7 18 4 7.56531 1.23914 3
6 -18 -4 -0.9564 1.63969 6
-6 18 4 4.38701 1.05052 3
5 -18 -4 6.05249 2.18944 4
5 -18 -4 3.51794 2.40985 6
-5 18 4 2.72448 1.00973 3
4 -18 -4 12.4643 4.71297 6
4 -18 -4 12.4642 3.73476 4
-4 18 4 17.0442 1.99829 3
3 -18 -4 62.824 9.49068 4
-3 18 4 70.4351 5.15061 3
2 -18 -4 128.311 14.417 4
-2 18 4 127.118 8.58019 3
1 -18 -4 5.47818 3.2724 4
-1 18 4 0.20818 0.93233 3
-1 18 4 -3.9821 4.16662 4
0 -18 -4 14.5755 5.20642 4
0 18 4 13.6002 4.7435 4
-1 -18 -4 41.7828 8.18789 4
1 18 4 32.3971 5.97034 4
-2 -18 -4 0.3244 2.91428 4
2 18 4 1.11012 2.41708 4
-3 -18 -4 11.5251 5.18774 4
3 18 4 14.2989 3.85818 4
-4 -18 -4 84.0615 10.062 4
4 18 4 78.4199 8.55142 4
5 18 4 1.76362 1.22399 4
6 18 4 1.34501 1.21097 4
7 -19 -4 1.61571 1.50316 6
6 -19 -4 13.6849 3.37162 6
-6 19 4 17.1475 1.85177 3
5 -19 -4 0.73489 2.13217 6
-5 19 4 6.38787 1.23464 3
4 -19 -4 34.6094 5.67319 6
4 -19 -4 30.0763 4.77655 4
-4 19 4 37.5478 3.16073 3
3 -19 -4 17.6501 4.61152 6
3 -19 -4 24.279 5.84825 4
-3 19 4 24.1733 2.46435 3
2 -19 -4 13.8388 4.47131 4
-2 19 4 14.4288 1.90411 3
1 -19 -4 133.734 14.0197 4
-1 19 4 109.676 12.244 4
0 -19 -4 14.8106 5.47598 4
0 19 4 6.23471 3.70128 4
-1 -19 -4 131.415 14.0176 4
1 19 4 126.356 12.3406 4
-2 -19 -4 -2.6585 1.84372 4
2 19 4 1.26325 2.12277 4
-3 -19 -4 8.05783 3.66843 4
3 19 4 1.26561 1.4392 4
-4 -19 -4 22.5108 5.32208 4
4 19 4 19.5869 3.73888 4
5 19 4 8.60299 2.45892 4
6 -20 -4 13.6107 3.89499 6
5 -20 -4 46.7907 5.79255 6
-5 20 4 44.487 3.36521 3
4 -20 -4 -0.5964 2.72256 4
4 -20 -4 1.00751 1.5227 6
-4 20 4 1.77683 0.77382 3
3 -20 -4 -0.5462 1.80974 4
3 -20 -4 0.95317 1.56855 6
-3 20 4 -1.1753 0.71301 3
2 -20 -4 52.3498 6.55442 6
2 -20 -4 48.7951 6.80693 4
-2 20 4 42.2479 3.48854 3
1 -20 -4 88.0873 9.38333 6
1 -20 -4 110.279 13.4033 4
0 -20 -4 7.38736 3.05435 4
0 20 4 3.48636 3.12054 4
-1 -20 -4 12.7991 3.58741 4
1 20 4 20.9248 4.95061 4
-2 -20 -4 16.0909 4.32107 4
2 20 4 13.8055 3.94435 4
-3 -20 -4 0.03889 2.72232 4
3 20 4 -1.6494 1.27207 4
4 20 4 2.49802 1.62335 4
5 -21 -4 12.8542 2.71229 6
4 -21 -4 16.2896 3.6124 6
3 -21 -4 8.67396 2.4529 6
3 -21 -4 8.18641 2.50109 4
2 -21 -4 113.577 10.0976 4
2 -21 -4 114.647 10.6025 6
1 -21 -4 14.5877 3.36011 6
1 -21 -4 11.8395 3.14436 4
0 -21 -4 11.4532 4.32613 6
0 -21 -4 9.91389 3.40182 4
0 21 4 6.78384 3.84391 4
-1 -21 -4 18.3233 4.08779 4
-2 -21 -4 9.05548 2.6911 4
2 21 4 4.07801 2.30678 4
2 -22 -4 38.7238 4.85352 4
1 -22 -4 17.258 3.2362 4
4 21 -5 1.94052 3.1429 4
-4 -21 5 7.06569 2.22258 4
-3 -21 5 29.6536 5.0265 4
-2 -21 5 3.36193 2.26942 4
-1 -21 5 70.5509 6.97589 4
0 -21 5 91.0744 7.19515 4
6 20 -5 5.90358 2.08742 4
5 20 -5 -4.1854 3.16485 4
-5 -20 5 -2.285 2.0641 4
4 20 -5 -3.7609 2.03509 4
-4 -20 5 2.34745 2.05788 4
3 20 -5 4.13776 3.32814 4
-3 -20 5 5.16175 2.60538 4
2 20 -5 -3.7408 3.79565 4
-2 -20 5 2.35008 1.9688 4
-1 -20 5 26.5085 4.72285 4
0 -20 5 22.2236 4.23287 4
1 -20 5 36.1643 6.6439 4
7 19 -5 1.43113 1.79727 4
6 19 -5 32.6383 5.27407 4
-6 -19 5 36.2002 6.36006 4
5 19 -5 0.38845 1.59111 4
-5 -19 5 4.39923 2.71262 4
-4 -19 5 38.1335 6.78055 4
3 19 -5 2.50617 2.44476 4
-3 -19 5 2.04684 2.53833 4
2 19 -5 18.4344 4.7993 4
-2 -19 5 13.2131 3.96787 4
-1 -19 5 51.3359 7.3745 4
0 -19 5 14.9526 3.65647 4
1 -19 5 8.84824 3.0063 4
8 18 -5 26.0113 3.51945 4
7 18 -5 8.3432 2.81215 4
-7 -18 5 16.8793 6.58651 4
6 18 -5 10.5169 3.82377 4
-6 -18 5 15.1586 5.21785 4
5 18 -5 4.8093 2.41715 4
-5 -18 5 0.6139 3.16615 4
4 18 -5 14.9081 4.99572 4
-4 -18 5 5.77823 3.85891 4
3 18 -5 77.5653 9.6531 4
-3 -18 5 83.0635 11.0794 4
2 18 -5 88.3187 11.9022 4
-2 -18 5 106.258 12.3246 4
1 18 -5 20.9012 5.74427 4
-1 -18 5 23.8141 5.80494 4
0 -18 5 175.816 16.0514 4
1 -18 5 6.40273 3.3697 4
2 -18 5 13.6301 3.05352 4
8 17 -5 37.5204 5.17357 4
7 17 -5 16.5599 4.33308 4
-7 -17 5 14.4947 4.6705 4
-7 -17 5 11.5535 4.61212 9
6 17 -5 31.5438 5.4735 4
-6 -17 5 30.4403 6.71198 4
-6 -17 5 30.6596 5.62838 9
5 17 -5 1.52463 2.20136 4
-5 -17 5 0.24966 2.71772 4
4 17 -5 230.889 20.0831 4
-4 -17 5 221.897 20.837 4
3 17 -5 0.42256 2.79985 4
-3 -17 5 0.1741 2.07946 4
2 17 -5 5.73036 3.97581 4
-2 -17 5 0.86281 2.30964 4
1 17 -5 65.8105 9.43485 4
-1 -17 5 53.9314 8.66432 4
0 -17 5 44.9674 7.8672 4
1 -17 5 2.63891 2.19238 4
2 -17 5 139.968 12.1841 4
3 -17 5 5.22007 2.69298 6
4 -17 5 27.6351 4.00492 6
5 -17 5 14.0683 2.54958 6
9 16 -5 1.04773 1.53251 4
-9 -16 5 4.25384 3.33577 9
8 16 -5 18.0469 3.49793 4
-8 -16 5 16.5451 3.76717 9
7 16 -5 11.7942 4.01669 4
-7 -16 5 6.15592 3.03341 9
-7 -16 5 16.1168 6.02966 4
6 16 -5 64.6585 8.98211 4
-6 -16 5 71.2597 8.15119 9
-6 -16 5 66.9709 10.9649 4
5 16 -5 -1.5223 1.64133 4
-5 -16 5 4.63361 4.16537 4
-5 -16 5 -0.416 2.61233 9
4 16 -5 751.939 53.9675 4
-4 -16 5 787.615 57.1726 4
3 16 -5 3.3729 3.34729 4
-3 -16 5 9.6863 6.40384 4
2 16 -5 3.72686 4.38313 4
-2 -16 5 5.97434 5.04878 4
1 16 -5 132.83 15.5899 4
-1 -16 5 177.349 17.4418 4
-1 16 -5 5.03333 1.23983 3
1 -16 5 8.93988 3.7192 4
-2 16 -5 14.3451 2.44971 3
2 -16 5 19.8797 4.61855 4
2 -16 5 26.7818 5.01564 6
3 -16 5 77.2714 7.87422 6
3 -16 5 67.2233 6.5261 4
4 -16 5 2.38061 1.93884 6
5 -16 5 8.22711 2.12815 6
6 -16 5 5.74881 1.87092 6
9 15 -5 57.8364 6.25706 4
-9 -15 5 59.7691 6.84466 9
-9 -15 5 56.5268 4.15603 3
8 15 -5 3.71389 2.24287 4
-8 -15 5 0.65411 1.91853 9
-8 -15 5 -1.0669 1.1177 3
7 15 -5 8.01792 3.14438 4
-7 -15 5 3.82409 2.72444 9
-7 -15 5 6.98476 1.56312 3
-7 -15 5 4.42973 6.09322 4
6 15 -5 17.3807 4.90124 4
-6 -15 5 9.92838 5.43567 4
-6 -15 5 22.8974 6.1589 9
-6 -15 5 23.6884 2.55642 3
5 15 -5 21.0554 6.90131 4
-5 -15 5 53.4328 12.2439 4
-5 -15 5 35.1888 6.05379 9
4 15 -5 150.45 17.2543 4
-4 -15 5 124.586 12.4276 9
-4 -15 5 121.151 15.399 4
3 15 -5 3.38237 3.0391 4
-3 -15 5 2.82146 3.63813 9
-3 -15 5 6.5244 3.85368 4
-2 -15 5 17.7563 5.30673 4
1 15 -5 83.039 12.1143 4
-1 -15 5 110.226 13.6069 4
0 15 -5 3.07575 1.1766 3
0 -15 5 6.24786 3.34683 4
1 -15 5 24.0924 6.68787 4
1 -15 5 17.596 6.34007 6
-2 15 -5 6.85454 1.7256 3
2 -15 5 19.6197 5.77299 4
2 -15 5 12.76 3.31751 6
-3 15 -5 54.1392 4.84878 3
3 -15 5 72.2199 7.52134 6
3 -15 5 64.6501 6.99061 4
4 -15 5 9.96328 2.80397 6
5 -15 5 6.32305 2.92636 6
6 -15 5 4.06827 1.95897 6
7 -15 5 15.7807 2.88105 6
-10 -14 5 45.4697 3.40304 3
-10 -14 5 44.0323 5.75995 9
9 14 -5 3.94516 2.09281 4
-9 -14 5 2.56671 1.02131 3
-9 -14 5 4.7197 2.92893 9
8 14 -5 20.9266 5.35369 4
-8 -14 5 22.6238 4.6996 9
-8 -14 5 19.7135 2.36312 3
7 14 -5 36.4433 6.76858 4
-7 -14 5 32.9283 6.28214 9
-7 -14 5 41.0226 3.80095 3
6 14 -5 25.1776 37.5842 7
6 14 -5 14.91 6.0733 4
-6 -14 5 4.90943 2.86931 9
-6 -14 5 8.97817 5.66782 4
-6 -14 5 8.27729 1.69972 3
5 14 -5 470.402 35.3127 4
-5 -14 5 492.321 37.5083 4
-5 -14 5 462.835 33.2965 9
-5 -14 5 474.167 27.7045 3
4 14 -5 12.887 4.55619 4
-4 -14 5 12.5117 5.2902 4
-4 -14 5 16.118 4.72305 9
3 14 -5 22.3176 5.52809 4
-3 -14 5 20.4523 6.97829 4
2 14 -5 21.8477 5.54544 4
-2 -14 5 30.553 7.93484 4
1 14 -5 24.408 6.24675 4
1 14 -5 18.4725 2.50998 3
-1 -14 5 31.5992 7.95928 4
0 14 -5 127.815 8.83997 3
0 -14 5 119.92 13.8923 4
-1 14 -5 96.894 7.58135 3
1 -14 5 116.592 12.7975 4
1 -14 5 109.193 10.6408 6
-2 14 -5 525.684 30.4003 3
2 -14 5 486.454 33.7711 6
2 -14 5 525.783 35.7265 4
-3 14 -5 93.7393 7.60012 3
3 -14 5 125.236 11.7775 4
3 -14 5 122.538 12.144 6
-4 14 -5 3.41065 1.04403 3
4 -14 5 1.30027 1.81616 6
5 -14 5 16.4412 3.63435 6
6 -14 5 49.2772 5.98658 6
7 -14 5 3.91517 1.65588 6
-11 -13 5 19.3486 4.05035 9
-10 -13 5 78.2163 6.01324 3
9 13 -5 38.7331 5.81848 4
9 13 -5 41.3327 5.82598 8
-9 -13 5 39.0884 3.54034 3
8 13 -5 -2.286 1.73763 4
8 13 -5 1.55871 2.04075 8
7 13 -5 5.95593 2.84401 8
7 13 -5 2.52044 3.30688 4
-7 -13 5 -0.3478 7.38129 4
-7 -13 5 4.13381 1.43002 3
6 13 -5 797.064 55.4324 4
6 13 -5 730.069 69.0291 7
6 13 -5 950.993 51.6444 8
-6 -13 5 808.416 57.1674 4
-6 -13 5 847.863 48.1495 3
5 13 -5 1.93453 3.2195 4
-5 -13 5 4.67376 1.36155 3
-5 -13 5 3.80178 2.36184 9
-5 -13 5 -0.9433 4.62478 4
4 13 -5 76.0252 10.5729 4
-4 -13 5 76.5232 5.56942 3
-4 -13 5 76.6048 9.19463 9
-4 -13 5 66.6829 12.2135 4
3 13 -5 0.26757 4.10049 4
-3 -13 5 6.6324 3.27264 9
-3 -13 5 9.13129 3.99917 4
2 13 -5 234.059 22.1937 4
-2 -13 5 296.926 24.9963 4
1 13 -5 5.60675 4.79023 4
1 13 -5 9.56147 1.8623 3
-1 -13 5 -4.2193 4.48927 9
-1 -13 5 14.6622 5.6678 4
0 13 -5 23.1546 2.80901 3
0 -13 5 41.4836 7.4976 4
1 -13 5 391.666 28.0828 6
1 -13 5 425.901 30.9762 4
2 -13 5 179.865 16.1744 4
2 -13 5 176.582 15.1885 6
-3 13 -5 56.792 5.04105 3
3 -13 5 75.4803 8.19322 4
3 -13 5 67.5517 8.16062 6
4 -13 5 55.5255 7.77084 6
5 -13 5 5.10749 2.57867 6
6 -13 5 49.9181 6.20152 6
7 -13 5 2.87361 1.85259 6
8 -13 5 31.6314 3.85032 6
11 12 -5 31.9442 4.05588 8
-11 -12 5 26.0533 2.47377 3
-11 -12 5 25.6586 4.38449 9
10 12 -5 115.335 8.95894 4
10 12 -5 129.686 10.8963 8
-10 -12 5 119.735 8.09451 3
9 12 -5 60.0108 7.35418 8
9 12 -5 53.1729 7.11293 4
-9 -12 5 52.0373 4.55031 3
8 12 -5 27.1371 4.41906 8
8 12 -5 20.1881 5.4325 4
-8 -12 5 19.9167 2.69631 3
7 12 -5 124.001 13.4114 4
7 12 -5 123.674 11.1612 8
-7 -12 5 122.483 8.72259 3
6 12 -5 66.8993 9.64234 4
6 12 -5 60.4632 19.8857 7
6 12 -5 60.7959 7.57013 8
-6 -12 5 51.276 11.0482 4
-6 -12 5 68.9867 5.38611 3
5 12 -5 35.6152 7.88588 4
-5 -12 5 15.8487 8.16469 4
-5 -12 5 28.6475 3.08508 3
-4 -12 5 691.292 50.0848 4
-4 -12 5 687.012 45.9151 9
-4 -12 5 716.128 40.2557 3
3 12 -5 292.218 24.4572 4
-3 -12 5 305.606 22.8544 9
-3 -12 5 317.949 26.8631 4
2 12 -5 60.5407 10.3058 4
-2 -12 5 82.2421 11.7466 4
-2 -12 5 90.4793 9.37514 9
1 12 -5 32.8463 3.17419 3
1 12 -5 26.1891 6.92701 4
-1 -12 5 21.0536 6.18675 4
0 12 -5 59.532 4.75811 3
0 -12 5 47.6205 8.59524 4
1 -12 5 20.2504 5.0118 6
1 -12 5 20.9854 6.30231 4
-2 12 -5 517.434 28.9643 3
2 -12 5 456.079 32.7935 6
2 -12 5 486.846 34.0546 4
-3 12 -5 71.9874 6.3155 3
3 -12 5 104.025 10.2975 6
3 -12 5 101.671 9.85013 4
-4 12 -5 545.715 28.3622 3
4 -12 5 400.08 31.8415 6
5 -12 5 3.02037 2.30182 6
6 -12 5 12.9857 3.27711 6
7 -12 5 2.71461 2.7669 6
8 -12 5 10.4819 2.74039 6
11 11 -5 28.3664 5.59213 8
-11 -11 5 23.8683 2.47362 3
-11 -11 5 22.6299 4.58808 9
10 11 -5 26.5795 3.98633 4
10 11 -5 47.4717 10.4289 8
-10 -11 5 28.3356 2.9783 3
9 11 -5 112.79 10.6216 8
9 11 -5 92.5193 10.0985 4
-9 -11 5 92.2738 7.10645 3
8 11 -5 94.7952 10.9098 4
-8 -11 5 81.8907 6.60739 3
7 11 -5 57.6652 21.4501 7
7 11 -5 49.7305 7.08949 8
7 11 -5 59.1488 8.61766 4
-7 -11 5 55.9695 4.8904 3
6 11 -5 329.519 36.6569 7
6 11 -5 298.652 25.3497 4
6 11 -5 330.508 23.0088 8
-6 -11 5 303.495 19.2722 3
5 11 -5 302.339 20.3831 8
-5 -11 5 259.809 25.9696 4
-5 -11 5 254.644 16.7746 3
4 11 -5 55.9136 22.5362 5
4 11 -5 83.8772 8.30275 8
4 11 -5 63.6585 9.44762 4
-4 -11 5 69.1058 11.5473 4
-4 -11 5 69.4794 8.71496 9
-4 -11 5 61.7694 5.14309 3
3 11 -5 14.6943 4.78119 4
3 11 -5 -0.79 22.5388 5
-3 -11 5 19.0737 4.66515 9
-3 -11 5 13.1471 1.9955 3
-3 -11 5 14.0867 5.89134 4
2 11 -5 31.9598 14.8746 5
-2 -11 5 10.3374 4.66695 4
-2 -11 5 5.23844 2.5087 9
1 11 -5 13.7138 5.40513 4
1 11 -5 16.9494 11.7952 5
-1 -11 5 21.9179 6.5351 4
0 11 -5 49.4286 16.3445 5
-1 11 -5 1.25473 0.88028 3
1 -11 5 9.40848 3.5339 6
1 -11 5 2.61605 2.73795 4
-2 11 -5 6.8406 1.54057 3
2 -11 5 13.2736 3.94757 4
-3 11 -5 973.133 54.0298 3
3 -11 5 955.023 58.3002 4
3 -11 5 902.889 58.673 6
-4 11 -5 14.1531 1.98885 3
4 -11 5 4.00996 5.56809 8
-5 11 -5 2.34221 0.92706 3
5 -11 5 4.84337 2.61238 6
6 -11 5 2.87395 2.20339 6
7 -11 5 2.07453 1.57069 6
8 -11 5 7.52498 2.12354 6
9 -11 5 12.6585 2.23323 6
12 10 -5 63.6291 6.43289 8
-12 -10 5 57.1751 4.72987 3
-12 -10 5 44.5921 6.152 9
11 10 -5 17.4176 4.803 8
11 10 -5 11.9339 2.53361 2
-11 -10 5 16.2854 2.05617 3
10 10 -5 23.3927 5.42444 8
10 10 -5 31.9472 4.41812 2
10 10 -5 32.7006 4.52465 4
-10 -10 5 25.7192 2.95126 3
9 10 -5 111.558 11.1428 8
9 10 -5 104.737 10.967 4
9 10 -5 93.3045 8.32228 2
-9 -10 5 113.913 7.88258 3
8 10 -5 17.2724 5.04091 4
8 10 -5 16.1078 3.35442 2
8 10 -5 25.8456 6.02533 8
-8 -10 5 20.6923 2.79025 3
7 10 -5 215.943 19.5096 4
7 10 -5 244.299 18.2572 8
-7 -10 5 203.955 14.107 3
6 10 -5 37.4283 6.92646 4
6 10 -5 35.3931 11.7783 7
6 10 -5 29.5915 5.62458 8
-6 -10 5 30.4297 3.33514 3
-6 -10 5 19.6725 10.1129 4
5 10 -5 88.228 11.1445 4
5 10 -5 100.957 9.93452 8
-5 -10 5 88.3422 15.0477 4
-5 -10 5 99.4536 6.99613 3
4 10 -5 476.869 48.1032 5
-4 -10 5 522.41 38.6339 4
-4 -10 5 515.871 29.7536 3
3 10 -5 582.263 54.547 5
3 10 -5 560.116 40.5224 4
-3 -10 5 621.638 43.4762 4
-3 -10 5 577.169 42.3567 9
-3 -10 5 626.706 34.3089 3
2 10 -5 98.9852 21.8433 5
2 10 -5 53.11 9.51414 4
-2 -10 5 72.2864 5.00575 3
1 10 -5 552.889 31.1496 3
1 10 -5 471.507 49.825 5
-1 -10 5 548.586 34.8046 9
-1 -10 5 529.109 37.832 4
0 10 -5 43.805 17.0528 5
0 -10 5 32.993 6.17278 4
0 -10 5 51.1058 7.29531 9
-1 10 -5 12.316 13.3204 5
1 -10 5 0.33802 4.0807 9
1 -10 5 9.11274 4.08298 6
-2 10 -5 82.7571 5.96075 3
2 -10 5 79.9843 9.57352 4
2 -10 5 77.8631 9.3286 6
-3 10 -5 611.975 37.0546 3
3 -10 5 639.323 42.1163 4
3 -10 5 692.127 48.6794 6
4 -10 5 143.395 11.9547 4
4 -10 5 151.398 13.8953 6
-5 10 -5 51.4719 4.32903 3
5 -10 5 65.97 8.13943 6
6 -10 5 5.31804 2.6031 6
6 -10 5 0.44968 3.2929 8
7 -10 5 0.76613 1.64173 6
7 -10 5 1.11526 4.06091 8
8 -10 5 8.13414 2.64601 6
9 -10 5 3.19568 1.60708 6
12 9 -5 1.04563 3.68738 8
-12 -9 5 0.52972 1.39676 9
-12 -9 5 -0.5433 0.64111 3
11 9 -5 30.7983 4.17467 2
-11 -9 5 28.1505 3.00562 3
10 9 -5 14.2056 3.02308 4
10 9 -5 15.223 6.05989 8
10 9 -5 14.2619 3.01542 2
9 9 -5 24.5613 3.82479 2
-9 -9 5 23.8847 2.94897 3
8 9 -5 185.758 16.3496 4
8 9 -5 186.568 16.148 8
8 9 -5 149.495 12.5791 2
-8 -9 5 174.773 11.5931 3
7 9 -5 152.626 13.8512 8
7 9 -5 134.837 10.9912 2
7 9 -5 146.38 14.6791 4
-7 -9 5 149.409 10.0702 3
6 9 -5 161.436 21.7083 7
6 9 -5 158.018 14.0098 8
6 9 -5 160.075 15.6439 4
-6 -9 5 157.422 10.5988 3
5 9 -5 154.322 12.5126 8
5 9 -5 132.803 13.6547 4
-5 -9 5 130.684 9.0992 3
-5 -9 5 118.747 17.0009 4
4 9 -5 373.703 36.3076 5
4 9 -5 365.986 23.6303 8
4 9 -5 309.304 25.404 4
-4 -9 5 307.52 27.6266 4
-4 -9 5 343.403 20.2822 3
3 9 -5 37.2862 6.68745 4
3 9 -5 39.927 12.2386 5
-3 -9 5 52.4403 9.81919 4
-3 -9 5 30.8579 3.00185 3
2 9 -5 1671.37 115.801 5
-2 -9 5 1622.85 101.245 4
-2 -9 5 1679.05 93.1162 3
-2 -9 5 1691.61 97.7207 9
1 9 -5 38.4958 12.2048 5
-1 -9 5 64.3954 8.97355 4
0 9 -5 434.04 47.1682 5
0 -9 5 516.974 32.8091 9
0 -9 5 510.287 36.6672 4
-1 9 -5 115.573 26.7081 5
-1 9 -5 102.465 6.94922 3
1 -9 5 90.4423 10.6863 4
1 -9 5 100.776 10.5636 9
-2 9 -5 1.58685 9.3446 5
-2 9 -5 2.11467 1.00765 3
2 -9 5 9.18566 3.38018 4
2 -9 5 -5.3636 3.33833 9
3 -9 5 30.9031 5.71944 4
3 -9 5 37.7707 6.45556 6
-4 9 -5 181.078 11.4794 3
-5 9 -5 179.954 10.6586 3
5 -9 5 138.746 15.37 8
5 -9 5 170.22 14.9305 6
6 -9 5 16.7242 4.64249 8
6 -9 5 19.986 5.41342 6
7 -9 5 27.8522 5.08505 6
7 -9 5 27.9365 5.59375 8
8 -9 5 20.8631 4.21701 8
8 -9 5 23.6311 3.96939 6
9 -9 5 1.99749 1.5444 6
12 8 -5 1.94657 4.70888 8
-12 -8 5 1.34187 1.67673 9
11 8 -5 8.94743 7.03421 8
11 8 -5 14.6 3.83667 2
-11 -8 5 8.25471 1.68344 3
10 8 -5 22.9983 3.73747 2
10 8 -5 22.1965 7.34204 8
10 8 -5 19.3563 3.84875 4
-10 -8 5 23.615 2.84446 3
9 8 -5 54.7016 6.48585 2
9 8 -5 79.3461 8.52875 4
9 8 -5 65.1601 10.9633 8
-9 -8 5 66.0511 5.4405 3
8 8 -5 4.09999 4.18375 8
8 8 -5 9.22185 4.00978 4
-8 -8 5 7.89129 1.78553 3
7 8 -5 33.5303 4.88734 2
6 8 -5 22.1089 4.5998 2
6 8 -5 30.5017 5.882 8
6 8 -5 37.3005 6.54628 4
6 8 -5 37.5501 10.6133 7
-6 -8 5 31.5668 3.1894 3
5 8 -5 123.727 12.4211 4
-5 -8 5 115.522 8.11255 3
4 8 -5 31.1177 6.51169 4
4 8 -5 46.0626 11.454 5
-4 -8 5 30.7673 2.96248 3
3 8 -5 200.299 28.3439 1
3 8 -5 200.52 25.2833 5
-3 -8 5 201.001 12.0756 3
-3 -8 5 191.782 25.4579 1
-3 -8 5 188.082 15.7212 9
2 8 -5 91.447 16.4701 5
-2 -8 5 97.3483 8.99619 9
-2 -8 5 89.1769 6.43611 3
-2 -8 5 57.8799 14.9901 1
1 8 -5 408.85 22.9072 3
1 8 -5 369.406 38.2917 5
-1 -8 5 375.022 26.056 9
0 8 -5 132.845 23.0867 5
0 8 -5 164.469 10.8117 3
0 -8 5 199.1 14.5561 9
-1 8 -5 28.4307 2.77219 3
-1 8 -5 26.9971 11.0783 5
1 -8 5 31.5971 5.64629 4
1 -8 5 29.9859 6.14848 9
2 -8 5 36.7561 6.54947 6
2 -8 5 43.4128 6.47754 4
2 -8 5 53.1518 7.50994 9
3 -8 5 44.2533 6.4962 4
4 -8 5 32.2831 6.88077 6
4 -8 5 21.806 4.83911 4
5 -8 5 137.817 14.8987 8
5 -8 5 172.125 14.448 6
6 -8 5 86.8381 11.2247 8
6 -8 5 108.515 10.9368 6
7 -8 5 1.85408 1.7072 6
7 -8 5 3.39616 2.4312 8
8 -8 5 160.974 12.5211 6
8 -8 5 138.242 12.773 8
9 -8 5 5.33302 1.96977 6
9 -8 5 3.79305 3.49763 8
13 7 -5 125.371 10.3455 8
12 7 -5 38.2019 8.26201 8
12 7 -5 32.3419 4.45625 2
-12 -7 5 28.0388 4.94944 9
-12 -7 5 32.6718 2.9324 3
11 7 -5 4.09575 7.40297 8
11 7 -5 1.58525 1.43866 2
-11 -7 5 0.37365 0.95169 3
10 7 -5 6.46309 6.2904 8
10 7 -5 6.88698 2.33378 2
-10 -7 5 12.7386 2.20066 3
9 7 -5 63.6647 7.16416 2
9 7 -5 66.8479 10.7715 8
9 7 -5 80.7502 8.72537 4
-9 -7 5 69.8905 5.70329 3
8 7 -5 21.6344 5.49823 4
8 7 -5 16.7208 3.73439 2
8 7 -5 15.7592 5.22934 8
-8 -7 5 22.7044 2.77424 3
7 7 -5 404.718 28.631 2
7 7 -5 484.103 32.709 4
7 7 -5 479.426 32.4328 8
-7 -7 5 460.098 27.0917 3
6 7 -5 221.914 18.2615 4
6 7 -5 180.749 14.8552 2
6 7 -5 196.34 23.1481 7
6 7 -5 233.338 17.8651 8
-6 -7 5 242.691 13.8173 3
5 7 -5 1597.06 94.2748 4
5 7 -5 1536.6 91.9936 8
4 7 -5 10.0362 5.40973 5
-4 -7 5 3.97479 1.07082 3
3 7 -5 43.9039 11.575 5
3 7 -5 33.0867 12.2385 1
-3 -7 5 71.3362 14.4082 1
-3 -7 5 47.9013 3.73509 3
2 7 -5 254.457 27.8442 5
2 7 -5 266.595 29.8214 1
-2 -7 5 270.3 27.1122 1
-2 -7 5 253.164 15.4454 3
-2 -7 5 270.74 19.0679 9
1 7 -5 1370.33 98.0314 5
1 7 -5 1415.52 98.4002 1
1 7 -5 1513.18 81.3485 3
-1 -7 5 1513.4 85.777 9
-1 -7 5 1394.73 93.9754 1
0 7 -5 8.52436 1.57095 3
0 7 -5 13.6375 8.01546 5
0 -7 5 19.3256 4.79852 9
-1 7 -5 609.938 35.1607 3
-1 7 -5 587.598 53.3822 5
1 -7 5 631.44 39.5785 9
-2 7 -5 25.7102 2.47144 3
-2 7 -5 27.7227 10.6231 5
2 -7 5 19.7156 5.11684 4
2 -7 5 23.9746 5.31536 9
2 -7 5 20.1629 6.3259 6
-3 7 -5 108.639 7.94896 3
3 -7 5 125.987 11.0821 4
3 -7 5 128.457 12.687 9
3 -7 5 113.719 11.2609 6
-4 7 -5 25.2457 2.55657 3
4 -7 5 30.7502 5.6772 6
4 -7 5 26.5642 5.27393 4
5 -7 5 169.16 14.4081 6
5 -7 5 137.041 15.6344 8
6 -7 5 246.675 22.6597 8
6 -7 5 294.503 21.6889 6
7 -7 5 59.7035 8.71283 8
7 -7 5 59.949 7.67733 6
8 -7 5 161.491 15.0201 8
8 -7 5 162.288 13.3638 6
9 -7 5 3.88111 1.31896 6
9 -7 5 -2.8277 1.9992 8
10 -7 5 0.26224 0.81965 6
13 6 -5 11.1201 3.06983 2
13 6 -5 15.7472 7.27234 8
12 6 -5 3.5473 1.86177 2
12 6 -5 0.53494 5.59275 8
-12 -6 5 4.3612 3.16876 9
11 6 -5 8.9272 7.23998 8
11 6 -5 6.49846 2.25102 2
-11 -6 5 8.19765 1.66088 3
10 6 -5 4.05663 6.42663 8
10 6 -5 7.20016 2.54293 2
-10 -6 5 6.41671 1.66118 3
9 6 -5 19.5488 4.56228 4
9 6 -5 15.2617 5.14583 8
9 6 -5 9.8093 3.19831 2
-9 -6 5 16.712 2.32791 3
8 6 -5 125.018 13.0014 4
8 6 -5 133.553 13.6465 8
-8 -6 5 130.734 9.09573 3
7 6 -5 179.966 15.424 4
7 6 -5 165.6 15.0627 8
7 6 -5 149.387 12.767 2
-7 -6 5 170.153 10.949 3
6 6 -5 274.39 20.1823 4
6 6 -5 239.551 19.0419 8
-6 -6 5 231.931 15.1436 3
5 6 -5 169.051 15.3791 4
5 6 -5 191.664 18.9583 7
-5 -6 5 179.911 11.3554 3
4 6 -5 51.3265 10.3606 5
-4 -6 5 28.7518 9.64437 1
-4 -6 5 38.0527 3.21471 3
3 6 -5 93.1415 13.8669 5
3 6 -5 98.6183 15.7577 1
-3 -6 5 82.2523 5.68195 3
-3 -6 5 71.4778 13.8782 1
2 6 -5 663.85 52.4466 1
2 6 -5 737.182 52.3361 5
-2 -6 5 687.267 37.9401 3
-2 -6 5 588.025 48.3857 1
1 6 -5 188.804 24.2713 1
-1 -6 5 191.12 20.7114 1
0 6 -5 84.3376 5.80151 3
0 6 -5 97.7387 15.674 5
0 -6 5 80.3083 12.0557 1
-1 6 -5 374.959 40.262 5
1 -6 5 521.511 34.7664 9
-2 6 -5 7.51954 5.1937 5
-3 6 -5 18.0585 1.88534 3
-3 6 -5 14.9756 9.66513 5
3 -6 5 13.5364 4.65161 9
3 -6 5 23.2293 6.11472 6
3 -6 5 14.0072 4.00759 4
-4 6 -5 99.6268 6.30445 3
4 -6 5 90.7799 9.29488 6
4 -6 5 79.5598 8.65596 4
4 -6 5 87.5812 14.036 7
5 -6 5 7.24213 6.62374 8
5 -6 5 7.68207 5.05274 7
5 -6 5 16.2606 3.82015 6
6 -6 5 295.193 26.1724 8
6 -6 5 334.465 24.233 6
6 -6 5 345.831 34.3989 7
7 -6 5 52.6359 9.26325 6
8 -6 5 102.019 11.1776 8
8 -6 5 98.3686 9.6997 6
9 -6 5 4.4157 1.86719 6
9 -6 5 2.14316 2.17739 8
10 -6 5 16.2014 2.36691 6
13 5 -5 2.66255 4.94045 8
13 5 -5 0.48644 3.93022 2
12 5 -5 1.47851 1.33665 2
12 5 -5 3.74287 6.2816 8
-12 -5 5 -1.394 3.37114 9
-12 -5 5 2.0135 0.97711 3
11 5 -5 1.4027 1.47495 2
11 5 -5 0.22326 5.44969 8
-11 -5 5 -0.2563 0.75948 3
10 5 -5 -0.3679 1.37692 2
10 5 -5 1.81139 3.59336 8
-10 -5 5 -0.9317 0.96897 3
9 5 -5 4.96086 3.61277 8
9 5 -5 4.80663 2.32112 2
9 5 -5 8.2888 2.63281 4
-9 -5 5 3.76443 1.37401 3
8 5 -5 62.0263 8.07809 4
8 5 -5 59.0335 6.76837 2
-8 -5 5 68.8497 5.33476 3
7 5 -5 10.4712 3.17383 2
7 5 -5 9.58238 3.61177 4
7 5 -5 7.12724 2.8583 8
7 5 -5 8.70208 7.95318 7
-7 -5 5 12.1496 2.09125 3
6 5 -5 1.57309 2.07967 8
6 5 -5 0.50508 2.01323 4
6 5 -5 8.86382 5.69431 7
-6 -5 5 0.27938 0.65743 3
5 5 -5 44.2321 7.85141 7
-5 -5 5 31.9332 3.02608 3
4 5 -5 56.5258 9.39102 5
4 5 -5 69.2123 14.1639 1
-4 -5 5 41.0685 9.27767 1
-4 -5 5 54.8454 4.08097 3
3 5 -5 57.879 10.1852 5
3 5 -5 48.6997 11.2826 1
-3 -5 5 37.0666 9.54609 1
2 5 -5 2094.13 127.291 1
2 5 -5 2085.7 125.776 5
-2 -5 5 2023.57 124.363 1
-2 -5 5 1903.21 115.96 9
1 5 -5 1676.13 104.185 5
1 5 -5 1659.2 103.707 1
-1 -5 5 1620.77 93.2506 9
-1 -5 5 1481.53 99.6695 1
0 5 -5 1046.33 73.0423 5
0 5 -5 1051.44 71.097 1
0 -5 5 1059.95 61.8008 9
0 -5 5 968.985 67.4013 1
-1 5 -5 504.195 45.4673 5
-1 5 -5 487.035 30.9434 3
1 -5 5 544.237 38.8963 7
1 -5 5 629.646 35.9684 9
-2 5 -5 44.889 13.6921 5
-2 5 -5 76.5928 4.96434 3
2 -5 5 69.8951 10.4981 7
2 -5 5 66.3829 8.31687 9
-3 5 -5 21.0899 2.20606 3
-3 5 -5 8.86258 7.89844 5
3 -5 5 23.7394 4.8864 6
3 -5 5 27.8821 5.48446 9
3 -5 5 33.0214 9.28401 7
3 -5 5 24.3884 4.62726 4
-4 5 -5 110.644 19.8589 5
4 -5 5 84.3621 13.1714 7
4 -5 5 74.0813 8.69963 4
4 -5 5 63.1207 8.03053 6
5 -5 5 365.7 34.3918 7
5 -5 5 331.399 27.921 8
6 -5 5 183.72 15.6563 6
6 -5 5 177.996 23.0047 7
6 -5 5 168.168 17.6767 8
7 -5 5 90.3197 11.8683 8
7 -5 5 98.6928 10.209 6
8 -5 5 77.0632 10.2333 8
8 -5 5 103.319 9.63798 6
9 -5 5 26.538 4.95997 8
10 -5 5 28.087 4.98058 6
10 -5 5 35.8048 4.49012 8
13 4 -5 8.24292 3.31436 2
13 4 -5 7.13402 5.55807 8
12 4 -5 8.28617 7.46109 8
12 4 -5 9.34865 2.65108 2
-12 -4 5 8.46327 1.5422 3
-12 -4 5 5.13343 3.34955 9
11 4 -5 58.2392 10.3693 8
11 4 -5 46.8222 5.85271 2
-11 -4 5 49.3248 4.22626 3
10 4 -5 402.859 28.6861 2
10 4 -5 463.924 32.6468 8
-10 -4 5 442.722 26.0454 3
9 4 -5 143.737 12.2978 2
9 4 -5 132.985 11.6678 4
9 4 -5 147.554 14.7498 8
8 4 -5 23.9292 4.46728 2
8 4 -5 40.8301 5.998 4
8 4 -5 34.3789 6.57951 8
-8 -4 5 33.6981 3.24407 3
7 4 -5 538.361 37.4788 2
7 4 -5 630.906 40.708 8
7 4 -5 667.891 40.2062 4
-7 -4 5 619.501 35.5065 3
6 4 -5 145.553 12.6114 4
6 4 -5 132.533 12.262 8
-6 -4 5 130.381 8.9115 3
-6 -4 5 147.256 16.3499 10
5 4 -5 107.743 11.4928 7
-5 -4 5 99.7523 12.8444 10
-5 -4 5 102.877 15.44 1
-5 -4 5 99.8526 6.83728 3
4 4 -5 113.307 11.9443 5
4 4 -5 118.704 16.3223 1
-4 -4 5 112.778 7.2888 3
-4 -4 5 110.472 15.7373 1
-4 -4 5 108.748 13.41 10
3 4 -5 441.083 33.4325 5
3 4 -5 418.229 35.7162 1
-3 -4 5 458.485 35.2648 1
-3 -4 5 449.371 34.098 10
-3 -4 5 429.206 25.2199 3
2 4 -5 59.7539 10.7879 1
-2 -4 5 58.9256 8.40252 9
-2 -4 5 61.7975 9.84193 1
1 4 -5 543.177 43.2534 1
1 4 -5 676.605 45.2911 5
-1 -4 5 534.737 41.2291 1
0 4 -5 314.507 28.0664 5
0 4 -5 266.744 31.0039 1
0 -4 5 320.946 21.3712 9
0 -4 5 229.262 22.5214 1
-1 4 -5 1514.57 98.5234 5
1 -4 5 1570.95 93.6885 1
1 -4 5 1367.32 90.0463 7
1 -4 5 1465.23 86.9528 9
-2 4 -5 27.8661 9.30413 5
2 -4 5 33.4337 7.94479 7
2 -4 5 16.6031 4.37518 9
-3 4 -5 29.1434 9.05552 5
3 -4 5 39.5506 5.86542 6
3 -4 5 54.5104 7.24676 9
3 -4 5 44.637 9.18168 7
4 -4 5 19.6604 7.06479 7
4 -4 5 26.1807 4.93781 4
4 -4 5 31.9567 5.51878 6
5 -4 5 81.5382 9.38208 6
5 -4 5 69.0331 13.9128 7
5 -4 5 71.9781 10.5608 8
6 -4 5 65.1841 7.87273 6
6 -4 5 47.969 12.5138 7
6 -4 5 55.3211 9.31032 8
6 -4 5 43.0252 5.8713 2
7 -4 5 25.5079 9.57862 7
7 -4 5 20.876 6.15539 8
7 -4 5 28.7403 5.98285 6
8 -4 5 63.0841 9.24652 8
8 -4 5 66.1074 7.47795 6
9 -4 5 61.8256 6.68628 6
9 -4 5 61.1704 9.99384 8
10 -4 5 21.3123 3.47436 6
10 -4 5 20.4884 5.59347 8
13 3 -5 43.2033 6.07452 2
13 3 -5 68.358 10.8028 8
12 3 -5 15.7639 7.95409 8
12 3 -5 7.68486 2.30465 2
-12 -3 5 11.1932 1.80163 3
-12 -3 5 10.1997 4.40861 9
11 3 -5 105.948 13.0004 8
11 3 -5 106.144 10.0294 2
-11 -3 5 120.04 9.51479 3
10 3 -5 11.3438 3.37602 2
10 3 -5 7.75984 4.19869 8
-10 -3 5 11.2991 2.16143 3
9 3 -5 20.0256 4.4159 2
9 3 -5 21.9652 5.86468 8
-9 -3 5 15.0915 2.28643 3
8 3 -5 -0.1722 1.75386 2
8 3 -5 -0.9306 1.97677 4
8 3 -5 -2.2846 2.05197 8
-8 -3 5 2.73965 1.0441 3
7 3 -5 4.07454 2.06077 8
7 3 -5 1.52768 2.02491 4
7 3 -5 2.00601 1.65552 2
-7 -3 5 -2.5487 3.9467 10
-7 -3 5 3.96245 1.69197 3
6 3 -5 564.918 39.7912 8
-6 -3 5 650.163 45.6154 10
-6 -3 5 626.462 35.2531 3
5 3 -5 393.207 30.0002 7
-5 -3 5 489.538 27.1959 3
-5 -3 5 509.15 36.7525 10
-5 -3 5 505.097 38.1438 1
4 3 -5 54.325 6.09868 5
4 3 -5 69.299 11.9562 1
-4 -3 5 62.5587 9.55081 10
-4 -3 5 53.6986 4.07476 3
-4 -3 5 58.8856 10.946 1
3 3 -5 423.438 34.7144 1
3 3 -5 438.311 31.6615 5
-3 -3 5 456.212 33.5228 10
-3 -3 5 421.292 33.6835 1
2 3 -5 138.497 17.4099 5
2 3 -5 149.63 16.8064 1
-2 -3 5 171.749 16.6805 10
-2 -3 5 156.284 16.2681 1
1 3 -5 1103.17 69.4967 1
1 3 -5 1063.53 68.2399 5
-1 -3 5 1033.18 66.5121 1
-1 -3 5 944.895 66.2638 10
0 3 -5 38.0166 9.1462 1
0 3 -5 54.0706 9.58116 5
0 -3 5 24.9948 5.81098 1
0 -3 5 40.8552 5.92715 7
-1 3 -5 140.357 17.9064 5
1 -3 5 156.823 12.7087 9
1 -3 5 136.566 14.3918 7
-2 3 -5 68.5267 12.9132 5
2 -3 5 70.0531 10.2028 7
2 -3 5 71.0119 8.1634 9
-3 3 -5 842.671 65.0802 5
3 -3 5 807.27 51.7232 9
3 -3 5 783.808 56.8263 7
-4 3 -5 50.648 14.1173 5
4 -3 5 27.7926 4.68589 6
4 -3 5 15.6155 6.48225 7
4 -3 5 17.3084 4.0711 4
5 -3 5 23.1072 5.76106 8
5 -3 5 18.1409 7.82273 7
5 -3 5 16.944 4.29779 4
6 -3 5 202.713 19.6754 8
6 -3 5 179.319 14.3723 2
6 -3 5 195.08 16.2181 6
6 -3 5 194.175 25.0366 7
7 -3 5 22.7932 4.10831 2
7 -3 5 22.0297 6.55033 8
7 -3 5 31.6901 11.6078 7
7 -3 5 25.8425 4.75597 6
8 -3 5 41.9707 5.147 2
8 -3 5 51.9376 6.34461 6
8 -3 5 51.8858 8.66714 8
9 -3 5 76.3477 5.99411 2
9 -3 5 59.6079 6.69051 6
9 -3 5 52.3725 7.94686 8
10 -3 5 7.94625 2.19193 6
10 -3 5 15.2323 3.43381 8
13 2 -5 75.4824 10.914 8
13 2 -5 67.5543 7.68122 2
12 2 -5 19.9165 6.94117 8
12 2 -5 19.2172 3.61698 2
-12 -2 5 24.723 2.84501 3
-12 -2 5 26.2371 5.25775 9
11 2 -5 10.9442 3.33389 2
11 2 -5 6.02333 4.34098 8
10 2 -5 7.9344 2.80241 2
10 2 -5 8.68376 3.72704 8
9 2 -5 689.72 46.3962 2
9 2 -5 792.292 50.3987 8
-9 -2 5 778.861 43.4775 3
8 2 -5 243.382 17.4346 4
8 2 -5 213.829 16.8292 2
8 2 -5 228.701 19.3813 8
-8 -2 5 234.779 14.3578 3
7 2 -5 0.77826 1.51787 2
7 2 -5 0.77501 1.83979 8
7 2 -5 2.43074 2.22544 4
-7 -2 5 3.17231 0.86827 3
-7 -2 5 10.0455 5.74916 10
-6 -2 5 754.835 52.5829 10
-6 -2 5 719.65 41.8807 3
-5 -2 5 1248.9 83.8813 1
-5 -2 5 1400.75 85.443 10
4 2 -5 306.86 27.5533 1
-4 -2 5 321.805 26.8635 10
-4 -2 5 306.863 18.5243 3
-4 -2 5 341.323 27.0887 1
3 2 -5 62.4484 8.06586 5
3 2 -5 65.6244 10.2724 1
-3 -2 5 61.0726 9.33432 1
-3 -2 5 71.6565 10.0897 10
2 2 -5 308.775 26.8726 1
2 2 -5 317.342 24.6296 5
-2 -2 5 312.781 25.7225 10
-2 -2 5 318.623 25.5118 1
1 2 -5 273.017 24.1178 1
1 2 -5 268.194 23.1648 5
-1 -2 5 257.308 23.337 1
-1 -2 5 284.29 23.2197 10
1 -2 5 40.9899 6.80501 7
1 -2 5 36.9167 5.46235 9
2 -2 5 976.84 59.0013 9
2 -2 5 933.647 62.9171 7
3 -2 5 346.293 25.3582 9
3 -2 5 324.108 29.1964 7
-4 2 -5 20.8782 10.5017 5
4 -2 5 19.4091 3.87133 4
4 -2 5 20.5004 5.13326 6
4 -2 5 20.057 7.66688 7
5 -2 5 124.183 11.7773 6
5 -2 5 127.44 18.2175 7
5 -2 5 121.212 10.4069 4
5 -2 5 122.033 13.8837 8
6 -2 5 76.5085 11.0747 8
6 -2 5 69.6003 8.63487 6
6 -2 5 83.4355 16.4184 7
7 -2 5 18.1939 8.10537 7
7 -2 5 29.4677 5.0333 6
7 -2 5 25.3113 6.65489 8
8 -2 5 2.17874 2.62863 8
8 -2 5 9.29967 3.08536 6
8 -2 5 3.76467 1.84909 2
9 -2 5 38.5685 6.42679 8
9 -2 5 37.7549 5.06676 6
10 -2 5 16.8467 4.00895 8
10 -2 5 11.0158 2.39869 6
13 1 -5 8.55761 5.81681 8
13 1 -5 8.55786 4.13288 2
12 1 -5 44.8684 5.56888 2
12 1 -5 43.5695 8.83177 8
11 1 -5 5.10982 2.34213 2
11 1 -5 2.11277 3.14193 8
10 1 -5 32.9189 6.91452 8
10 1 -5 38.1457 5.72224 2
-10 -1 5 40.4992 3.67416 3
9 1 -5 15.968 5.74947 8
-9 -1 5 17.0003 2.25545 3
8 1 -5 72.5381 7.72447 2
8 1 -5 78.1607 9.61304 8
8 1 -5 78.1768 8.26494 4
-8 -1 5 77.3202 5.71079 3
7 1 -5 99.2072 9.39759 2
7 1 -5 103.335 11.5914 8
7 1 -5 115.79 10.5178 4
-7 -1 5 105.967 7.189 3
-7 -1 5 105.783 15.6411 10
-6 -1 5 172.286 18.4984 10
-6 -1 5 162.538 10.3453 3
-5 -1 5 704.101 48.5851 1
-5 -1 5 760.818 51.2843 10
-5 -1 5 674.697 40.2163 3
4 1 -5 186.73 18.6721 1
-4 -1 5 198.816 19.3838 10
-4 -1 5 166.011 16.9225 1
3 1 -5 770.425 52.1201 1
3 1 -5 779.279 46.8472 5
-3 -1 5 696.683 50.8602 10
-3 -1 5 762.928 50.6522 1
2 1 -5 44.4284 6.6275 5
2 1 -5 32.9267 6.86399 1
-2 -1 5 40.3932 6.97295 10
-2 -1 5 32.7702 7.49609 1
1 1 -5 89.7284 12.0309 1
-1 -1 5 103.946 11.5211 1
-1 -1 5 97.1435 8.49235 7
-1 -1 5 102.865 11.9434 10
0 1 -5 342.525 26.3761 1
0 -1 5 269.118 21.3683 7
0 -1 5 299.484 23.7534 1
0 -1 5 286.798 23.975 10
-1 1 -5 1254.41 76.0489 1
1 -1 5 1075.26 72.1964 1
1 -1 5 1104.99 72.3241 7
1 -1 5 1230.9 69.876 9
2 -1 5 289.472 25.3947 7
2 -1 5 317.19 22.5363 9
3 -1 5 824.916 57.5388 7
3 -1 5 793.117 51.7363 9
4 -1 5 18.1623 4.17675 4
4 -1 5 11.533 5.64638 7
4 -1 5 17.8894 3.99493 6
5 -1 5 217.091 15.5912 4
5 -1 5 218.416 17.1261 6
5 -1 5 222.032 25.0884 7
5 -1 5 188.688 19.1478 8
6 -1 5 7.06934 2.5936 6
6 -1 5 2.28616 3.03343 8
6 -1 5 3.04646 2.23767 2
6 -1 5 9.98031 8.53197 7
7 -1 5 19.5761 3.58718 2
7 -1 5 10.2001 3.58062 8
7 -1 5 10.6942 8.80904 7
7 -1 5 18.0959 4.16805 6
8 -1 5 47.5408 6.39298 6
8 -1 5 38.7505 7.68032 8
8 -1 5 42.5821 5.37096 2
9 -1 5 78.8563 9.75244 8
9 -1 5 79.2425 7.81793 6
10 -1 5 14.6703 2.50756 2
10 -1 5 26.3465 4.39983 8
10 -1 5 21.2684 3.28449 6
13 0 -5 2.16013 5.40305 8
13 0 -5 -0.3944 3.74664 2
12 0 -5 3.00319 5.45911 8
12 0 -5 -0.2974 1.63645 2
-12 0 5 -1.3882 1.1982 3
11 0 -5 1.16251 3.18234 8
11 0 -5 2.07185 1.61449 2
-11 0 5 2.36863 3.05173 9
-11 0 5 4.92664 1.25125 3
10 0 -5 4.01872 3.0276 8
-10 0 5 2.08312 1.13701 3
9 0 -5 4.77732 3.58346 8
9 0 -5 -1.6578 1.12179 2
-9 0 5 -2.0784 0.93674 3
8 0 -5 5.67341 2.56428 8
-8 0 5 2.07961 0.98098 3
-8 0 5 -12.086 6.91603 10
7 0 -5 1.54103 2.38963 4
-7 0 5 -1.7671 4.29209 10
-7 0 5 -0.3422 0.78249 3
-6 0 5 13.1032 5.41215 10
-6 0 5 5.29562 1.09039 3
5 0 -5 -1.5801 4.16189 1
-5 0 5 5.68003 1.12633 3
-5 0 5 19.0507 6.49557 10
-5 0 5 -1.0554 3.06674 1
4 0 -5 3.64528 3.23105 1
-4 0 5 -1.2779 2.63812 10
-4 0 5 6.59534 3.6914 1
2 0 -5 -0.4737 2.51046 1
-2 0 5 -0.5311 1.44169 10
-1 0 5 25.1635 3.48451 7
-1 0 5 17.5763 4.92866 10
0 0 -5 -1.8357 2.80882 1
0 0 5 11.1732 3.78681 10
0 0 5 9.14876 3.36741 7
0 0 5 -0.7107 2.36768 1
2 0 5 9.76394 3.49031 7
3 0 5 184.133 16.0051 9
3 0 5 168.591 18.9868 7
4 0 5 9.37656 2.92059 6
4 0 5 13.98 3.52263 4
4 0 5 20.4528 6.79584 7
5 0 5 76.4367 10.4447 8
5 0 5 50.5588 6.86322 4
5 0 5 54.4653 13.5623 7
5 0 5 75.9856 8.43875 6
6 0 5 30.6138 12.3621 7
7 0 5 4.59611 2.61395 8
7 0 5 11.5278 8.7222 7
8 0 5 83.6339 8.95138 6
8 0 5 83.8073 11.2296 8
9 0 5 83.495 7.90188 6
9 0 5 76.8294 9.67111 8
10 0 5 8.04087 2.83356 8
10 0 5 10.223 3.7989 6
13 -1 -5 7.36981 5.08128 8
13 -1 -5 12.4581 5.81885 2
12 -1 -5 42.0334 6.09875 2
12 -1 -5 58.7049 11.7718 8
-12 1 5 51.3675 3.86835 3
11 -1 -5 9.61788 4.99918 8
11 -1 -5 5.33199 2.19033 2
-11 1 5 8.80913 1.68437 3
10 -1 -5 39.2314 7.18707 8
10 -1 -5 42.8246 5.73496 2
-10 1 5 43.1221 3.89667 3
9 -1 -5 10.2966 2.79901 2
9 -1 -5 11.4518 4.4248 8
8 -1 -5 74.0724 9.16673 8
8 -1 -5 72.9123 7.5223 2
-8 1 5 71.4469 5.84632 3
-8 1 5 89.176 17.5489 10
7 -1 -5 96.0619 9.01354 2
7 -1 -5 100.985 11.1126 8
-7 1 5 104.741 16.7539 10
-7 1 5 123.984 7.33169 3
-6 1 5 159.462 22.5612 10
-6 1 5 142.928 15.9219 1
5 -1 -5 672.827 48.4739 1
-5 1 5 656.861 46.4647 1
-5 1 5 765.062 52.6989 10
-5 1 5 698.814 39.5145 3
-4 1 5 202.123 20.1587 10
-4 1 5 174.547 16.7308 1
3 -1 -5 787.81 53.0947 1
3 -1 -5 786.542 48.2381 5
-3 1 5 770.436 50.945 1
-3 1 5 750.509 53.4631 10
2 -1 -5 37.7207 7.01955 1
2 -1 -5 35.0487 6.39683 5
-2 1 5 26.7967 6.30439 1
-2 1 5 32.8454 6.41055 10
1 -1 -5 98.9408 11.771 1
-1 1 5 106.772 12.0833 10
-1 1 5 82.6566 10.5243 1
-1 1 5 86.0881 8.02769 7
0 -1 -5 313.587 25.3119 1
0 1 5 259.964 21.2738 7
0 1 5 338.672 24.6138 1
0 1 5 278.104 23.4352 10
-1 -1 -5 1063.6 75.357 1
1 1 5 1219.15 70.6759 1
1 1 5 1006.15 68.5016 7
1 1 5 1107.06 69.142 10
2 1 5 288.277 21.1439 9
2 1 5 267.241 24.1716 7
3 1 5 791.826 56.193 7
3 1 5 773.17 50.4342 9
4 1 5 28.2549 4.90418 4
4 1 5 24.3859 8.59445 7
4 1 5 25.4594 4.78657 6
5 1 5 170.717 18.1025 8
5 1 5 192.409 23.9493 7
5 1 5 208.196 15.4989 4
5 1 5 220.362 16.5587 6
6 1 5 15.2075 11.4225 7
6 1 5 5.6788 2.6943 6
6 1 5 -1.0248 2.89267 4
6 1 5 2.3392 3.00364 8
7 1 5 16.6845 4.08467 6
7 1 5 11.1077 4.61015 8
7 1 5 6.47812 8.65304 7
7 1 5 20.0082 4.60746 2
8 1 5 34.025 7.94956 8
8 1 5 55.3535 6.64013 6
8 1 5 40.765 5.54334 2
9 1 5 68.8946 9.12763 8
9 1 5 79.3877 7.59439 6
10 1 5 14.728 2.3272 2
10 1 5 22.787 3.58862 6
10 1 5 18.9073 3.85541 8
13 -2 -5 71.326 8.72407 2
13 -2 -5 73.2743 8.83705 8
12 -2 -5 30.4908 6.03775 2
11 -2 -5 5.60336 4.45955 8
11 -2 -5 12.2495 3.56346 2
-11 2 5 8.91451 1.75066 3
10 -2 -5 9.70301 3.03831 2
10 -2 -5 10.5825 3.74864 8
-10 2 5 12.1894 1.94943 3
9 -2 -5 729.3 48.9982 8
9 -2 -5 726.353 46.3533 2
-9 2 5 814.927 43.1998 3
-9 2 5 729.426 47.7579 9
8 -2 -5 236.4 19.0765 8
8 -2 -5 204.321 16.4787 2
-8 2 5 251.736 14.4727 3
7 -2 -5 5.02877 2.31478 8
-7 2 5 8.5276 6.56348 10
-7 2 5 3.20835 1.00096 3
-6 2 5 698.205 54.8698 10
-6 2 5 749.391 59.2804 1
5 -2 -5 1296.71 81.8885 1
-5 2 5 1274.52 86.1203 10
-5 2 5 1324.1 72.147 3
-5 2 5 1245.14 79.6882 1
4 -2 -5 334.895 27.0072 1
-4 2 5 287.515 28.0915 10
-4 2 5 316.904 25.102 1
3 -2 -5 80.0288 10.4829 5
3 -2 -5 58.6528 9.65796 1
-3 2 5 80.2845 11.4252 10
-3 2 5 54.4761 8.24792 1
2 -2 -5 283.51 24.5962 5
2 -2 -5 343.805 26.541 1
-2 2 5 337.75 25.0351 1
-2 2 5 272.496 25.6135 10
1 -2 -5 272.312 23.4152 1
1 -2 -5 254.224 24.2662 5
-1 2 5 281.548 23.4938 10
-1 2 5 288.33 22.7049 1
-1 2 5 254.694 18.5181 7
-1 -2 -5 39.1115 10.4602 10
1 2 5 43.693 7.02896 10
1 2 5 40.2522 7.04445 7
1 2 5 45.3665 6.03829 9
-2 -2 -5 915.463 63.9455 10
2 2 5 937.534 57.9971 9
2 2 5 939.594 62.7144 7
3 2 5 289.911 28.4865 7
3 2 5 350.524 25.0879 9
4 2 5 28.8568 6.25666 4
4 2 5 26.7612 4.65317 6
5 2 5 118.816 11.2188 4
5 2 5 133.704 12.0656 6
5 2 5 144.728 19.9018 7
6 2 5 51.3618 16.1582 7
6 2 5 67.0698 7.85283 6
6 2 5 51.774 9.67942 8
7 2 5 33.9567 8.41667 8
7 2 5 28.2337 10.9844 7
7 2 5 28.8601 5.41959 6
8 2 5 4.91952 3.1833 8
8 2 5 5.08755 1.93667 2
8 2 5 10.5328 3.09111 6
9 2 5 45.3012 7.09579 6
9 2 5 41.4667 6.77143 8
10 2 5 11.6521 2.80736 6
10 2 5 12.6116 3.55099 8
13 -3 -5 55.1896 7.13299 8
13 -3 -5 53.6705 7.46989 2
12 -3 -5 13.5425 7.02461 8
12 -3 -5 15.42 6.1543 2
11 -3 -5 128.079 14.736 8
11 -3 -5 122.757 10.8812 2
-11 3 5 112.337 7.82546 3
10 -3 -5 16.553 5.47562 8
10 -3 -5 11.3637 3.59563 2
9 -3 -5 14.9618 4.49583 8
9 -3 -5 18.805 3.89384 2
-9 3 5 23.8999 2.47342 3
8 -3 -5 0.07845 2.06874 8
8 -3 -5 -0.213 1.50576 2
-8 3 5 -7.741 8.93836 10
7 -3 -5 2.60704 2.80344 8
7 -3 -5 2.53507 1.63902 2
-7 3 5 -4.2579 4.72156 10
-7 3 5 4.02927 1.09486 3
-7 3 5 7.66351 3.04916 9
-6 3 5 654.459 37.4354 3
-6 3 5 663.441 40.9191 9
-6 3 5 651.85 53.3288 10
-5 3 5 522.564 30.5145 3
-5 3 5 531.442 37.9686 1
-5 3 5 557.619 45.5969 10
4 -3 -5 51.0643 9.4791 1
-4 3 5 50.1152 10.8141 10
-4 3 5 61.1562 8.95165 1
3 -3 -5 455.002 31.7276 5
3 -3 -5 431.198 32.9823 1
-3 3 5 385.074 31.1347 1
-3 3 5 442.438 35.6882 10
2 -3 -5 150.188 16.0011 1
2 -3 -5 133.814 15.6396 5
-2 3 5 150.584 16.8848 10
-2 3 5 156.552 15.4832 1
1 -3 -5 1087.29 66.2103 1
1 -3 -5 883.173 66.929 5
-1 3 5 946.93 60.1496 7
-1 3 5 973.636 65.5322 10
-1 3 5 1118.23 65.5678 1
0 -3 -5 23.1103 5.82263 1
0 3 5 24.9382 6.60553 1
-1 -3 -5 137.034 18.0073 10
1 3 5 150.076 15.626 7
1 3 5 149.728 12.8625 9
1 3 5 159.04 14.7938 10
-2 -3 -5 44.849 10.2655 10
2 3 5 73.553 8.47981 9
2 3 5 66.4448 10.6143 7
3 3 5 735.566 55.2575 7
3 3 5 768.437 49.4842 6
4 3 5 28.0963 5.54775 6
4 3 5 18.3212 5.65326 8
4 3 5 17.8961 4.41172 4
5 3 5 41.2286 6.30538 6
5 3 5 38.345 7.32694 8
5 3 5 37.6204 5.47408 4
5 3 5 23.4985 8.7705 7
6 3 5 151.854 17.2337 8
6 3 5 208.662 14.8152 4
6 3 5 186.179 25.3609 7
6 3 5 203.197 16.2681 6
7 3 5 27.2522 4.77472 2
7 3 5 27.8109 5.6675 6
7 3 5 26.483 7.04006 8
7 3 5 29.4442 13.0539 7
8 3 5 48.5333 6.37474 6
8 3 5 49.9961 6.26071 2
8 3 5 52.114 8.379 8
9 3 5 52.8905 5.75218 6
9 3 5 32.1971 5.96536 8
10 3 5 7.50193 2.57004 8
13 -4 -5 11.975 4.03382 2
12 -4 -5 11.5121 5.76512 8
12 -4 -5 13.7014 6.93973 2
11 -4 -5 43.6773 7.62225 2
11 -4 -5 41.6892 8.83919 8
10 -4 -5 419.386 29.5409 2
10 -4 -5 446.61 31.9004 8
-10 4 5 496.862 26.6711 3
9 -4 -5 135.125 13.5157 8
9 -4 -5 138.162 11.8045 2
-9 4 5 147.523 9.21379 3
8 -4 -5 25.6646 4.46742 2
8 -4 -5 36.6426 6.51717 8
-8 4 5 30.8947 2.92765 3
7 -4 -5 558.985 38.5366 8
7 -4 -5 571.165 36.9779 2
-7 4 5 579.789 53.2328 10
-7 4 5 690.125 34.7856 3
6 -4 -5 115.991 10.0055 2
-6 4 5 148.482 8.58007 3
-6 4 5 140.634 21.1918 10
-5 4 5 91.6674 12.5774 1
-5 4 5 87.384 15.758 10
-5 4 5 111.429 7.81571 3
4 -4 -5 116.163 10.9987 5
4 -4 -5 114.174 13.9494 1
-4 4 5 89.3999 11.9945 1
-4 4 5 110.092 6.95319 3
-4 4 5 120.018 17.2596 10
3 -4 -5 435.101 34.1014 5
3 -4 -5 473.374 35.066 1
-3 4 5 448.532 37.5851 10
-3 4 5 433.411 33.5868 1
-3 4 5 448.189 25.5809 3
2 -4 -5 45.6271 8.68727 1
2 -4 -5 52.2477 10.7073 5
-2 4 5 57.0119 6.93569 7
-2 4 5 60.5499 10.2154 10
-2 4 5 40.1432 8.29676 1
1 -4 -5 616.749 45.9176 1
-1 4 5 696.951 42.3943 7
-1 4 5 581.351 44.9389 1
-1 4 5 713.653 47.8945 10
0 -4 -5 256.486 24.5435 1
0 4 5 298.987 23.2613 7
0 4 5 254.761 24.1434 1
0 4 5 325.063 25.1631 10
-1 -4 -5 1569.26 94.1681 1
1 4 5 1550.72 95.2765 9
1 4 5 1300.11 90.5277 7
1 4 5 1697.82 104.516 1
1 4 5 1270.34 88.371 10
-2 -4 -5 33.0304 9.01442 10
2 4 5 25.3719 7.56149 7
2 4 5 24.9435 5.17484 10
2 4 5 24.9081 5.7001 9
3 4 5 36.5 5.84495 4
3 4 5 50.9691 9.8623 7
3 4 5 37.9312 5.78834 6
4 4 5 28.3272 5.1246 6
4 4 5 31.614 10.944 7
4 4 5 23.9373 6.5394 8
4 4 5 28.863 5.71393 4
5 4 5 89.0728 15.4915 7
5 4 5 80.4732 8.97175 6
5 4 5 83.5463 10.8605 8
5 4 5 76.051 9.04051 4
6 4 5 53.9575 6.67738 4
6 4 5 38.4403 8.1957 8
6 4 5 51.6547 7.38462 6
6 4 5 69.8862 14.675 7
7 4 5 22.4208 6.60202 8
7 4 5 17.3011 4.33485 6
7 4 5 21.6444 13.0106 7
7 4 5 24.99 4.52729 2
8 4 5 58.1244 8.59294 8
8 4 5 60.1001 6.93113 6
8 4 5 41.6526 5.82008 2
9 4 5 52.4733 5.90767 6
9 4 5 65.4363 7.97355 8
10 4 5 15.5141 2.56587 2
10 4 5 14.6767 3.33948 8
13 -5 -5 2.34323 2.00523 2
12 -5 -5 3.74222 4.97314 2
12 -5 -5 -7.9277 4.81162 8
11 -5 -5 4.68033 6.18408 2
11 -5 -5 -2.3734 5.3474 8
10 -5 -5 0.20156 3.55779 2
-10 5 5 1.26554 1.08128 3
9 -5 -5 6.63642 6.79745 6
9 -5 -5 10.7683 4.78334 8
9 -5 -5 4.25341 2.57165 2
-9 5 5 3.12107 1.9986 3
8 -5 -5 80.1043 10.4433 6
8 -5 -5 72.262 8.1104 2
8 -5 -5 61.4477 8.82096 8
-8 5 5 66.9315 5.06791 3
7 -5 -5 11.6568 2.95214 2
-7 5 5 8.12987 6.83218 10
-7 5 5 13.1784 1.87647 3
6 -5 -5 -0.1256 2.08955 2
-6 5 5 11.4106 8.40504 10
-5 5 5 39.3707 3.13077 3
-5 5 5 41.3263 11.6575 10
4 -5 -5 48.6028 9.87607 5
-4 5 5 45.8688 17.1479 10
-4 5 5 47.1556 9.42099 1
3 -5 -5 85.7102 15.0602 5
3 -5 -5 49.4005 9.52359 1
-3 5 5 82.6441 12.9076 10
-3 5 5 42.7844 9.30754 1
-3 5 5 61.8041 4.35333 3
2 -5 -5 2211.91 129.978 1
-2 5 5 2081.52 123.109 7
-2 5 5 2203.62 118.357 3
-2 5 5 2078.18 132.113 10
-2 5 5 2047.1 128.66 1
1 -5 -5 1863.02 109.147 1
-1 5 5 1691.44 94.8622 3
-1 5 5 1613.52 106.562 10
-1 5 5 1689.76 105.747 1
-1 5 5 1663.6 101.487 7
0 -5 -5 1145.55 70.0149 1
0 5 5 945.849 62.0694 9
0 5 5 974.043 66.8261 10
0 5 5 1080.22 69.341 1
0 5 5 996.671 69.4649 7
-1 -5 -5 472.441 39.2915 1
1 5 5 492.496 36.2118 10
1 5 5 537.199 34.2686 9
1 5 5 499.241 40.1326 1
1 5 5 523.7 38.9199 7
2 5 5 63.6677 8.51113 10
2 5 5 63.1772 11.1896 7
3 5 5 27.4326 5.3964 4
3 5 5 13.6646 6.11241 7
3 5 5 22.6312 4.29088 6
4 5 5 68.2113 7.69575 6
4 5 5 59.0053 12.4185 7
4 5 5 69.2699 8.08707 4
4 5 5 49.7861 8.29235 8
5 5 5 307.147 26.6268 8
5 5 5 346.125 25.8542 6
5 5 5 376.426 25.4935 4
5 5 5 358.564 36.4203 7
6 5 5 169.272 16.6912 8
6 5 5 154.676 13.8879 6
6 5 5 173.837 23.8918 7
6 5 5 145.485 13.0327 4
7 5 5 113.66 22.3285 7
7 5 5 129.19 11.0703 2
7 5 5 91.0933 12.0981 8
7 5 5 93.2578 10.3848 6
8 5 5 77.2296 8.20236 2
8 5 5 87.6114 8.56969 6
8 5 5 76.7643 9.65745 8
9 5 5 35.3147 6.78727 8
9 5 5 41.2792 6.41692 2
10 5 5 43.8492 4.31594 2
13 -6 -5 13.4693 2.80428 2
12 -6 -5 4.47107 3.86495 2
11 -6 -5 8.66762 6.30767 2
10 -6 -5 0.48184 6.89032 2
10 -6 -5 -2.5686 2.38986 8
9 -6 -5 2.05913 3.04696 8
9 -6 -5 15.8062 5.46193 2
-9 6 5 11.9498 1.91613 3
8 -6 -5 127.108 13.0508 6
8 -6 -5 106.319 11.3531 2
-8 6 5 137.228 8.25899 3
7 -6 -5 131.531 14.4912 6
7 -6 -5 162.245 13.1297 2
-7 6 5 157.602 27.5854 10
-7 6 5 182.912 10.5035 3
-6 6 5 260.595 15.481 3
-6 6 5 256.132 32.1189 10
-5 6 5 183.305 10.8108 3
-5 6 5 153.884 23.7769 10
4 -6 -5 48.0222 11.9243 5
-4 6 5 42.7052 3.44914 3
-4 6 5 56.2984 10.23 1
-4 6 5 51.792 13.8142 10
-3 6 5 89.8272 5.75127 3
-3 6 5 94.4966 15.1595 10
-3 6 5 73.3234 12.2923 1
2 -6 -5 652.028 49.8962 1
-2 6 5 636.646 50.0619 1
-2 6 5 816.198 55.72 10
-2 6 5 716.334 39.7709 3
1 -6 -5 189.789 21.7309 1
-1 6 5 194.607 21.6576 1
-1 6 5 259.081 13.4253 3
0 -6 -5 78.249 13.8085 1
0 6 5 110.764 10.1308 9
0 6 5 104.059 13.2854 10
0 6 5 119.119 13.4797 7
0 6 5 86.4758 13.8195 1
0 6 5 87.6288 6.04793 3
-1 -6 -5 112.795 26.6195 1
1 6 5 149.622 18.7974 1
2 6 5 15.0986 3.7432 6
2 6 5 18.964 7.1336 7
2 6 5 24.2869 5.81996 4
3 6 5 15.2734 5.01536 8
3 6 5 13.6806 3.43084 6
3 6 5 12.8196 3.35049 4
3 6 5 6.64969 5.14948 7
4 6 5 84.0835 9.09224 6
4 6 5 64.5156 9.32053 8
4 6 5 83.6706 15.2978 7
4 6 5 95.4939 9.99604 4
5 6 5 12.38 3.99773 4
5 6 5 14.7907 3.69819 6
6 6 5 347.34 36.7492 7
6 6 5 280.35 24.9194 8
6 6 5 327.342 22.858 4
6 6 5 315.691 23.2542 6
7 6 5 120.858 11.8278 6
7 6 5 123.723 14.8888 8
7 6 5 133.704 28.1296 7
8 6 5 96.5601 9.02345 6
8 6 5 97.5739 10.7845 8
9 6 5 3.40097 2.27954 8
9 6 5 1.85924 1.20814 2
12 -7 -5 32.7775 4.61722 2
11 -7 -5 -0.1356 4.57308 2
10 -7 -5 11.8398 6.69308 2
9 -7 -5 89.1963 11.6237 2
9 -7 -5 68.2826 9.16015 6
-9 7 5 82.1739 5.69552 3
8 -7 -5 17.5913 5.44597 6
8 -7 -5 16.1886 5.8056 2
-8 7 5 14.6018 2.13241 3
7 -7 -5 471.264 29.7846 2
7 -7 -5 376.014 31.5692 6
-7 7 5 516.881 26.8497 3
6 -7 -5 238.006 17.4255 2
-6 7 5 268.414 15.9466 3
-6 7 5 237.114 32.3853 10
5 -7 -5 1640.08 95.1376 2
-5 7 5 1792.82 93.4678 3
-5 7 5 1544.13 114.889 10
-4 7 5 9.76672 6.08092 10
-3 7 5 42.6113 10.3823 1
-3 7 5 50.7133 3.67487 3
-3 7 5 50.4462 13.7446 10
-2 7 5 263.242 15.5 3
-2 7 5 250.233 26.3906 1
-2 7 5 275.104 28.473 10
1 -7 -5 1603.65 98.2843 1
-1 7 5 1438 83.2541 3
-1 7 5 1424.78 97.3077 10
-1 7 5 1488.92 92.7636 7
-1 7 5 1514.61 100.083 1
0 7 5 7.52941 1.15861 3
0 7 5 5.20544 4.10534 7
0 7 5 8.65782 4.75767 10
0 7 5 12.2838 6.93426 1
1 7 5 563.809 42.5428 7
1 7 5 528.149 38.93 10
1 7 5 513.775 30.6878 3
2 7 5 23.2961 4.60611 6
2 7 5 25.3154 8.86539 7
2 7 5 15.4092 4.39037 4
3 7 5 104.018 11.6928 8
3 7 5 109.485 10.6577 6
3 7 5 117.79 17.9136 7
3 7 5 113.285 11.6345 4
4 7 5 23.1928 5.34153 4
4 7 5 34.8689 6.63854 6
4 7 5 17.3086 4.58485 8
4 7 5 23.9024 8.56451 7
5 7 5 179.226 14.8049 4
5 7 5 166.796 26.7963 7
5 7 5 145.733 13.5072 6
5 7 5 112.39 13.9632 8
6 7 5 270.612 20.2968 6
6 7 5 247.999 31.2846 7
6 7 5 276.526 19.9942 4
6 7 5 241.577 21.5606 8
7 7 5 65.1758 9.00718 8
7 7 5 74.8878 6.91316 4
7 7 5 75.2196 8.08485 2
7 7 5 59.643 7.79663 6
8 7 5 158.155 13.8121 8
8 7 5 133.765 11.8273 2
9 7 5 2.43428 2.08815 8
9 7 5 1.2914 1.35346 2
10 7 5 0.79599 0.87105 2
12 -8 -5 0.29753 1.89734 2
11 -8 -5 14.0963 4.61274 2
10 -8 -5 34.7879 6.48078 2
-10 8 5 20.824 2.38386 3
9 -8 -5 69.4817 10.2882 2
9 -8 -5 69.7681 9.32964 6
-9 8 5 83.0815 5.59449 3
8 -8 -5 9.15407 5.84443 2
8 -8 -5 4.17727 3.21149 6
-8 8 5 5.2999 1.34063 3
7 -8 -5 44.5582 7.71608 2
7 -8 -5 47.4849 8.36816 6
-7 8 5 54.7284 4.06786 3
6 -8 -5 29.5064 5.5949 2
-6 8 5 34.2868 2.95052 3
5 -8 -5 144.256 10.975 2
-5 8 5 132.299 9.52139 3
-4 8 5 36.2118 2.95864 3
-4 8 5 29.528 11.5766 10
-3 8 5 211.976 12.2676 3
-3 8 5 173.586 24.4251 10
-2 8 5 104.941 17.1492 10
-2 8 5 86.418 5.8878 3
1 -8 -5 426.552 37.9593 1
-1 8 5 404.181 23.7046 3
0 -8 -5 186.51 23.67 1
0 8 5 166.724 19.1766 10
0 8 5 182.287 19.0782 7
0 8 5 146.071 9.77541 3
1 8 5 45.5442 9.24713 10
1 8 5 28.48 9.46619 7
1 8 5 33.7276 6.57475 4
2 8 5 41.9185 6.7491 4
2 8 5 32.2055 5.84114 6
2 8 5 34.9332 9.72228 7
3 8 5 48.9293 7.70617 4
3 8 5 40.1289 10.772 7
3 8 5 53.8763 8.71747 8
4 8 5 26.7532 5.60964 6
4 8 5 35.806 9.79065 7
4 8 5 26.9371 7.00546 8
5 8 5 166.123 23.3513 7
5 8 5 134.024 14.2575 8
5 8 5 146.382 13.4736 6
5 8 5 140.876 13.6567 4
6 8 5 91.9965 9.68659 4
6 8 5 98.6831 11.2278 8
6 8 5 74.3388 17.7269 7
6 8 5 89.3202 9.75601 6
7 8 5 0.3314 1.69536 4
7 8 5 0.70359 1.44808 2
7 8 5 2.41335 2.48264 8
8 8 5 180.084 13.4743 2
8 8 5 149.753 18.0702 8
9 8 5 7.29059 1.96871 2
9 8 5 5.35367 3.70629 8
11 -9 -5 36.2751 4.59135 2
10 -9 -5 12.1294 3.55558 2
10 -9 -5 7.86394 3.48192 6
-10 9 5 16.7763 1.83719 3
9 -9 -5 21.6782 5.82355 6
9 -9 -5 30.1494 6.34046 2
-9 9 5 23.0391 2.52871 3
8 -9 -5 167.778 16.5731 6
8 -9 -5 176.527 13.7545 2
-8 9 5 188.263 11.2718 3
7 -9 -5 172.066 12.4784 2
7 -9 -5 125.795 14.7175 6
-7 9 5 161.736 10.026 3
6 -9 -5 151.393 11.5842 2
-6 9 5 160.085 9.91843 3
5 -9 -5 158.856 10.8499 2
-5 9 5 137.105 9.23296 3
-5 9 5 128.226 26.1676 10
4 -9 -5 376.612 22.5834 2
-4 9 5 382.709 21.289 3
-4 9 5 282.386 37.7002 10
-3 9 5 26.1649 2.68979 3
-3 9 5 21.7395 9.25885 10
-2 9 5 1614.91 113.197 10
-2 9 5 1710.88 93.351 3
-1 9 5 33.8857 2.78445 3
0 9 5 476.873 38.8894 7
0 9 5 428.686 32.282 4
0 9 5 483.76 40.191 10
0 9 5 460.751 26.4492 3
1 9 5 87.841 10.8557 4
1 9 5 117.475 18.3343 7
1 9 5 86.551 5.79728 3
1 9 5 73.9171 13.389 10
2 9 5 9.32082 3.06088 4
2 9 5 22.6368 8.06489 7
3 9 5 37.353 7.7191 4
3 9 5 42.111 13.0727 7
4 9 5 226.343 27.8134 7
4 9 5 167.784 16.578 8
4 9 5 220.403 18.2396 4
5 9 5 130.528 14.101 8
5 9 5 164.996 14.7199 4
5 9 5 174.643 26.5907 7
6 9 5 15.1974 4.28917 8
6 9 5 10.039 14.7354 7
6 9 5 20.5529 6.33526 4
7 9 5 36.831 4.35037 4
7 9 5 22.7311 5.65595 8
7 9 5 34.7522 4.89081 2
9 9 5 1.46824 0.98483 2
10 -10 -5 27.1222 6.02074 6
-10 10 5 26.5756 2.4822 3
9 -10 -5 130.623 9.67012 2
9 -10 -5 103.087 11.8605 6
-9 10 5 112.513 7.63481 3
8 -10 -5 18.6271 4.84433 6
8 -10 -5 27.0957 4.76771 2
-8 10 5 24.9365 2.44701 3
7 -10 -5 232.962 14.8018 2
7 -10 -5 167.716 17.9364 6
6 -10 -5 36.4808 4.58098 2
-6 10 5 30.6135 2.9923 3
5 -10 -5 113.939 8.66604 2
-5 10 5 106.758 7.35269 3
-4 10 5 465.273 50.877 10
-4 10 5 532.504 29.5272 3
-3 10 5 612.459 57.4167 10
-3 10 5 626.468 35.6133 3
-2 10 5 68.069 4.87337 3
-1 10 5 393.216 33.3002 4
-1 10 5 534.297 27.4097 3
-1 10 5 473.494 43.6326 10
0 10 5 45.0148 13.6129 7
0 10 5 17.7877 8.79277 10
1 10 5 0.04528 0.98312 3
1 10 5 7.39275 3.99887 4
1 10 5 2.65921 5.55915 7
1 10 5 -3.0918 7.28361 10
2 10 5 87.4984 15.4976 7
2 10 5 70.3833 9.9892 4
3 10 5 601.074 40.4499 4
3 10 5 536.775 50.0409 7
4 10 5 135.075 13.9279 4
4 10 5 139.386 23.5186 7
5 10 5 49.9185 15.701 7
5 10 5 56.2395 8.61847 8
5 10 5 45.4105 7.05145 4
6 10 5 11.7069 3.08107 2
6 10 5 14.8479 4.07885 4
6 10 5 11.0861 3.89647 8
7 10 5 2.16579 1.74754 4
7 10 5 0.84919 1.08077 2
7 10 5 1.91183 2.83114 8
8 10 5 8.25636 4.08617 8
9 10 5 8.15279 2.24626 2
10 -11 -5 30.654 5.1777 6
9 -11 -5 99.6576 10.9209 6
-9 11 5 83.377 5.9295 3
8 -11 -5 102.653 12.7994 6
8 -11 -5 68.1634 6.92463 2
-8 11 5 79.88 5.5714 3
7 -11 -5 67.3278 6.30225 2
7 -11 -5 41.1508 7.98828 6
-7 11 5 60.1857 4.54377 3
6 -11 -5 364.066 21.3278 2
-6 11 5 298.049 19.5561 3
5 -11 -5 267.561 16.6352 2
-5 11 5 234.596 15.1803 3
4 -11 -5 76.8403 6.27326 2
-4 11 5 65.3672 5.13492 3
-3 11 5 6.86643 1.4191 3
-3 11 5 11.6768 10.7774 10
-2 11 5 5.46829 5.96283 4
-2 11 5 1.02162 8.61755 10
-1 11 5 30.5311 12.7735 10
-1 11 5 12.5785 4.00031 4
0 11 5 93.053 15.5484 7
0 11 5 108.953 6.77069 3
0 11 5 94.2634 20.4795 10
0 11 5 90.3701 11.6526 4
1 11 5 7.08765 4.9977 4
1 11 5 14.3904 6.83225 7
2 11 5 9.34521 7.81892 7
2 11 5 23.4956 9.05658 4
3 11 5 898.221 57.8535 4
3 11 5 867.733 74.0807 7
4 11 5 14.1 10.1963 7
4 11 5 37.896 6.51774 4
5 11 5 15.7554 12.5676 7
6 11 5 0.91749 1.08864 2
6 11 5 1.27345 2.04764 4
7 11 5 -1.8578 1.0645 2
8 11 5 0.85498 1.00197 2
9 11 5 1.51618 0.77485 2
10 -12 -5 114.35 9.85051 6
-10 12 5 104.645 6.81308 3
9 -12 -5 48.8724 6.97972 6
-9 12 5 52.6221 3.92377 3
8 -12 -5 17.3367 5.40475 6
-8 12 5 20.1256 2.17346 3
7 -12 -5 96.1367 12.3718 6
-7 12 5 129.193 7.97076 3
6 -12 -5 45.5259 7.48176 4
-6 12 5 65.1796 4.67201 3
-5 12 5 31.4633 2.97181 3
-4 12 5 714.797 40.9673 3
-3 12 5 324.188 19.3224 3
-2 12 5 76.9036 5.53384 3
-2 12 5 76.5219 12.6434 4
-1 12 5 20.5251 13.7916 10
-1 12 5 33.2714 2.83113 3
-1 12 5 24.8668 5.3576 4
0 12 5 47.3594 19.1389 10
0 12 5 42.3459 12.6712 7
0 12 5 52.137 3.9446 3
0 12 5 48.3344 8.13267 4
1 12 5 14.3062 8.15551 7
2 12 5 481.748 51.0083 7
2 12 5 437.375 33.2673 4
3 12 5 88.5843 18.8361 7
3 12 5 80.789 10.6416 4
-4 -12 -5 408.454 34.0632 4
4 12 5 399.811 29.7404 4
4 12 5 383.087 41.4541 7
5 12 5 11.9221 3.64285 4
5 12 5 10.4505 2.98429 2
6 12 5 16.632 3.22033 2
6 12 5 22.6727 4.28602 4
7 12 5 -0.4681 0.81458 2
7 12 5 -1.5241 1.37154 4
10 -13 -5 71.7125 7.02647 6
-10 13 5 65.8804 4.54386 3
9 -13 -5 31.8789 6.36271 6
-9 13 5 34.7716 2.86439 3
8 -13 -5 2.99718 2.35499 6
7 -13 -5 2.98213 2.58567 6
-7 13 5 5.82529 1.395 3
6 -13 -5 719.832 48.36 4
-6 13 5 818.915 44.2617 3
-5 13 5 3.42467 1.16385 3
-3 13 5 4.98986 1.22412 3
-2 13 5 263.528 15.2523 3
-2 13 5 223.605 21.8165 4
-1 13 5 13.4955 1.79609 3
-1 13 5 14.7758 4.35702 4
0 13 5 37.5068 7.16349 4
0 13 5 26.395 8.78684 7
0 13 5 21.6007 2.30326 3
1 13 5 431.469 48.3502 7
1 13 5 550.941 40.9499 4
2 13 5 132.553 14.4026 4
-3 -13 -5 61.041 11.8222 4
3 13 5 49.4833 14.6175 7
3 13 5 56.0735 8.55468 4
-4 -13 -5 73.2988 13.0655 4
4 13 5 56.0544 15.6554 7
5 13 5 5.54555 2.50717 4
5 13 5 8.44635 2.45811 2
6 13 5 18.609 3.08558 2
7 13 5 7.11978 1.86635 2
10 -14 -5 38.5446 4.74977 6
9 -14 -5 6.10986 2.84091 6
8 -14 -5 29.9159 6.5606 6
-8 14 5 17.8465 2.03362 3
7 -14 -5 27.3319 6.54621 6
-7 14 5 35.3416 3.07477 3
6 -14 -5 7.71867 2.98532 4
-6 14 5 6.1718 1.57302 3
5 -14 -5 438.828 32.0943 4
-5 14 5 432.364 25.5882 3
-4 14 5 15.4525 2.19149 3
-3 14 5 18.2159 2.33028 3
-2 14 5 7.60629 4.87593 4
-2 14 5 8.68127 1.70683 3
-1 14 5 16.7274 5.24063 4
-1 14 5 15.1612 2.08511 3
0 14 5 99.2877 18.6358 7
0 14 5 109.793 7.08935 3
0 14 5 101.266 12.4593 4
1 14 5 123.142 22.0173 7
1 14 5 91.4465 11.6959 4
-2 -14 -5 465.85 36.7266 4
2 14 5 404.366 43.396 7
2 14 5 420.802 32.1702 4
-3 -14 -5 97.2053 15.2622 4
3 14 5 103.517 13.8512 4
3 14 5 124.121 26.3039 7
-4 -14 -5 9.42721 6.17997 4
4 14 5 1.20777 2.23724 4
4 14 5 2.79898 1.54957 2
5 14 5 16.6389 2.87526 2
5 14 5 15.3815 3.70138 4
6 14 5 21.3051 3.12991 2
-7 -14 -5 3.92124 1.06142 3
7 14 5 4.52864 1.29505 2
10 -15 -5 28.0862 4.70888 6
9 -15 -5 49.0815 6.11542 6
-9 15 5 52.9198 3.71627 3
8 -15 -5 1.5079 1.86112 6
-8 15 5 2.21727 0.84213 3
7 -15 -5 7.00885 2.71634 6
-7 15 5 6.86567 1.32765 3
6 -15 -5 21.3928 3.92143 4
6 -15 -5 20.0089 5.61472 6
-6 15 5 17.6696 2.23809 3
5 -15 -5 27.5598 6.56676 4
-5 15 5 33.6042 3.11074 3
4 -15 -5 128.679 14.3772 4
-4 15 5 117.713 8.20908 3
3 -15 -5 6.66249 3.22306 4
-3 15 5 5.63817 1.42413 3
-2 15 5 8.62693 1.66161 3
-2 15 5 0.40556 4.39616 4
-1 15 5 65.6226 18.4854 7
-1 15 5 85.956 11.3408 4
-1 15 5 104.765 6.66523 3
0 -15 -5 5.12362 4.15031 4
0 15 5 7.39292 11.993 7
0 15 5 4.61965 2.64589 4
-1 -15 -5 12.0256 5.85269 4
1 15 5 37.7148 22.5021 7
1 15 5 9.0225 5.57753 4
-2 -15 -5 14.7343 4.72739 4
2 15 5 27.9618 17.4083 7
2 15 5 9.19655 5.17253 4
-3 -15 -5 42.5203 9.66926 4
3 15 5 60.1176 8.30329 4
-4 -15 -5 7.41979 1.70324 3
4 15 5 11.7836 3.48019 2
4 15 5 9.19393 3.58587 4
5 15 5 3.12125 1.52554 4
5 15 5 3.08836 1.68485 2
6 15 5 2.75648 1.36871 2
6 15 5 1.71439 1.28592 4
9 -16 -5 -1.2031 1.82215 6
8 -16 -5 18.2638 4.49065 6
7 -16 -5 7.85746 3.00513 6
-7 16 5 10.5477 1.52877 3
6 -16 -5 65.9703 8.83349 6
-6 16 5 66.3743 4.97966 3
5 -16 -5 -2.4765 2.54284 4
-5 16 5 4.50995 1.30586 3
4 -16 -5 513.639 37.4943 4
-4 16 5 528.564 30.46 3
3 -16 -5 5.68137 3.93061 4
-3 16 5 6.52435 1.54723 3
2 -16 -5 -1.2909 2.32901 4
-2 16 5 0.04006 0.79462 3
1 -16 -5 169.445 18.2249 4
-1 16 5 145.951 9.04994 3
-1 16 5 115.129 13.93 4
-1 16 5 117.113 28.1674 7
0 -16 -5 1.89494 4.28548 4
0 16 5 4.38443 2.93867 4
0 16 5 -1.0145 1.10941 3
-1 -16 -5 8.01583 4.40593 4
1 16 5 8.10341 3.54145 4
-2 -16 -5 16.0993 6.03221 4
2 16 5 26.0511 6.71706 4
-3 -16 -5 63.3165 10.5539 4
3 16 5 56.5795 8.06029 4
-4 -16 -5 3.61774 4.28256 4
4 16 5 0.58387 1.89231 4
5 16 5 2.74145 2.2065 4
6 16 5 5.08428 1.6777 4
9 -17 -5 29.0023 3.53002 6
8 -17 -5 38.0963 5.02343 6
-8 17 5 35.7042 2.8317 3
7 -17 -5 9.15402 2.79536 6
-7 17 5 10.9907 1.62717 3
6 -17 -5 23.9037 5.94088 6
-6 17 5 23.8343 2.4745 3
5 -17 -5 4.27239 2.39414 6
5 -17 -5 1.09282 2.02604 4
-5 17 5 3.54933 1.00687 3
4 -17 -5 224.77 19.2393 4
3 -17 -5 -2.3612 1.5868 4
-3 17 5 0.63272 0.79615 3
2 -17 -5 3.31341 2.80364 4
-2 17 5 0.98351 0.74795 3
1 -17 -5 46.4038 9.01394 4
-1 17 5 37.3712 7.4026 4
-1 17 5 39.2014 4.19801 3
0 -17 -5 23.4886 6.21293 4
0 17 5 20.9213 4.92765 4
-1 -17 -5 5.08889 2.71769 4
1 17 5 -3.1791 1.82968 4
-2 -17 -5 113.112 13.8186 4
2 17 5 113.605 11.6754 4
-3 -17 -5 2.38891 3.34048 4
3 17 5 -0.0893 1.93701 4
-4 -17 -5 37.3948 9.85534 4
4 17 5 15.4102 3.59186 4
5 17 5 7.67077 2.43856 4
6 17 5 8.57022 1.58604 4
8 -18 -5 24.6714 3.48118 6
7 -18 -5 6.27466 2.30315 6
-7 18 5 7.17082 1.21587 3
6 -18 -5 10.3412 3.40357 6
-6 18 5 6.8061 1.3475 3
5 -18 -5 6.1923 2.74918 6
5 -18 -5 7.74429 2.33233 4
-5 18 5 5.46208 1.17223 3
4 -18 -5 9.16524 3.22587 4
-4 18 5 10.1011 1.68459 3
3 -18 -5 72.3581 9.51558 4
-3 18 5 62.4647 4.76446 3
2 -18 -5 101.407 11.74 4
-2 18 5 87.1337 6.1523 3
1 -18 -5 25.5146 7.54139 4
-1 18 5 23.159 7.12544 4
-1 18 5 18.7607 2.39241 3
0 -18 -5 150.799 16.0534 4
0 18 5 132.418 13.1028 4
-1 -18 -5 6.65995 4.30134 4
1 18 5 2.39191 2.19848 4
-2 -18 -5 8.41953 3.93079 4
2 18 5 4.28664 3.41712 4
-3 -18 -5 4.04979 3.955 4
3 18 5 5.54964 2.44118 4
-4 -18 -5 -0.8783 2.96706 4
4 18 5 3.98676 1.83415 4
5 18 5 20.5222 3.0998 4
7 -19 -5 -1.4296 1.43892 6
-7 19 5 0.21484 0.51562 3
6 -19 -5 27.3285 4.50983 6
-6 19 5 29.5416 2.44581 3
5 -19 -5 -0.2216 1.40256 6
-5 19 5 -1.6702 0.63542 3
4 -19 -5 38.2169 5.83807 6
4 -19 -5 34.6421 4.99845 4
-4 19 5 34.5903 3.03539 3
3 -19 -5 -0.5637 2.50416 4
2 -19 -5 12.6694 4.14833 4
-2 19 5 14.0063 1.98581 3
1 -19 -5 38.5954 7.25455 4
-1 19 5 41.6531 7.87571 4
0 -19 -5 11.1945 3.8351 4
0 19 5 11.0501 3.514 4
-1 -19 -5 0.75943 2.41946 4
1 19 5 4.71054 2.20538 4
-2 -19 -5 -0.3186 1.94354 4
2 19 5 1.61425 1.81033 4
-3 -19 -5 14.6627 3.90418 4
3 19 5 12.3477 2.90511 4
4 19 5 12.0511 2.69487 4
6 -20 -5 6.89684 2.22722 6
5 -20 -5 -0.4057 1.38101 6
-5 20 5 0.71175 0.85128 3
4 -20 -5 1.23916 2.40243 4
4 -20 -5 2.0268 1.68967 6
-4 20 5 -0.239 0.61263 3
3 -20 -5 3.67273 2.158 4
3 -20 -5 3.29102 1.84058 6
2 -20 -5 3.88967 2.10389 4
2 -20 -5 3.48072 2.27051 6
1 -20 -5 7.02661 2.74978 4
-1 20 5 4.2866 6.0918 4
0 -20 -5 14.9648 3.92785 4
0 20 5 13.4883 4.23827 4
-1 -20 -5 31.8698 5.87427 4
1 20 5 26.7407 5.84199 4
-2 -20 -5 11.1974 3.78565 4
2 20 5 4.40929 1.98297 4
-3 -20 -5 25.0748 4.95415 4
3 20 5 33.4422 4.07301 4
4 -21 -5 2.5782 1.31407 6
3 -21 -5 25.8286 3.30373 4
3 -21 -5 29.6419 3.96385 6
2 -21 -5 3.91145 2.10523 6
2 -21 -5 4.96277 2.13423 4
1 -21 -5 54.0474 6.32642 4
1 -21 -5 57.946 5.59937 6
0 -21 -5 85.4013 9.04732 4
-1 -21 -5 50.6497 6.10516 4
1 21 5 47.2582 5.64752 4
-3 -21 6 10.2036 2.14949 4
-2 -21 6 6.55942 2.07088 4
-1 -21 6 10.0531 2.00482 4
5 20 -6 62.3039 6.43537 4
-5 -20 6 56.9991 6.97074 4
4 20 -6 -0.8592 2.15198 4
-4 -20 6 3.25138 2.35854 4
3 20 -6 82.4488 8.74771 4
-3 -20 6 80.3687 8.69084 4
-2 -20 6 24.4671 4.42596 4
-1 -20 6 3.63967 2.01507 4
0 -20 6 16.7013 4.0308 4
7 19 -6 0.30782 1.60701 4
6 19 -6 2.14687 1.73771 4
-6 -19 6 0.28987 2.97338 4
5 19 -6 43.6098 5.84248 4
-5 -19 6 43.7545 6.55657 4
4 19 -6 6.07434 2.68605 4
-4 -19 6 5.36728 2.34406 4
3 19 -6 16.7184 4.59576 4
-3 -19 6 18.2442 4.37235 4
2 19 -6 77.2638 9.98208 4
-2 -19 6 94.8519 10.125 4
-1 -19 6 31.3391 5.52339 4
0 -19 6 1.76112 1.4851 4
1 -19 6 37.9314 4.55994 4
8 18 -6 4.31043 1.72063 4
7 18 -6 2.69175 2.29217 4
6 18 -6 43.3419 6.3416 4
-6 -18 6 55.9471 8.01351 4
5 18 -6 -1.3245 1.54424 4
-5 -18 6 3.87386 2.41902 4
4 18 -6 -1.613 2.09166 4
-4 -18 6 -3.3251 3.26248 4
3 18 -6 9.47399 4.15642 4
-3 -18 6 4.2887 2.7521 4
2 18 -6 143.89 13.7385 4
-2 -18 6 132.214 14.0122 4
-1 -18 6 33.0199 5.87075 4
0 -18 6 30.8257 5.30908 4
1 -18 6 53.3281 6.24227 4
8 17 -6 0.69647 1.39257 4
-7 -17 6 10.5876 4.3514 4
6 17 -6 5.28274 2.97913 4
-6 -17 6 -1.6526 6.67373 9
-6 -17 6 1.56124 2.78564 4
5 17 -6 31.3481 5.61751 4
-5 -17 6 27.9666 6.9332 4
4 17 -6 10.0537 4.33946 4
-4 -17 6 11.2908 4.96955 4
3 17 -6 4.94734 2.9325 4
-3 -17 6 2.70307 3.08574 4
2 17 -6 10.4893 4.5923 4
-2 -17 6 24.5021 6.53382 4
1 17 -6 19.6145 9.1359 4
-1 -17 6 17.55 5.07292 4
0 -17 6 35.0375 6.13423 4
1 -17 6 25.7141 5.71852 4
2 -17 6 1.8788 1.65779 4
9 16 -6 14.4268 2.92232 4
8 16 -6 7.13737 2.50338 4
-8 -16 6 10.2338 3.32814 9
7 16 -6 2.60982 2.23543 4
-7 -16 6 1.51516 4.22758 4
-7 -16 6 13.0516 4.43517 9
-6 -16 6 14.8637 4.41226 9
-6 -16 6 13.19 5.87162 4
5 16 -6 48.1188 7.86651 4
-5 -16 6 40.704 8.02398 4
-5 -16 6 53.4995 7.03827 9
4 16 -6 18.064 5.01464 4
-4 -16 6 19.7118 6.21018 4
3 16 -6 46.029 8.03035 4
-3 -16 6 43.4152 8.36194 4
-2 -16 6 0.88627 3.02123 4
1 16 -6 150.52 16.8413 4
-1 -16 6 182.841 17.5421 4
0 -16 6 2.72218 2.52949 4
1 -16 6 50.6184 7.29459 4
2 -16 6 21.2296 4.24145 4
3 -16 6 18.4606 3.4964 6
4 -16 6 31.5743 5.51233 6
5 -16 6 52.3867 4.73549 6
9 15 -6 7.3686 2.11053 4
-9 -15 6 6.62479 2.69747 9
8 15 -6 67.4554 8.19154 4
-8 -15 6 72.3926 7.78679 9
-8 -15 6 59.6304 4.64928 3
7 15 -6 1.62279 2.22471 4
-7 -15 6 3.31711 4.57891 4
-7 -15 6 -2.3087 1.90319 9
6 15 -6 173.104 16.9437 4
-6 -15 6 180.666 15.4811 9
-6 -15 6 182.072 18.4679 4
5 15 -6 21.4164 6.52466 4
-5 -15 6 18.9185 5.37448 9
-5 -15 6 14.6076 6.05659 4
4 15 -6 19.786 5.8205 4
-4 -15 6 21.9485 5.98733 4
-4 -15 6 18.8336 4.81972 9
2 15 -6 1.1871 3.51448 4
-2 -15 6 1.16301 3.96481 4
1 15 -6 30.8456 6.94366 4
-1 -15 6 42.5984 8.21699 4
0 -15 6 11.695 6.09068 4
1 -15 6 159.142 15.2452 4
2 -15 6 36.1902 6.34965 6
2 -15 6 46.4014 6.53884 4
3 -15 6 2.2429 2.56049 6
3 -15 6 6.48983 2.49971 4
4 -15 6 8.70733 2.64228 6
5 -15 6 57.4107 5.55312 6
6 -15 6 13.1841 2.35129 6
-10 -14 6 -0.3025 1.7668 9
9 14 -6 4.76821 2.12918 4
-9 -14 6 1.32092 2.37847 9
-9 -14 6 4.87596 1.17393 3
8 14 -6 1.06163 1.93142 4
-8 -14 6 -0.1353 1.76931 9
-8 -14 6 0.4617 0.96734 3
7 14 -6 56.6618 8.51415 4
-7 -14 6 54.953 7.63873 9
-7 -14 6 60.0748 10.9548 4
-7 -14 6 48.6558 4.21418 3
6 14 -6 34.0077 9.25546 4
-6 -14 6 30.2211 3.13801 3
-6 -14 6 43.1714 9.89667 4
-6 -14 6 27.7099 5.80479 9
5 14 -6 319.066 26.8466 4
-5 -14 6 328.312 31.5441 4
-5 -14 6 342.07 25.1213 9
4 14 -6 131.677 14.9189 4
-4 -14 6 150.256 16.7884 4
-4 -14 6 143.226 13.6394 9
3 14 -6 324.517 27.643 4
-3 -14 6 341.266 29.1925 4
-3 -14 6 387.853 26.0386 9
2 14 -6 62.036 10.0607 4
-1 -14 6 57.9087 9.82036 4
0 -14 6 67.3241 9.86902 4
1 -14 6 2.13455 2.78806 4
2 -14 6 66.077 8.29835 4
2 -14 6 62.6222 7.78563 6
3 -14 6 28.9912 5.27888 6
3 -14 6 31.6826 4.69061 4
4 -14 6 2.14471 1.97287 6
5 -14 6 42.85 5.33827 6
6 -14 6 22.3848 3.6332 6
7 -14 6 7.30783 1.36737 6
-11 -13 6 34.4489 6.37329 9
-10 -13 6 21.794 2.32096 3
-10 -13 6 20.8116 4.82691 9
9 13 -6 1.87407 1.79027 4
-9 -13 6 4.82018 1.30044 3
-9 -13 6 4.20965 2.54981 9
8 13 -6 16.7375 4.52307 4
8 13 -6 22.5338 4.0773 8
-8 -13 6 16.0071 5.06196 9
-8 -13 6 16.1737 2.29686 3
7 13 -6 7.68308 3.80242 4
-7 -13 6 8.3713 3.97925 9
-7 -13 6 2.3021 5.37298 4
-7 -13 6 6.93067 1.62688 3
6 13 -6 4.66094 3.25726 4
-6 -13 6 10.4976 4.02861 9
-6 -13 6 23.255 8.66748 4
5 13 -6 23.2401 6.92118 4
-5 -13 6 22.2224 2.72207 3
-5 -13 6 27.8845 5.48723 9
-5 -13 6 19.7265 7.41778 4
4 13 -6 43.1421 9.0577 4
-4 -13 6 52.1257 7.54203 9
-4 -13 6 52.9321 11.7652 4
3 13 -6 11.0165 5.19806 4
-3 -13 6 22.8138 7.55295 4
-2 -13 6 28.7435 5.95592 9
-2 -13 6 33.0764 8.37104 4
1 13 -6 108.886 13.6953 4
-1 -13 6 141.206 15.507 4
0 -13 6 25.639 7.23012 4
1 -13 6 268.93 22.2608 4
1 -13 6 266.255 19.4767 6
2 -13 6 181.143 15.3876 4
2 -13 6 155.738 13.7381 6
3 -13 6 121.332 10.4027 4
3 -13 6 104.105 10.7473 6
4 -13 6 30.4367 5.08198 6
5 -13 6 32.0807 4.80517 6
6 -13 6 1.02657 1.31582 6
7 -13 6 2.31487 1.80395 6
-11 -12 6 8.85757 2.53109 9
10 12 -6 51.1574 6.21617 8
10 12 -6 45.7555 5.19975 4
-10 -12 6 54.7679 7.22356 9
-10 -12 6 55.0122 4.20137 3
9 12 -6 -0.7482 2.39383 8
9 12 -6 -2.2691 1.36597 4
-9 -12 6 2.3459 1.98872 9
-9 -12 6 -1.044 0.77869 3
8 12 -6 71.6873 9.514 4
8 12 -6 81.2137 8.18737 8
-8 -12 6 71.5915 5.76986 3
-8 -12 6 76.3352 9.87523 9
7 12 -6 37.1497 6.94063 4
-7 -12 6 19.8591 7.64967 4
-7 -12 6 27.8332 6.9962 9
-7 -12 6 24.3664 2.99651 3
6 12 -6 355.227 23.3146 8
6 12 -6 325.07 26.528 4
-6 -12 6 308.882 25.3665 9
-6 -12 6 294.306 27.9125 4
-6 -12 6 321.568 19.6727 3
5 12 -6 36.3909 8.27855 4
-5 -12 6 30.6998 6.1092 9
-5 -12 6 30.0513 3.19926 3
-5 -12 6 29.5135 7.3784 4
4 12 -6 10.3941 5.30828 4
-4 -12 6 13.269 3.78775 9
-4 -12 6 25.9967 7.17194 4
-4 -12 6 6.91169 1.64546 3
3 12 -6 68.5978 10.8072 4
-3 -12 6 84.5396 9.53458 9
-3 -12 6 78.4836 11.9645 4
2 12 -6 11.3674 4.99236 4
-2 -12 6 16.7937 6.50497 4
-2 -12 6 12.2658 4.33465 9
1 12 -6 12.3814 4.57644 4
-1 -12 6 22.7783 6.93046 4
-1 -12 6 25.055 5.36321 9
1 -12 6 94.0235 9.15693 6
1 -12 6 88.9307 10.9768 4
2 -12 6 70.5174 8.8876 4
2 -12 6 62.605 7.85383 6
3 -12 6 286.421 21.1101 4
3 -12 6 296.558 21.6533 6
4 -12 6 42.6538 6.24599 6
5 -12 6 26.0283 4.77163 6
6 -12 6 30.9734 4.61835 6
7 -12 6 13.5037 2.89994 6
8 -12 6 3.65699 1.34782 6
11 11 -6 2.67707 2.61531 8
-11 -11 6 2.00157 0.89708 3
-11 -11 6 2.46626 1.95472 9
10 11 -6 69.2694 9.4025 8
10 11 -6 55.6363 6.17013 4
-10 -11 6 56.44 7.84909 9
-10 -11 6 57.9802 4.62531 3
9 11 -6 14.1793 4.07632 8
-9 -11 6 11.26 4.27337 9
8 11 -6 117.049 10.7514 8
8 11 -6 100.009 11.9379 4
-8 -11 6 99.8173 7.57451 3
7 11 -6 11.2908 3.3668 8
7 11 -6 5.87829 3.50938 4
-7 -11 6 11.6775 2.17945 3
6 11 -6 8.23701 2.78052 8
6 11 -6 7.13576 3.54194 4
-6 -11 6 6.69607 3.23005 9
-6 -11 6 4.0101 1.44556 3
-6 -11 6 7.76731 5.729 4
5 11 -6 148.217 17.1054 4
5 11 -6 117.38 11.272 8
-5 -11 6 136.893 18.2052 4
-5 -11 6 111.302 8.10786 3
-5 -11 6 104.024 12.1364 9
4 11 -6 33.2002 11.4823 4
-4 -11 6 27.5146 7.90023 4
-4 -11 6 25.8642 2.67188 3
-4 -11 6 23.1783 6.07489 9
3 11 -6 17.7931 5.60074 4
-3 -11 6 17.9996 5.46108 4
-3 -11 6 21.3419 5.28048 9
2 11 -6 429.817 33.3665 4
-2 -11 6 497.027 32.1387 9
-2 -11 6 460.602 35.1092 4
1 11 -6 7.01503 4.51326 4
-1 -11 6 5.49345 3.78702 4
-1 -11 6 7.56989 3.85432 9
0 -11 6 22.9081 8.4976 4
0 -11 6 19.3848 5.33024 9
-1 11 -6 155.941 9.629 3
1 -11 6 119.266 11.8043 6
1 -11 6 133.502 14.0256 4
2 -11 6 101.297 11.1503 4
2 -11 6 101.944 9.96004 6
3 -11 6 293.312 21.9043 6
3 -11 6 291.135 21.4932 4
6 -11 6 85.9421 8.7615 6
7 -11 6 1.07808 1.37666 6
8 -11 6 5.5321 2.10814 6
12 10 -6 -0.6394 1.63251 8
-12 -10 6 -0.0169 0.62998 3
-12 -10 6 1.19863 1.23457 9
11 10 -6 41.6474 7.40038 8
-11 -10 6 38.7267 6.2136 9
-11 -10 6 36.1278 3.34809 3
10 10 -6 39.3599 5.25454 4
10 10 -6 41.254 7.68514 8
-10 -10 6 42.6882 3.80726 3
-10 -10 6 41.9844 6.74478 9
9 10 -6 11.5715 3.73523 8
9 10 -6 7.78201 3.32991 4
-9 -10 6 8.9072 1.93905 3
8 10 -6 257.135 21.1052 4
8 10 -6 252.004 19.2557 8
-8 -10 6 228.015 15.4205 3
7 10 -6 33.9203 5.61859 8
7 10 -6 18.2261 5.37641 4
-7 -10 6 23.763 3.01547 3
6 10 -6 52.3231 6.96313 8
6 10 -6 57.5398 8.81845 4
-6 -10 6 50.314 4.62594 3
-6 -10 6 52.7543 13.919 4
5 10 -6 106.82 17.0483 4
5 10 -6 141.615 11.4972 8
-5 -10 6 110.146 8.07928 3
-5 -10 6 107.997 15.1027 4
-5 -10 6 111.95 12.4605 9
4 10 -6 513.814 39.0094 4
4 10 -6 532.194 56.9248 5
4 10 -6 606.693 36.5324 8
-4 -10 6 579.441 32.73 3
-4 -10 6 554.489 41.4025 4
-4 -10 6 568.64 38.3837 9
3 10 -6 34.8033 15.1528 5
-3 -10 6 30.376 5.28551 9
-3 -10 6 23.3877 2.767 3
-3 -10 6 27.7522 7.8688 4
2 10 -6 102.373 12.925 4
2 10 -6 101.87 32.264 5
-2 -10 6 135.541 14.7316 4
-2 -10 6 162.46 13.3357 9
1 10 -6 -9.374 11.109 5
1 10 -6 -5.4191 4.04125 4
-1 -10 6 -0.8651 1.97262 9
-1 -10 6 6.45393 3.40005 4
0 10 -6 375.726 23.14 3
0 -10 6 411.533 27.8289 9
0 -10 6 375.027 29.3638 4
-1 10 -6 26.68 2.87536 3
1 -10 6 42.8031 7.45237 4
1 -10 6 15.5025 5.10101 9
-2 10 -6 354.459 21.0723 3
2 -10 6 356.404 25.9955 4
2 -10 6 330.536 27.2305 6
3 -10 6 428.562 30.8459 6
3 -10 6 474.215 30.8279 4
4 -10 6 65.8372 6.9998 4
4 -10 6 83.1292 9.14611 6
4 -10 6 72.8358 9.40227 8
5 -10 6 40.9307 7.55223 8
5 -10 6 46.5492 6.40495 6
6 -10 6 60.7597 7.19756 6
6 -10 6 47.4696 7.8516 8
7 -10 6 32.1499 4.52794 6
7 -10 6 22.3798 6.79116 8
8 -10 6 3.69131 1.52403 6
12 9 -6 59.9962 7.35691 8
-12 -9 6 50.9722 3.74059 3
-12 -9 6 44.0322 5.52597 9
11 9 -6 57.1788 9.3297 8
11 9 -6 60.1234 5.93584 2
-11 -9 6 56.0571 4.4676 3
-11 -9 6 49.3282 7.17283 9
10 9 -6 173.058 14.0027 2
10 9 -6 198.918 14.4369 4
10 9 -6 214.17 17.3176 8
-10 -9 6 189.353 12.4231 3
9 9 -6 316.91 22.0964 2
9 9 -6 367.87 25.8953 8
9 9 -6 373.424 26.1327 4
-9 -9 6 340.533 21.2353 3
8 9 -6 38.1011 6.62586 4
8 9 -6 28.7216 4.27051 2
8 9 -6 31.3724 6.13022 8
-8 -9 6 35.8833 3.65935 3
7 9 -6 163.243 16.1745 4
7 9 -6 168.588 14.6724 8
-7 -9 6 142.331 12.5502 3
6 9 -6 1192.64 74.73 4
6 9 -6 1232.5 70.808 8
-6 -9 6 1082.26 64.6096 3
-6 -9 6 1033.28 74.5073 4
5 9 -6 2.44115 3.12483 4
5 9 -6 3.7806 2.39065 8
-5 -9 6 2.35712 1.16441 3
-5 -9 6 0.37024 5.70052 4
4 9 -6 82.4995 10.8216 4
4 9 -6 109.948 23.1913 5
4 9 -6 111.604 9.75561 8
-4 -9 6 91.5632 12.7719 4
-4 -9 6 78.8898 6.40344 3
-4 -9 6 107.15 11.0746 9
3 9 -6 7.85876 10.1174 5
3 9 -6 4.14541 3.5532 4
-3 -9 6 -1.9343 3.89001 4
-3 -9 6 1.98393 1.93051 9
-3 -9 6 0.19551 0.9131 3
2 9 -6 470.092 35.2344 4
2 9 -6 511.004 50.2539 5
-2 -9 6 547.317 37.4169 4
1 9 -6 86.1576 20.5339 5
-1 -9 6 79.8697 11.1411 4
-1 -9 6 87.339 9.65125 9
0 9 -6 123.634 24.4795 5
0 -9 6 124.889 13.7026 4
0 -9 6 172.233 16.3158 9
-1 9 -6 113.933 8.61941 3
1 -9 6 146.272 13.2259 9
1 -9 6 135.012 12.0592 6
1 -9 6 136.87 13.4578 4
-2 9 -6 191.278 11.7599 3
2 -9 6 179.176 15.8861 4
2 -9 6 171.574 14.8121 6
3 -9 6 374.212 27.2752 6
3 -9 6 398.382 27.0841 4
4 -9 6 10.8622 4.10158 8
4 -9 6 14.8018 3.65439 4
4 -9 6 8.73721 2.98896 6
5 -9 6 35.9043 5.86514 6
6 -9 6 27.2883 5.8738 8
6 -9 6 33.7939 5.41877 6
7 -9 6 36.7171 6.06261 8
7 -9 6 36.9544 4.95258 6
8 -9 6 4.09893 1.6739 6
12 8 -6 53.3842 8.92014 8
12 8 -6 42.1535 4.8095 2
-12 -8 6 42.8514 5.54553 9
-12 -8 6 39.5697 3.37993 3
11 8 -6 1.65454 5.72001 8
11 8 -6 2.6183 2.87159 2
-11 -8 6 2.36886 2.3638 9
-11 -8 6 2.86454 1.07428 3
10 8 -6 60.7839 6.62349 2
10 8 -6 78.4777 12.03 8
10 8 -6 77.6898 7.40514 4
-10 -8 6 64.0359 5.41238 3
9 8 -6 19.5469 6.07767 8
9 8 -6 25.7765 5.70308 4
-9 -8 6 17.5265 2.5859 3
8 8 -6 242.21 19.7016 8
8 8 -6 233.62 19.8307 4
8 8 -6 211.427 15.9417 2
-8 -8 6 237.23 14.847 3
7 8 -6 1028.45 65.8092 2
7 8 -6 1172.4 71.7987 4
7 8 -6 1220.23 70.1423 8
-7 -8 6 1121.55 64.6296 3
6 8 -6 355.628 27.573 4
6 8 -6 377.147 25.719 8
-6 -8 6 339.203 21.4838 3
5 8 -6 27.9166 6.22562 4
5 8 -6 31.4535 5.27635 8
-5 -8 6 28.8086 3.04527 3
-5 -8 6 58.6292 11.7831 4
4 8 -6 422.133 40.5622 5
4 8 -6 420.462 31.3375 4
-4 -8 6 463.896 31.0483 9
-4 -8 6 452.132 33.9695 4
-4 -8 6 424.082 25.5806 3
3 8 -6 44.7544 15.2557 5
3 8 -6 50.8832 7.43513 4
3 8 -6 53.0674 6.16271 8
-3 -8 6 64.123 9.95769 4
-3 -8 6 49.2226 7.09062 9
-3 -8 6 46.814 3.8284 3
2 8 -6 -0.6643 7.98435 5
-2 -8 6 28.4096 7.10841 4
-2 -8 6 24.1958 4.46211 9
-2 -8 6 15.4517 2.08899 3
1 8 -6 323.426 37.3655 5
-1 -8 6 344.544 24.0618 9
0 8 -6 674.673 63.0933 5
0 -8 6 712.509 47.3867 4
0 -8 6 758.601 46.1974 9
-1 8 -6 129.343 8.26969 3
-1 8 -6 162.329 33.0744 5
1 -8 6 136.32 12.4447 9
1 -8 6 112.945 12.1058 4
1 -8 6 97.013 11.02 6
2 -8 6 36.6484 7.11253 9
2 -8 6 34.229 5.72596 6
2 -8 6 36.475 6.08968 4
3 -8 6 186.051 14.7758 4
3 -8 6 156.274 15.1489 6
4 -8 6 17.5293 3.98779 4
4 -8 6 19.8235 5.05535 6
5 -8 6 12.8169 3.54487 6
5 -8 6 16.3051 5.40231 8
6 -8 6 16.067 4.74272 8
6 -8 6 15.8029 4.011 6
7 -8 6 -0.5446 2.32353 8
7 -8 6 3.15041 1.86058 6
8 -8 6 0.20372 1.23711 6
9 -8 6 25.1591 3.28715 6
13 7 -6 -0.0147 2.4318 8
12 7 -6 6.78783 6.03574 8
12 7 -6 3.25076 3.30769 2
-12 -7 6 5.38772 1.31442 3
-12 -7 6 4.1627 1.85292 9
11 7 -6 -0.5465 2.22506 2
11 7 -6 -2.446 5.85007 8
-11 -7 6 0.18075 0.82593 3
-11 -7 6 0.28582 2.11757 9
10 7 -6 54.6352 6.14984 2
10 7 -6 54.9098 5.97152 4
10 7 -6 38.1913 8.78168 8
-10 -7 6 56.1177 4.73091 3
9 7 -6 2.31304 1.70878 2
9 7 -6 -1.9751 5.66745 8
9 7 -6 1.35451 1.95504 4
-9 -7 6 2.58188 1.23916 3
8 7 -6 8.91698 2.55715 2
8 7 -6 12.4018 5.97603 8
8 7 -6 7.35588 3.12935 4
-8 -7 6 7.80654 1.91071 3
7 7 -6 616.695 40.4385 2
7 7 -6 647.19 48.608 8
-7 -7 6 741.293 39.2059 3
6 7 -6 196.064 15.8455 8
6 7 -6 177.578 16.6834 4
-6 -7 6 171.281 11.6601 3
5 7 -6 340.434 26.1536 4
5 7 -6 375.745 24.6095 8
-5 -7 6 328.609 20.7416 3
4 7 -6 175.352 23.9455 5
4 7 -6 203.73 15.3468 8
4 7 -6 195.103 17.0478 4
-4 -7 6 195.211 12.3032 3
-4 -7 6 211.629 20.5748 9
3 7 -6 40.7719 12.138 5
-3 -7 6 34.7148 3.01136 3
-3 -7 6 35.8284 5.40698 9
2 7 -6 277.913 43.3671 5
-2 -7 6 249.021 15.0305 3
-2 -7 6 257.895 19.1989 9
1 7 -6 183.771 24.5842 5
-1 -7 6 199.233 15.269 9
-1 -7 6 168.57 16.4414 4
0 7 -6 138.74 21.4742 5
0 -7 6 108.94 11.7865 4
0 -7 6 134.454 12.0688 9
-1 7 -6 37.4899 12.9976 5
1 -7 6 26.9761 6.54041 4
1 -7 6 21.9541 4.99392 9
-2 7 -6 132.62 26.2031 5
2 -7 6 108.106 10.8674 6
2 -7 6 121.293 11.7574 4
3 -7 6 21.372 5.11267 6
3 -7 6 35.7161 5.61808 4
3 -7 6 33.7934 7.06669 9
4 -7 6 17.6339 4.7499 6
4 -7 6 17.9358 3.93834 4
5 -7 6 128.851 14.2141 8
5 -7 6 138.033 12.8374 6
6 -7 6 27.1556 6.5492 6
6 -7 6 17.275 5.35237 8
7 -7 6 14.9382 4.31302 8
7 -7 6 6.44416 2.4726 6
8 -7 6 3.52154 2.83242 8
9 -7 6 -0.6847 0.91498 6
13 6 -6 13.8584 3.265 2
13 6 -6 9.51371 3.89308 8
12 6 -6 5.98179 3.5205 2
12 6 -6 6.43476 5.86429 8
-12 -6 6 6.09935 2.72905 9
11 6 -6 37.4389 5.25908 2
11 6 -6 52.3074 11.716 8
-11 -6 6 37.428 6.47977 9
-11 -6 6 41.2001 3.7404 3
10 6 -6 4.40736 2.19798 2
10 6 -6 3.47872 7.37046 8
-10 -6 6 6.55688 1.62667 3
9 6 -6 5.5409 7.0148 8
9 6 -6 6.18457 2.00545 2
9 6 -6 2.53261 2.24745 4
-9 -6 6 2.35982 1.21113 3
8 6 -6 70.0245 8.7505 4
8 6 -6 69.66 11.4877 8
8 6 -6 58.2753 6.55527 2
-8 -6 6 61.5828 5.26212 3
7 6 -6 762.952 49.4738 2
7 6 -6 879.849 53.5822 8
7 6 -6 855.77 53.8634 4
-7 -6 6 833.088 47.8435 3
6 6 -6 176.776 13.5076 2
6 6 -6 210.729 17.4978 4
6 6 -6 209.618 16.4597 8
-6 -6 6 184.802 12.2637 3
5 6 -6 273.083 24.3107 4
-5 -6 6 258.666 16.0713 3
4 6 -6 17.2449 6.18504 4
4 6 -6 3.03624 6.36833 5
-4 -6 6 19.183 2.12658 3
-4 -6 6 15.3722 3.96868 9
3 6 -6 1039.39 74.3372 5
3 6 -6 990.366 77.2617 1
-3 -6 6 1056.8 64.0024 9
-3 -6 6 1094.52 59.5328 3
-3 -6 6 1076.75 76.2464 1
2 6 -6 22.1432 11.1293 1
-2 -6 6 40.1805 3.16215 3
-2 -6 6 26.5705 10.5193 1
-1 -6 6 69.0924 7.67104 9
0 6 -6 145.641 22.3268 5
0 -6 6 191.679 14.9699 9
-1 6 -6 377.879 40.9512 5
1 -6 6 385.071 28.6075 4
1 -6 6 458.153 29.5234 9
-2 6 -6 158.878 44.0711 5
2 -6 6 226.541 17.5614 4
2 -6 6 215.929 18.113 9
3 -6 6 7.52975 3.17731 6
3 -6 6 9.62131 3.43457 4
3 -6 6 17.0238 4.40002 9
4 -6 6 61.8351 12.4911 7
4 -6 6 39.0237 5.81925 4
4 -6 6 44.2711 6.62181 6
5 -6 6 291.102 25.8974 8
5 -6 6 347.43 34.2414 7
5 -6 6 338.02 24.137 6
6 -6 6 60.737 10.0308 8
6 -6 6 65.0989 8.16368 6
7 -6 6 11.656 4.08162 8
8 -6 6 5.02224 2.69373 8
9 -6 6 6.02811 2.2808 8
9 -6 6 4.96441 1.74484 6
13 5 -6 14.1811 3.49812 2
13 5 -6 10.2435 4.76044 8
12 5 -6 29.613 5.39681 2
12 5 -6 14.287 7.85268 8
-12 -5 6 30.4229 2.83099 3
-12 -5 6 32.8986 5.32966 9
11 5 -6 4.14132 7.8373 8
11 5 -6 3.44848 2.10795 2
-11 -5 6 3.86353 1.22673 3
-11 -5 6 2.93418 2.42989 9
10 5 -6 95.6622 11.4038 2
-10 -5 6 97.6465 7.21959 3
9 5 -6 109.263 15.1486 8
9 5 -6 117.229 11.2646 4
9 5 -6 99.6639 9.60773 2
-9 -5 6 113.999 8.02704 3
8 5 -6 51.4463 6.53028 2
8 5 -6 56.017 10.6509 8
8 5 -6 51.0443 7.72528 4
-8 -5 6 54.5432 4.6407 3
7 5 -6 726.046 47.6459 2
7 5 -6 823.785 51.3993 8
7 5 -6 853.812 51.8145 4
-7 -5 6 793.165 45.8507 3
6 5 -6 371.988 25.4924 8
6 5 -6 322.022 22.529 2
6 5 -6 355.884 26.0898 4
-6 -5 6 362.206 21.118 3
5 5 -6 124.427 11.1255 8
5 5 -6 110.858 11.7938 4
-5 -5 6 122.842 8.05373 3
4 5 -6 273.928 36.3044 5
-4 -5 6 320.234 43.9962 1
-4 -5 6 382.949 21.2963 3
-4 -5 6 397.972 25.9987 9
-3 -5 6 21.1244 2.13521 3
2 5 -6 401.149 37.1521 5
2 5 -6 525.143 41.6566 1
-2 -5 6 426.917 37.1637 1
-2 -5 6 391.319 28.4514 9
-2 -5 6 460.456 25.2962 3
1 5 -6 256.255 27.8042 5
1 5 -6 252.061 32.5918 1
-1 -5 6 236.105 24.2274 1
-1 -5 6 295.798 19.6982 9
0 5 -6 836.95 67.1731 5
0 -5 6 937.379 55.3714 9
-1 5 -6 1584.92 106.659 5
1 -5 6 1522.9 89.9634 9
1 -5 6 1439.58 89.7799 4
-2 5 -6 159.08 24.0671 5
2 -5 6 172.867 13.8641 6
2 -5 6 196.483 15.8425 9
2 -5 6 130.928 18.1819 4
-3 5 -6 75.3541 21.2905 5
3 -5 6 81.5886 8.3995 4
3 -5 6 71.9584 8.48225 6
3 -5 6 78.2571 10.1316 9
3 -5 6 63.8334 12.1955 7
4 -5 6 70.4117 7.74051 4
4 -5 6 75.8721 13.4051 7
4 -5 6 74.8006 8.91687 6
5 -5 6 187.404 18.9247 8
5 -5 6 200.45 24.3665 7
5 -5 6 200.811 16.7631 6
6 -5 6 15.0495 4.925 8
6 -5 6 10.0931 8.85994 7
6 -5 6 18.5633 4.88113 6
7 -5 6 18.8327 4.998 8
8 -5 6 14.4297 3.98809 8
8 -5 6 13.5733 3.45135 6
9 -5 6 0.07005 1.6552 8
9 -5 6 3.01355 1.42948 6
13 4 -6 0.64843 4.76658 8
13 4 -6 -1.2419 3.39372 2
12 4 -6 80.674 13.6371 8
-12 -4 6 69.5118 5.30238 3
-12 -4 6 76.6043 9.0396 9
11 4 -6 4.34624 8.5857 8
11 4 -6 2.7059 1.83095 2
-11 -4 6 4.97857 1.44283 3
-11 -4 6 5.29115 3.17321 9
10 4 -6 62.0351 7.13752 2
10 4 -6 71.6836 13.7832 8
-10 -4 6 66.7182 5.42266 3
9 4 -6 425.052 31.6126 8
9 4 -6 371.742 27.4361 2
9 4 -6 447.451 28.7734 4
-9 -4 6 436.216 25.2557 3
8 4 -6 3.57003 2.18686 2
8 4 -6 6.02778 5.54489 8
8 4 -6 0.96485 2.30129 4
-8 -4 6 6.1342 1.50338 3
7 4 -6 50.5786 6.94397 4
7 4 -6 44.4499 8.24336 8
-7 -4 6 41.2998 3.82163 3
6 4 -6 195.646 16.4179 4
6 4 -6 180.722 13.6186 2
6 4 -6 191.14 16.1899 8
-6 -4 6 185.409 21.0608 10
-6 -4 6 204.979 12.2018 3
5 4 -6 7.23695 2.9957 4
5 4 -6 2.36832 2.65572 8
-5 -4 6 -2.5658 2.9047 10
-5 -4 6 1.48437 0.89711 3
-4 -4 6 291.926 16.6626 3
-4 -4 6 229.062 24.6837 10
-4 -4 6 288.151 20.7011 9
-4 -4 6 299.744 29.4246 1
-3 -4 6 39.6265 3.31904 3
-3 -4 6 66.9802 12.0229 10
-3 -4 6 47.7208 6.10765 9
-2 -4 6 47.5925 3.50865 3
1 4 -6 149.573 19.3681 1
1 4 -6 121.516 17.2555 5
-1 -4 6 119.621 20.7862 1
-1 -4 6 138.521 11.5379 9
0 4 -6 1675.04 112.993 5
0 -4 6 1768.31 101.097 9
-1 4 -6 1058.9 77.6074 5
1 -4 6 1093.62 64.4872 9
1 -4 6 990.872 67.6021 7
-2 4 -6 471.678 44.3813 5
2 -4 6 490.677 32.1424 9
2 -4 6 447.246 36.1143 7
2 -4 6 418.298 29.6898 6
2 -4 6 439.988 30.3792 4
-3 4 -6 450.248 44.335 5
3 -4 6 376.913 26.9049 4
3 -4 6 405.678 29.7208 9
3 -4 6 391.317 34.7707 7
3 -4 6 398.025 27.4068 6
4 -4 6 18.3929 7.68425 7
4 -4 6 13.7698 3.54967 4
4 -4 6 14.6448 3.87614 6
5 -4 6 49.329 8.78522 8
5 -4 6 48.4693 7.35893 6
5 -4 6 45.4809 12.3911 7
6 -4 6 9.75326 3.58472 6
6 -4 6 9.03819 4.59054 8
7 -4 6 70.4685 10.2533 8
7 -4 6 87.8215 8.97665 6
8 -4 6 33.5644 6.34282 8
8 -4 6 30.5616 4.81806 6
9 -4 6 12.7147 3.07136 8
9 -4 6 11.7268 2.60476 6
13 3 -6 21.561 5.50189 8
13 3 -6 16.7976 4.49989 2
12 3 -6 148.484 12.1058 2
12 3 -6 149.114 17.2046 8
-12 -3 6 144.324 12.7455 9
-12 -3 6 147.577 9.52722 3
11 3 -6 10.089 3.20441 2
11 3 -6 12.4899 9.30196 8
-11 -3 6 10.8579 1.86915 3
-11 -3 6 5.67655 2.65331 9
10 3 -6 61.6612 7.46599 2
10 3 -6 86.9944 13.6635 8
-10 -3 6 76.7572 5.82116 3
9 3 -6 35.0986 8.89783 8
9 3 -6 37.5742 5.42936 4
9 3 -6 29.1042 4.90209 2
-9 -3 6 29.8491 3.49364 3
8 3 -6 20.0386 4.47439 4
8 3 -6 15.9851 7.05362 8
8 3 -6 22.2592 4.02726 2
-8 -3 6 19.9781 2.56028 3
7 3 -6 253.136 19.2127 4
7 3 -6 210.437 16.4699 2
7 3 -6 234.423 19.3349 8
-7 -3 6 234.775 25.0474 10
-7 -3 6 259.406 14.8996 3
6 3 -6 184.621 14.1241 2
6 3 -6 229.281 17.6004 4
6 3 -6 173.051 19.0746 8
-6 -3 6 216.578 12.7355 3
-6 -3 6 210.537 22.2994 10
-5 -3 6 13.7637 5.28341 10
-5 -3 6 18.2701 2.0187 3
-4 -3 6 67.2518 11.1911 10
-4 -3 6 68.6115 12.163 1
-4 -3 6 58.9676 7.0187 9
-4 -3 6 57.2404 4.36495 3
-3 -3 6 354.844 24.7973 9
-3 -3 6 392.549 32.5389 1
-3 -3 6 394.186 21.566 3
-3 -3 6 337.032 30.482 10
2 3 -6 265.625 26.7911 1
2 3 -6 277.537 24.7535 5
-2 -3 6 257.458 24.0953 1
-2 -3 6 226.946 23.2582 10
-2 -3 6 249.543 14.9178 3
-2 -3 6 256.687 18.3851 9
1 3 -6 37.5613 9.61909 5
0 3 -6 414.913 37.5125 5
0 -3 6 413.901 30.9628 7
0 -3 6 470.466 29.5834 9
-1 3 -6 1754.66 112.72 5
1 -3 6 1638.86 99.1752 9
1 -3 6 1668.39 103.21 7
-2 3 -6 131.945 20.4195 5
2 -3 6 122.632 11.4328 4
2 -3 6 119.163 15.1552 7
2 -3 6 134.397 12.7769 9
-3 3 -6 205.264 29.7881 5
3 -3 6 194.093 15.1469 4
3 -3 6 196.242 21.5733 7
3 -3 6 185.46 15.283 6
3 -3 6 182.37 17.334 9
4 -3 6 30.439 4.53152 4
4 -3 6 27.7297 4.96211 6
5 -3 6 0.35888 2.44835 8
5 -3 6 0.51838 1.87311 6
5 -3 6 -2.4775 2.71286 4
6 -3 6 2.95068 7.50446 7
6 -3 6 1.72222 2.52978 8
6 -3 6 -0.7138 1.41408 2
6 -3 6 6.15162 2.46313 6
7 -3 6 28.4038 7.8752 8
7 -3 6 23.94 4.01693 2
7 -3 6 32.1382 5.34488 6
8 -3 6 41.0498 5.55782 6
8 -3 6 38.9686 7.05957 8
8 -3 6 51.4577 5.03254 2
9 -3 6 58.9552 7.20767 8
9 -3 6 58.1415 6.1202 6
10 -3 6 1.93301 1.17698 6
10 -3 6 2.55845 1.32342 8
13 2 -6 7.78113 5.37484 8
13 2 -6 13.8136 4.45661 2
12 2 -6 19.2921 7.82837 8
12 2 -6 20.8389 5.10121 2
-12 -2 6 15.8949 3.94039 9
-12 -2 6 24.4546 2.48884 3
11 2 -6 8.47744 2.92509 2
11 2 -6 14.8505 7.963 8
-11 -2 6 12.8418 2.19084 3
-11 -2 6 16.0468 4.48635 9
10 2 -6 132.997 15.7405 8
10 2 -6 130.419 11.8126 2
-10 -2 6 147.711 9.54055 3
9 2 -6 21.7672 4.60063 4
9 2 -6 26.6871 7.43583 8
9 2 -6 16.3428 3.6903 2
-9 -2 6 23.7078 4.36869 3
8 2 -6 323.36 23.0168 4
8 2 -6 325.345 24.8914 8
8 2 -6 289.844 21.4091 2
-8 -2 6 325.507 19.1994 3
7 2 -6 7.54526 2.75678 4
7 2 -6 18.852 5.5461 8
-7 -2 6 17.8862 7.24194 10
-7 -2 6 11.4682 1.6906 3
6 2 -6 10.4245 4.11963 8
-6 -2 6 4.43421 4.13186 10
-6 -2 6 7.06832 1.33517 3
-5 -2 6 408.469 34.6569 10
-5 -2 6 399.347 23.7481 3
-5 -2 6 415.259 28.0717 9
-4 -2 6 45.9562 3.7356 3
-4 -2 6 70.632 11.2138 10
3 2 -6 145.887 17.8454 1
3 2 -6 121.634 13.9798 5
-3 -2 6 155.84 16.9069 1
-3 -2 6 147.357 9.01627 3
-3 -2 6 134.066 16.3805 10
2 2 -6 178.896 20.2929 1
2 2 -6 185.492 18.5104 5
-2 -2 6 177.557 10.7446 3
-2 -2 6 168.4 18.4121 10
-2 -2 6 211.466 17.4841 9
-2 -2 6 154.585 17.3524 1
1 2 -6 763.789 53.1387 5
1 2 -6 763.585 54.6002 1
-1 -2 6 729.017 51.4112 1
-1 -2 6 697.848 51.6184 10
0 2 -6 227.24 23.0944 1
0 -2 6 186.394 16.9745 7
0 -2 6 209.515 19.9673 1
0 -2 6 194.48 15.592 9
1 -2 6 289.113 24.9427 7
1 -2 6 328.27 22.9477 9
2 -2 6 42.2058 6.54213 9
2 -2 6 28.1827 7.6463 7
-3 2 -6 14.8897 10.8122 5
3 -2 6 11.4939 2.82156 6
3 -2 6 8.56786 3.84674 4
3 -2 6 12.7866 4.11444 9
3 -2 6 18.8391 6.54258 7
4 -2 6 81.8165 13.9246 7
4 -2 6 70.8531 7.73092 4
4 -2 6 60.1697 7.81868 6
5 -2 6 32.4609 10.8294 7
5 -2 6 36.5877 7.31589 6
5 -2 6 29.6486 5.26699 4
5 -2 6 41.1142 7.64007 8
6 -2 6 5.79399 3.08235 8
6 -2 6 7.11634 2.43922 6
6 -2 6 5.20416 1.97302 2
6 -2 6 9.88264 8.03458 7
7 -2 6 7.1414 2.88426 6
7 -2 6 4.99075 2.01774 2
7 -2 6 6.90677 3.67923 8
8 -2 6 25.3514 4.49546 6
8 -2 6 25.3493 6.19672 8
8 -2 6 20.2549 4.17486 2
9 -2 6 67.3677 6.61653 6
9 -2 6 75.3756 8.14485 8
10 -2 6 4.81695 2.62792 6
10 -2 6 8.95525 2.13227 8
13 1 -6 42.9261 8.72517 8
13 1 -6 43.6959 7.83017 2
12 1 -6 25.6113 5.36393 2
12 1 -6 25.8501 8.14269 8
-12 -1 6 28.0173 2.79056 3
11 1 -6 100.527 16.2073 8
11 1 -6 102.099 10.0551 2
-11 -1 6 124.028 9.65188 3
-11 -1 6 112.62 11.6316 9
10 1 -6 50.3932 6.37001 2
-10 -1 6 31.417 6.43559 9
-10 -1 6 46.7526 4.03236 3
9 1 -6 25.4754 4.57133 2
9 1 -6 25.0784 7.9036 8
-9 -1 6 21.4021 2.7478 3
8 1 -6 10.6852 3.29108 4
8 1 -6 14.8429 5.40302 8
8 1 -6 10.3478 3.03643 2
-8 -1 6 11.3472 2.00357 3
7 1 -6 320.216 22.4694 2
7 1 -6 368.742 24.9239 4
7 1 -6 343.521 25.0653 8
-7 -1 6 306.071 31.5392 10
-7 -1 6 361.862 20.506 3
6 1 -6 275.694 20.3981 4
6 1 -6 235.327 17.6446 2
6 1 -6 257.56 19.9478 8
-6 -1 6 284.575 16.1541 3
-6 -1 6 292.38 27.8552 10
-5 -1 6 75.4453 7.90078 9
-5 -1 6 66.3731 4.9518 3
-5 -1 6 70.0602 12.4815 10
4 1 -6 904.776 64.8971 1
-4 -1 6 897.1 55.7325 9
-4 -1 6 951.11 52.1466 3
-4 -1 6 886.927 63.4678 10
-4 -1 6 972.827 63.8214 1
3 1 -6 410.21 33.5597 1
3 1 -6 372.155 27.4784 5
-3 -1 6 357.025 30.2176 1
-3 -1 6 356.696 24.6625 9
-3 -1 6 370.768 31.4373 10
2 1 -6 144.681 14.5589 5
2 1 -6 111.47 15.5196 1
-2 -1 6 114.302 7.37377 3
-2 -1 6 95.9773 16.1344 1
-2 -1 6 125.994 10.3756 9
-2 -1 6 119.222 14.6225 10
1 1 -6 4.55309 4.8023 1
-1 -1 6 4.47305 2.17327 9
-1 -1 6 4.18225 3.32241 10
-1 -1 6 11.3985 5.18902 1
0 1 -6 113.9 15.0954 1
0 -1 6 93.1809 9.05211 9
0 -1 6 88.208 13.4144 1
0 -1 6 80.9658 11.5328 10
0 -1 6 77.8535 9.79023 7
1 -1 6 631.373 40.4843 9
1 -1 6 613.887 43.3632 7
2 -1 6 22.8145 5.58147 9
2 -1 6 17.0707 5.29823 7
3 -1 6 153.41 13.0887 6
3 -1 6 156.361 15.215 9
3 -1 6 151.946 18.7106 7
4 -1 6 3.57015 4.89395 7
4 -1 6 7.2543 3.33617 6
4 -1 6 2.3753 2.2639 4
5 -1 6 74.9561 8.29117 4
5 -1 6 91.5203 16.6286 7
5 -1 6 97.7464 12.439 8
5 -1 6 107.477 10.4984 6
6 -1 6 37.2907 11.3218 7
6 -1 6 29.3069 5.44535 6
6 -1 6 33.3439 7.98252 8
7 -1 6 18.6783 5.39051 8
7 -1 6 6.40167 17.4059 7
7 -1 6 9.74875 2.9332 6
8 -1 6 1.16844 2.11504 8
8 -1 6 4.09442 1.79359 2
8 -1 6 2.79023 2.29777 6
9 -1 6 125.93 9.91078 6
9 -1 6 120.816 11.6025 8
10 -1 6 20.2825 3.2819 8
10 -1 6 15.6424 3.04837 6
13 0 -6 3.23461 4.44197 2
13 0 -6 8.32162 5.20738 8
12 0 -6 49.2482 8.5838 2
12 0 -6 49.2172 10.7409 8
11 0 -6 8.81581 3.44453 2
11 0 -6 12.7348 7.94839 8
-11 0 6 14.1459 3.98963 9
-11 0 6 16.3963 2.17667 3
10 0 -6 319.991 23.5732 2
10 0 -6 334.444 27.1555 8
-10 0 6 341.94 25.8364 9
-10 0 6 358.882 20.6322 3
9 0 -6 189.631 17.9994 8
9 0 -6 178.581 14.5573 2
-9 0 6 180.778 16.3713 9
-9 0 6 188.701 11.9431 3
8 0 -6 16.7532 5.87943 8
8 0 -6 14.0867 3.5788 2
8 0 -6 14.7826 3.81666 4
-8 0 6 19.8355 10.9704 10
-8 0 6 13.0201 2.11844 3
7 0 -6 134.359 11.6021 2
7 0 -6 161.671 14.4944 8
7 0 -6 167.417 13.9081 4
-7 0 6 166.065 21.3692 10
6 0 -6 8.43098 4.09461 8
6 0 -6 7.89905 2.48778 2
6 0 -6 5.57114 2.73825 4
-6 0 6 6.78059 6.07027 10
-6 0 6 5.43708 2.30464 9
-6 0 6 9.70606 1.57949 3
-5 0 6 267.764 15.6508 3
-5 0 6 239.456 25.291 10
-5 0 6 263.089 25.6861 1
-5 0 6 266.972 19.3243 9
4 0 -6 802.944 60.2804 1
-4 0 6 924.055 59.8854 1
-4 0 6 845.668 48.4206 3
-4 0 6 859.39 60.6114 10
3 0 -6 568.965 42.9116 1
3 0 -6 540.048 37.7304 5
3 0 -6 548.301 36.6695 5
-3 0 6 541.592 40.3237 1
-3 0 6 555.943 34.5136 9
-3 0 6 510.617 41.3067 10
2 0 -6 148.412 18.5065 1
-2 0 6 120.785 10.7281 9
-2 0 6 143.31 15.6858 1
-2 0 6 132.271 15.7703 10
-2 0 6 128.447 8.04561 3
1 0 -6 183.027 19.8747 1
-1 0 6 184.426 18.0139 1
-1 0 6 168.824 17.9102 10
-1 0 6 171.236 13.5746 9
-1 0 6 156.413 13.1295 7
0 0 -6 15.8949 6.15449 1
0 0 6 10.9761 3.16973 9
0 0 6 6.02825 2.54538 7
0 0 6 0.02037 4.51326 1
1 0 6 148.719 15.6647 7
1 0 6 164.281 13.8387 9
2 0 6 56.8042 8.03477 9
2 0 6 59.7977 10.6185 7
3 0 6 187.288 21.775 7
3 0 6 186.842 15.0238 6
3 0 6 184.736 17.1695 9
4 0 6 0.36414 1.80431 6
4 0 6 -0.2592 1.94479 4
4 0 6 0.53837 4.04839 7
5 0 6 452.276 28.5188 4
5 0 6 410.023 38.2503 7
5 0 6 368.407 27.3705 6
5 0 6 337.539 30.1572 8
6 0 6 27.9687 7.6181 8
6 0 6 35.8911 11.1963 7
6 0 6 40.1713 5.42916 2
6 0 6 30.9429 5.73989 6
7 0 6 78.5213 21.0962 7
7 0 6 65.7926 6.9557 2
7 0 6 60.7181 9.5826 8
7 0 6 60.0963 7.82389 6
8 0 6 15.5923 3.45485 2
8 0 6 16.0101 4.08346 6
8 0 6 10.1932 3.59276 8
9 0 6 143.953 10.6828 6
9 0 6 120.803 12.1151 8
10 0 6 13.7112 2.75294 8
13 -1 -6 52.2455 11.3988 8
13 -1 -6 39.864 6.80163 2
12 -1 -6 31.2953 9.8462 8
12 -1 -6 24.5384 6.30805 2
-12 1 6 30.5889 2.88951 3
11 -1 -6 108.981 16.353 8
11 -1 -6 114.069 10.9636 2
-11 1 6 108.182 7.57652 3
10 -1 -6 45.7966 6.09626 2
10 -1 -6 25.241 7.73803 8
-10 1 6 43.3462 3.79412 3
-10 1 6 36.9189 6.57988 9
9 -1 -6 21.9554 7.15743 8
9 -1 -6 27.8457 4.83252 2
-9 1 6 29.1978 2.99092 3
-9 1 6 25.2638 5.39178 9
8 -1 -6 7.73809 2.78866 2
8 -1 -6 15.1713 4.90527 8
-8 1 6 9.82758 3.42882 9
-8 1 6 15.8598 2.07946 3
-8 1 6 17.4824 10.168 10
7 -1 -6 384.497 25.607 4
7 -1 -6 347.98 23.2736 2
7 -1 -6 345.328 25.3507 8
-7 1 6 362.884 25.424 9
-7 1 6 315.609 33.5534 10
6 -1 -6 249.548 18.4146 2
6 -1 -6 273.98 21.0294 4
6 -1 -6 308.665 24.8157 8
-6 1 6 292.177 16.8737 3
-6 1 6 296.428 20.8178 9
-6 1 6 275.857 28.9711 10
-5 1 6 54.2388 11.6238 10
-5 1 6 72.0411 4.97855 3
-5 1 6 74.8179 7.7059 9
-4 1 6 910.57 56.6332 9
-4 1 6 913.337 65.7509 10
-4 1 6 991.245 63.991 1
-4 1 6 962.901 53.2399 3
3 -1 -6 368.726 31.5014 1
3 -1 -6 375.126 27.8975 5
-3 1 6 378.007 31.8145 10
-3 1 6 338.454 23.6909 9
-3 1 6 337.205 28.9496 1
2 -1 -6 117.725 14.8983 5
2 -1 -6 98.4626 14.5279 1
-2 1 6 113.468 7.23243 3
-2 1 6 137.338 10.6198 9
-2 1 6 123.573 14.9522 10
-2 1 6 99.5951 13.0945 1
1 -1 -6 -1.1493 4.50526 1
-1 1 6 7.62988 2.42838 9
-1 1 6 5.15957 2.59704 7
-1 1 6 5.81145 4.10261 1
-1 1 6 10.4309 5.01432 10
0 -1 -6 107.142 14.7237 1
0 1 6 85.6244 8.94394 9
0 1 6 79.1844 9.77493 7
0 1 6 81.0424 12.0518 1
0 1 6 81.9407 11.4447 10
1 1 6 596.114 43.0087 10
1 1 6 599.625 38.899 9
1 1 6 584.725 41.9351 7
2 1 6 6.65075 3.81052 7
2 1 6 11.8544 3.82607 9
3 1 6 145.225 13.5684 4
3 1 6 163.288 15.5313 9
3 1 6 157.601 13.3321 6
3 1 6 172.108 20.0145 7
4 1 6 22.0108 7.79651 7
4 1 6 9.39621 3.37701 6
5 1 6 87.8947 16.5301 7
5 1 6 95.9414 10.2667 6
5 1 6 102.326 12.6381 8
6 1 6 37.9742 5.91291 6
6 1 6 31.1891 8.50199 8
7 1 6 -1.1589 12.8716 7
7 1 6 0.49204 1.47964 2
8 1 6 5.60149 2.22615 6
8 1 6 2.88791 1.7904 2
8 1 6 1.31738 2.42105 8
9 1 6 119.218 9.83218 6
9 1 6 130.736 12.1389 8
10 1 6 20.4255 3.45129 8
13 -2 -6 19.3553 4.75156 2
13 -2 -6 10.9646 4.26052 8
12 -2 -6 22.8076 7.25109 2
12 -2 -6 18.657 8.83947 8
-12 2 6 20.2934 2.18597 3
11 -2 -6 11.7439 5.15545 2
11 -2 -6 14.1726 8.43101 8
-11 2 6 9.93858 1.89194 3
10 -2 -6 134.297 16.7348 8
10 -2 -6 138.936 12.3559 2
-10 2 6 146.606 9.44924 3
9 -2 -6 15.1964 3.50887 2
9 -2 -6 38.2052 8.72316 8
-9 2 6 21.346 2.59807 3
8 -2 -6 315.874 24.6212 8
8 -2 -6 313.565 22.0598 2
-8 2 6 327.935 23.8412 9
-8 2 6 342.758 19.6045 3
7 -2 -6 14.0923 5.10404 8
7 -2 -6 7.02122 3.06376 4
7 -2 -6 2.96807 1.98697 2
-7 2 6 11.9428 3.53299 9
-7 2 6 4.7921 6.92903 10
6 -2 -6 8.85064 2.67385 4
6 -2 -6 1.3483 1.6578 2
-6 2 6 4.8304 5.16916 10
-6 2 6 3.55246 1.06922 3
-6 2 6 7.5846 2.27011 9
-5 2 6 372.681 35.4945 10
-5 2 6 419.79 23.4251 3
-4 2 6 52.446 20.8642 10
-4 2 6 44.7851 3.40484 3
3 -2 -6 135.456 16.8324 1
3 -2 -6 126.093 15.0876 5
-3 2 6 142.184 11.4089 9
-3 2 6 128.11 16.6648 10
-3 2 6 141.154 16.1495 1
-3 2 6 140.005 8.5581 3
2 -2 -6 158.231 18.9584 5
2 -2 -6 185.12 19.893 1
-2 2 6 189.258 14.0882 9
-2 2 6 168.368 18.0658 1
-2 2 6 183.247 10.7403 3
-2 2 6 174.244 19.3019 10
1 -2 -6 775.614 53.1338 1
-1 2 6 677.024 49.8769 1
-1 2 6 734.25 40.6562 3
-1 2 6 719.706 44.71 7
-1 2 6 697.052 50.7154 10
-1 2 6 724.271 44.8335 9
0 -2 -6 185.916 20.7456 1
0 2 6 189.754 19.1564 1
0 2 6 187.43 18.8638 10
0 2 6 185.643 15.0359 9
0 2 6 177.779 16.3381 7
1 2 6 285.091 24.3966 10
1 2 6 300.33 21.683 9
1 2 6 259.843 23.4728 7
2 2 6 30.1411 5.91848 6
2 2 6 38.0515 7.79307 7
2 2 6 28.3476 5.46543 4
2 2 6 46.0393 6.79266 9
3 2 6 9.76792 5.73538 7
3 2 6 8.44505 2.61692 4
3 2 6 11.1274 3.27795 6
4 2 6 58.6668 7.631 6
4 2 6 83.8056 14.938 7
4 2 6 78.4655 8.6791 4
5 2 6 35.8154 5.68024 4
5 2 6 27.7204 7.0264 8
5 2 6 36.7562 11.8593 7
5 2 6 24.6346 5.07103 6
6 2 6 7.35708 2.8059 4
6 2 6 1.25051 8.42536 7
6 2 6 5.24149 3.27415 8
6 2 6 8.08729 3.42768 6
7 2 6 6.16641 3.07642 8
7 2 6 9.87917 3.49163 6
7 2 6 10.2543 3.17262 2
8 2 6 22.1121 4.21059 6
8 2 6 14.0211 2.94015 2
8 2 6 32.4854 7.69085 8
9 2 6 97.4503 7.13572 2
9 2 6 74.1113 7.09106 6
9 2 6 68.6676 8.42672 8
10 2 6 7.39154 1.91295 8
10 2 6 6.33809 1.94385 2
13 -3 -6 19.7572 4.22699 2
12 -3 -6 151.975 14.477 8
12 -3 -6 158.576 14.3177 2
-12 3 6 136.555 9.02941 3
11 -3 -6 6.66889 7.71033 8
11 -3 -6 11.5068 6.33805 2
-11 3 6 5.4345 1.38634 3
10 -3 -6 58.2493 11.0824 8
10 -3 -6 65.4376 9.10445 2
-10 3 6 79.1304 5.51568 3
9 -3 -6 25.2744 7.88481 8
9 -3 -6 31.7575 5.80136 2
-9 3 6 34.9203 4.30361 3
8 -3 -6 23.7616 6.56952 8
8 -3 -6 17.9672 5.23966 2
-8 3 6 18.2983 5.08283 9
-8 3 6 27.4646 2.62937 3
7 -3 -6 219.259 17.1595 2
7 -3 -6 251.338 19.6112 8
-7 3 6 273.181 15.2482 3
-7 3 6 234.368 32.1387 10
-7 3 6 258.557 18.873 9
6 -3 -6 225.794 18.4659 4
-6 3 6 208.04 26.355 10
-6 3 6 241.913 13.9935 3
-6 3 6 229.574 17.1414 9
-5 3 6 20.7321 2.13513 3
-5 3 6 22.2264 3.97823 9
-5 3 6 19.5619 8.2083 10
-4 3 6 58.166 4.21666 3
-4 3 6 58.0803 10.7189 1
-4 3 6 59.4683 6.50422 9
-4 3 6 68.7892 12.5425 10
3 -3 -6 397.471 33.418 1
3 -3 -6 347.847 31.3686 5
-3 3 6 366.576 28.2139 9
-3 3 6 411.483 22.3916 3
-3 3 6 393.606 32.7016 1
-3 3 6 396.504 34.4376 10
2 -3 -6 254.111 24.8466 1
-2 3 6 229.682 22.8474 1
-2 3 6 250.503 24.7652 10
-2 3 6 270.757 15.1898 3
-2 3 6 252.735 18.3426 9
-1 3 6 19.1645 1.71641 3
-1 3 6 10.5043 5.25333 1
0 3 6 410.878 31.3861 7
0 3 6 430.159 33.7066 10
0 3 6 437.803 29.1629 9
1 3 6 1540.42 91.5499 9
1 3 6 1476.73 95.3801 7
1 3 6 1586.38 95.5587 10
2 3 6 119.706 15.4823 7
2 3 6 125.459 12.6477 9
2 3 6 123.097 11.2206 4
2 3 6 98.4452 10.2808 6
3 3 6 179.594 21.1982 7
3 3 6 183.044 15.6167 4
3 3 6 187.775 15.0231 6
4 3 6 17.1029 4.22977 4
4 3 6 27.6375 5.13977 6
4 3 6 21.6639 5.95368 8
4 3 6 15.5986 7.88137 7
5 3 6 0.01485 9.54713 7
5 3 6 5.89104 2.50906 4
5 3 6 2.28173 2.34519 6
6 3 6 11.395 8.41855 7
6 3 6 2.45516 2.15198 4
6 3 6 2.26945 2.89506 8
6 3 6 2.33144 2.00873 6
7 3 6 22.2865 5.39068 8
7 3 6 24.6786 4.40595 2
7 3 6 25.2892 4.64484 6
8 3 6 38.2012 5.60793 6
8 3 6 51.2155 5.70203 2
8 3 6 34.586 6.35194 8
9 3 6 58.2499 5.80138 6
9 3 6 56.2663 6.88109 8
10 3 6 -0.9149 1.33768 8
13 -4 -6 0.18986 2.70264 2
12 -4 -6 45.0375 13.0223 2
12 -4 -6 79.8628 9.57102 8
-12 4 6 57.0491 4.28654 3
11 -4 -6 3.62732 6.56565 8
11 -4 -6 1.45394 6.3682 2
-11 4 6 6.09562 1.24138 3
10 -4 -6 59.5176 10.2567 2
-10 4 6 66.2046 5.01622 3
9 -4 -6 395.012 28.483 2
9 -4 -6 435.158 31.2171 8
-9 4 6 460.226 25.6898 3
8 -4 -6 4.6658 5.50259 8
8 -4 -6 2.01836 3.95648 2
-8 4 6 6.39364 1.43783 3
7 -4 -6 47.7357 8.54676 8
7 -4 -6 42.3482 6.74557 2
-7 4 6 42.4026 3.60486 3
6 -4 -6 202.65 15.1945 2
-6 4 6 185.467 25.6439 10
-6 4 6 220.031 12.7799 3
5 -4 -6 2.29896 2.35832 2
-5 4 6 3.19564 2.29332 9
-5 4 6 -6.4071 4.34319 10
-5 4 6 5.87175 1.15095 3
3 -4 -6 26.9801 9.00157 1
3 -4 -6 44.2363 12.4733 5
-3 4 6 29.024 8.44001 1
-3 4 6 44.6307 3.22492 3
-3 4 6 69.1336 23.0469 10
2 -4 -6 31.9268 9.86966 1
-2 4 6 67.9717 6.85203 9
-2 4 6 30.0601 8.79355 1
-2 4 6 49.1722 3.62694 3
-2 4 6 66.303 12.0404 10
1 -4 -6 151.676 18.258 1
-1 4 6 137.334 8.37696 3
-1 4 6 128.242 11.61 9
-1 4 6 124.323 16.3695 10
-1 4 6 118.247 12.4963 7
-1 4 6 143.338 17.217 1
0 -4 -6 1629.92 103.09 1
0 4 6 1501.94 88.6957 3
0 4 6 1583.82 97.2764 7
0 4 6 1576.23 93.8414 9
0 4 6 1672.68 100.299 10
1 4 6 904.688 58.232 9
1 4 6 952.809 63.3014 7
1 4 6 939.9 61.7897 10
2 4 6 416.861 28.7623 6
2 4 6 416.191 30.6165 9
2 4 6 414.449 35.702 7
2 4 6 446.129 29.7969 4
3 4 6 365.767 26.7857 4
3 4 6 369.88 26.2047 6
3 4 6 399.983 35.771 7
4 4 6 8.76687 4.11147 8
4 4 6 17.0696 4.66308 4
4 4 6 2.48256 5.7198 7
4 4 6 10.1118 3.25558 6
5 4 6 55.4008 7.714 6
5 4 6 82.459 16.1677 7
5 4 6 53.8878 7.54555 4
5 4 6 48.3866 8.26265 8
6 4 6 11.8257 4.66638 8
6 4 6 10.1297 3.07963 4
6 4 6 14.791 4.19522 6
6 4 6 6.39868 9.41616 7
7 4 6 74.3819 8.37035 6
7 4 6 63.506 9.52972 8
7 4 6 78.3302 8.11981 2
8 4 6 29.4842 5.66851 8
8 4 6 26.095 4.53753 6
9 4 6 16.691 3.74887 8
9 4 6 16.0712 2.78781 2
13 -5 -6 19.4106 3.73573 2
12 -5 -6 32.0881 5.89796 2
11 -5 -6 -2.1353 3.43779 8
11 -5 -6 4.11238 6.19947 2
-11 5 6 5.43104 1.25363 3
10 -5 -6 97.4416 12.5754 8
-10 5 6 95.138 6.63508 3
9 -5 -6 105.162 13.4987 8
9 -5 -6 115.236 12.9686 2
-9 5 6 112.93 7.56858 3
8 -5 -6 49.4746 10.2167 8
8 -5 -6 51.8543 9.55046 2
-8 5 6 63.8987 4.59437 3
7 -5 -6 810.857 50.8546 8
7 -5 -6 792.802 49.6846 2
-7 5 6 871.461 47.08 3
6 -5 -6 380.646 24.4153 2
-6 5 6 358.893 40.0221 10
5 -5 -6 121.239 9.62928 2
-5 5 6 125.723 7.83568 3
-5 5 6 100.038 18.3497 10
-4 5 6 397.496 38.3674 10
-4 5 6 412.024 23.622 3
3 -5 -6 2.22852 7.91417 1
-3 5 6 21.5182 2.07318 3
-2 5 6 467.597 23.2447 3
-2 5 6 439.254 35.8574 1
-2 5 6 371.454 26.4869 7
-2 5 6 326.699 37.0569 10
-2 5 6 375.609 26.7326 9
1 -5 -6 254.784 26.9075 1
-1 5 6 259.533 25.7937 10
-1 5 6 269.431 15.7062 3
-1 5 6 285.892 22.1748 7
-1 5 6 264.221 26.9004 1
0 -5 -6 889.446 63.184 1
0 5 6 857.442 47.9421 3
0 5 6 873.412 53.3893 9
0 5 6 845.153 62.0578 1
0 5 6 807.28 58.3824 10
0 5 6 831.64 56.894 7
1 5 6 1408.02 88.3677 7
1 5 6 1339.04 85.4275 10
1 5 6 1396.96 82.2307 9
1 5 6 1254.06 79.9683 6
1 5 6 1373.98 82.159 4
2 5 6 162.084 13.3476 6
2 5 6 121.264 13.4481 4
2 5 6 185.561 20.1022 7
3 5 6 70.9336 9.03533 4
3 5 6 67.1418 13.1701 7
3 5 6 74.3849 8.57162 6
4 5 6 66.6468 8.42491 4
4 5 6 56.8457 8.67837 8
4 5 6 71.6688 9.25041 6
4 5 6 83.6536 15.3065 7
5 5 6 195.895 16.0862 6
5 5 6 172.132 17.1177 8
5 5 6 173.887 15.282 4
5 5 6 176.355 24.9571 7
6 5 6 -2.548 10.844 7
6 5 6 26.9493 4.80718 6
6 5 6 21.6882 6.25565 8
6 5 6 17.1195 3.97786 4
7 5 6 22.1463 4.83253 6
7 5 6 23.052 5.67334 8
8 5 6 12.6485 4.14923 8
8 5 6 18.4608 4.96334 6
8 5 6 9.57068 2.38831 2
9 5 6 -0.3239 1.60191 8
9 5 6 0.43054 0.93799 2
13 -6 -6 18.9029 3.47935 2
12 -6 -6 9.44457 3.50809 2
11 -6 -6 43.851 8.62407 2
-11 6 6 39.6063 3.37725 3
10 -6 -6 2.97379 2.9414 8
10 -6 -6 2.84949 6.69769 2
-10 6 6 4.57434 1.35474 3
9 -6 -6 2.35418 2.85425 8
9 -6 -6 4.63122 6.20217 2
-9 6 6 5.25531 1.22 3
8 -6 -6 78.2152 11.5014 2
-8 6 6 73.7266 5.4273 3
7 -6 -6 836.408 51.6472 2
-7 6 6 884.527 48.9967 3
6 -6 -6 197.012 14.7537 2
-6 6 6 206.427 12.1962 3
-6 6 6 164.114 27.3955 10
-5 6 6 275.815 16.7769 3
-5 6 6 298.007 33.6684 10
-4 6 6 7.09441 5.89389 10
-4 6 6 17.7673 1.87478 3
-3 6 6 1073.25 81.0455 10
-3 6 6 1171.67 63.577 3
-2 6 6 67.2399 13.8974 10
-2 6 6 44.4748 3.4799 3
1 -6 -6 47.6895 12.6918 1
-1 6 6 45.3843 3.48911 3
-1 6 6 57.7209 19.1246 10
-1 6 6 56.2991 12.8193 1
-1 6 6 51.2561 7.19443 9
0 6 6 177.502 18.6866 10
0 6 6 152.951 13.8124 9
0 6 6 129.701 8.71736 3
0 6 6 151.657 16.9352 7
0 6 6 129.925 20.4877 1
1 6 6 353.313 25.658 6
1 6 6 405.902 33.4463 7
1 6 6 369.074 30.0968 10
1 6 6 373.945 27.3479 4
2 6 6 208.174 17.0348 6
2 6 6 221.682 18.3153 4
2 6 6 222.354 25.7371 7
3 6 6 6.90521 3.13162 8
3 6 6 13.0857 3.94682 4
3 6 6 9.57926 5.56635 7
3 6 6 14.3215 4.05948 6
4 6 6 38.6979 10.7062 7
4 6 6 40.5913 7.8398 8
4 6 6 44.8252 7.12478 4
4 6 6 49.6859 6.99465 6
5 6 6 255.626 23.7731 8
5 6 6 313.641 23.2437 6
5 6 6 329.427 35.2172 7
5 6 6 339.363 23.7188 4
6 6 6 65.3056 8.70377 4
6 6 6 53.4152 8.47885 8
6 6 6 101.583 22.4537 7
6 6 6 54.669 7.74119 6
7 6 6 6.42481 2.98532 6
7 6 6 7.40688 3.46977 8
8 6 6 0.72259 2.61543 8
8 6 6 0.87159 1.05637 2
9 6 6 5.18827 1.69495 2
12 -7 -6 6.13711 2.74246 2
11 -7 -6 2.28704 3.46277 2
10 -7 -6 67.2861 9.63194 2
-10 7 6 59.3875 5.17648 3
9 -7 -6 0.50138 5.77227 2
9 -7 -6 -0.0838 3.50405 6
-9 7 6 1.29952 0.9628 3
8 -7 -6 6.4567 5.77539 2
8 -7 -6 5.97671 4.54168 6
7 -7 -6 838.259 49.9276 2
-7 7 6 788.837 46.3128 3
6 -7 -6 183.392 13.6927 2
-6 7 6 185.589 11.5563 3
5 -7 -6 346.39 22.3573 2
-5 7 6 365.016 20.8357 3
-5 7 6 336.221 43.9683 10
4 -7 -6 233.051 14.5667 2
-4 7 6 208.765 13.3431 3
-4 7 6 185.856 26.557 10
-3 7 6 28.6745 11.645 10
-3 7 6 35.5191 2.98381 3
-2 7 6 258.661 14.922 3
-2 7 6 216.516 18.4418 9
-2 7 6 255.58 28.2407 10
-2 7 6 279.019 22.1909 7
-1 7 6 169.211 17.506 7
-1 7 6 175.119 14.2108 9
-1 7 6 172.326 20.6551 10
-1 7 6 135.02 9.46588 3
0 7 6 61.89 4.27897 3
1 7 6 25.1905 4.40682 6
1 7 6 24.1602 7.95163 10
1 7 6 30.3176 8.51101 7
1 7 6 25.9107 6.38523 4
2 7 6 128.275 17.7008 7
2 7 6 100.869 10.7162 6
2 7 6 119.963 12.4462 4
3 7 6 32.7091 5.92389 6
3 7 6 38.9751 10.9759 7
3 7 6 31.7027 6.89626 4
4 7 6 17.9003 4.88676 6
4 7 6 14.9936 4.64068 8
4 7 6 21.7296 10.3655 7
4 7 6 14.1396 4.73432 4
5 7 6 135.777 12.8368 6
5 7 6 131.452 13.7931 8
5 7 6 137.201 12.866 4
5 7 6 117.539 21.9508 7
6 7 6 15.0957 4.35947 8
6 7 6 6.28138 11.0775 7
6 7 6 18.9807 4.23665 6
6 7 6 16.3204 3.91374 4
7 7 6 11.5385 3.59216 8
7 7 6 10.4138 2.82294 6
8 7 6 10.2764 2.81587 8
9 7 6 1.21257 1.67354 8
9 7 6 -0.0433 0.78993 2
12 -8 -6 45.0856 5.04087 2
11 -8 -6 3.20079 2.85402 2
-11 8 6 0.91196 0.88821 3
10 -8 -6 69.0478 8.34973 2
-10 8 6 79.0827 5.36761 3
9 -8 -6 31.7366 9.26322 6
9 -8 -6 13.4798 5.23318 2
-9 8 6 21.7732 2.35253 3
8 -8 -6 256.403 17.6788 2
8 -8 -6 205.683 19.6377 6
-8 8 6 252.024 14.8483 3
7 -8 -6 1246.93 71.7146 2
-7 8 6 1216.08 69.5178 3
6 -8 -6 389.546 24.7448 2
-6 8 6 388.171 22.9206 3
5 -8 -6 31.6559 3.99249 2
-5 8 6 17.8419 13.9943 10
-5 8 6 33.5577 2.97049 3
4 -8 -6 566.205 31.5563 2
-4 8 6 452.909 54.967 10
-4 8 6 462.572 28.9608 3
3 -8 -6 42.9915 4.21447 2
-3 8 6 37.0204 10.5292 10
-3 8 6 46.9216 14.099 7
-3 8 6 41.6236 3.40024 3
-2 8 6 24.504 7.40861 7
-2 8 6 7.02975 7.43439 10
-1 8 6 283.741 17.7068 3
-1 8 6 301.632 31.0567 10
-1 8 6 341.078 28.2887 7
0 8 6 636.749 49.0349 10
0 8 6 630.05 36.0761 3
0 8 6 642.337 48.447 7
1 8 6 112.344 12.6239 4
1 8 6 146.148 21.0188 7
2 8 6 23.1438 10.1088 7
2 8 6 33.4821 6.35802 4
2 8 6 35.8211 6.1456 6
3 8 6 125.241 13.5537 8
3 8 6 140.012 21.1829 7
3 8 6 154.508 15.6853 4
4 8 6 15.0639 4.75046 6
4 8 6 7.18186 4.01443 8
4 8 6 17.2553 4.99058 4
4 8 6 5.37394 7.99408 7
5 8 6 9.75558 3.8595 8
5 8 6 11.0225 13.7911 7
5 8 6 14.5091 4.13498 6
5 8 6 9.02815 3.45224 4
6 8 6 6.2803 3.11091 8
6 8 6 10.9007 3.26757 2
7 8 6 -0.1683 2.57327 8
7 8 6 0.57989 1.12821 2
8 8 6 0.52797 1.06577 2
8 8 6 2.76511 2.54464 8
9 8 6 27.6028 3.18424 2
-11 9 6 42.9626 3.23599 3
10 -9 -6 222.418 14.4437 2
-10 9 6 188.528 12.3695 3
9 -9 -6 300.533 25.0071 6
9 -9 -6 389.231 23.0555 2
-9 9 6 354.347 20.7722 3
8 -9 -6 38.7127 5.8786 2
-8 9 6 36.0281 3.25772 3
7 -9 -6 179.212 13.0974 2
-7 9 6 170.791 12.6603 3
6 -9 -6 1278.38 69.6803 2
-6 9 6 1122.45 67.6828 3
5 -9 -6 -0.0417 1.30976 2
-5 9 6 0.48975 0.91019 3
4 -9 -6 76.2196 6.62201 2
-4 9 6 78.9242 5.6181 3
-4 9 6 101.247 23.5596 10
3 -9 -6 0.9873 1.06919 2
-3 9 6 -2.4637 11.2658 7
-3 9 6 2.70715 0.95191 3
-2 9 6 530.888 40.6241 7
-2 9 6 551.351 30.3154 3
-2 9 6 475.989 46.9586 10
-1 9 6 93.1106 17.8766 10
-1 9 6 94.756 6.20828 3
-1 9 6 94.2604 14.6059 7
-1 9 6 85.4594 12.0827 4
0 9 6 110.117 12.3322 4
0 9 6 121.292 17.1406 7
0 9 6 111.274 17.9568 10
1 9 6 113.814 12.6765 4
1 9 6 134.789 18.8801 7
2 9 6 146.062 22.0098 7
2 9 6 149.38 14.9231 4
3 9 6 351.672 37.1678 7
3 9 6 352.38 27.2234 4
4 9 6 9.96594 3.56025 4
4 9 6 9.76732 10.796 7
4 9 6 18.7592 5.06154 8
5 9 6 27.8876 5.35245 4
5 9 6 11.9455 13.1837 7
6 9 6 45.0711 5.59524 2
6 9 6 30.835 6.33643 8
6 9 6 38.4562 5.57056 4
7 9 6 24.3791 5.13669 8
8 9 6 8.86051 4.19353 8
11 -10 -6 38.4324 4.47875 2
10 -10 -6 35.245 6.13973 6
-10 10 6 38.7339 3.39592 3
9 -10 -6 8.02676 3.03065 2
9 -10 -6 13.043 3.65808 6
8 -10 -6 196.653 19.4127 6
8 -10 -6 275.865 16.7431 2
-8 10 6 235.663 14.6629 3
7 -10 -6 25.0022 4.26942 2
-7 10 6 22.7167 2.58589 3
6 -10 -6 57.0906 5.57871 2
-6 10 6 45.0718 4.06226 3
5 -10 -6 128.801 9.61355 2
-5 10 6 120.594 8.26481 3
4 -10 -6 597.635 34.3858 2
-4 10 6 543.318 32.8514 3
-3 10 6 20.4088 2.20457 3
-3 10 6 8.39324 12.7322 10
-2 10 6 73.6729 5.2514 3
-1 10 6 7.8094 10.6999 10
-1 10 6 1.12668 6.61504 7
-1 10 6 9.26217 4.55266 4
0 10 6 344.239 32.614 7
0 10 6 324.116 34.4825 10
0 10 6 339.108 26.7263 4
0 10 6 341.945 19.7919 3
1 10 6 44.9796 7.3394 4
1 10 6 43.5469 11.04 7
2 10 6 338.058 26.4792 4
2 10 6 320.261 34.4685 7
3 10 6 452.904 32.8892 4
3 10 6 434.029 42.9108 7
4 10 6 74.808 9.49436 4
4 10 6 68.1039 17.2982 7
5 10 6 35.9794 7.18389 8
5 10 6 47.4788 6.55015 4
6 10 6 53.1215 8.46018 8
6 10 6 49.2145 6.1366 4
7 10 6 20.0488 3.83785 2
8 10 6 3.95287 1.42682 2
10 -11 -6 63.8801 5.24463 2
10 -11 -6 56.8437 6.89408 6
-10 11 6 49.4199 4.55753 3
9 -11 -6 25.34 4.39991 2
9 -11 -6 20.7954 4.58535 6
-9 11 6 17.3066 2.05656 3
8 -11 -6 96.9798 11.1453 6
8 -11 -6 100.865 8.66069 2
-8 11 6 91.1358 6.56811 3
7 -11 -6 5.6337 3.27331 4
7 -11 -6 14.5458 3.74973 2
-7 11 6 10.1451 1.82887 3
6 -11 -6 5.83246 2.16937 2
-6 11 6 4.5361 1.25207 3
5 -11 -6 146.166 10.7496 2
-5 11 6 108.416 8.17849 3
-4 11 6 21.6853 2.41535 3
-3 11 6 26.6259 2.6096 3
-2 11 6 400.927 32.1315 4
-2 11 6 457.998 25.1415 3
-2 11 6 416.675 37.1878 7
-1 11 6 40.2574 14.9282 10
-1 11 6 11.7993 9.33811 7
-1 11 6 7.65075 3.73342 4
0 11 6 28.0533 7.64699 4
0 11 6 21.7755 8.43379 7
1 11 6 108.537 12.957 4
1 11 6 126.345 19.9566 7
2 11 6 80.5543 10.9021 4
2 11 6 97.0766 18.2589 7
3 11 6 261.124 31.6461 7
3 11 6 246.908 21.3724 4
4 11 6 66.7337 17.362 7
4 11 6 103.093 11.2927 4
5 11 6 16.5469 4.03144 4
6 11 6 79.6296 8.01885 4
6 11 6 84.5266 7.85165 2
7 11 6 1.50543 1.01624 2
8 11 6 2.15772 0.98062 2
10 -12 -6 48.6882 5.82234 6
-10 12 6 43.3242 3.31037 3
9 -12 -6 2.38743 2.41527 6
-9 12 6 0.51929 0.67222 3
8 -12 -6 70.8267 9.19372 6
-8 12 6 70.83 5.18656 3
7 -12 -6 28.9579 7.97432 6
7 -12 -6 25.9371 3.89865 2
-7 12 6 25.0261 2.64037 3
6 -12 -6 330.566 20.3334 2
-6 12 6 309.21 19.1467 3
-5 12 6 24.7655 2.60486 3
-4 12 6 6.37947 1.54519 3
-3 12 6 71.1963 5.26604 3
-2 12 6 14.1453 9.16171 7
-2 12 6 4.09294 1.20184 3
-2 12 6 3.02126 4.03149 4
-1 12 6 19.7073 6.25995 4
-1 12 6 3.85618 9.29064 7
-1 12 6 14.0417 1.80073 3
0 12 6 63.9668 9.55305 4
0 12 6 66.1688 14.7798 7
0 12 6 63.4078 4.58487 3
1 12 6 96.1781 19.7136 7
1 12 6 82.8082 13.1671 4
2 12 6 33.1729 7.12818 4
2 12 6 73.8033 16.8848 7
3 12 6 243.792 21.0135 4
3 12 6 243.113 32.7414 7
4 12 6 28.3932 5.63855 4
5 12 6 16.4693 4.00368 4
5 12 6 18.1781 3.22932 2
6 12 6 16.5973 4.12502 4
6 12 6 18.6063 4.45792 2
7 12 6 15.4478 2.4676 2
8 12 6 2.95933 0.95922 2
10 -13 -6 15.8172 3.72748 6
-10 13 6 17.5388 1.75995 3
9 -13 -6 2.99918 2.35556 6
-9 13 6 1.46274 0.73713 3
8 -13 -6 19.8593 5.54812 6
-8 13 6 15.5941 2.021 3
7 -13 -6 4.44231 3.05714 6
-7 13 6 4.38261 1.31236 3
6 -13 -6 6.42691 3.15041 4
-6 13 6 3.74135 1.26959 3
-5 13 6 18.388 2.39452 3
-4 13 6 50.1794 4.15044 3
-3 13 6 15.3124 2.06242 3
-2 13 6 27.1519 2.99229 3
-2 13 6 28.475 7.50054 4
-1 13 6 125.033 14.3536 4
0 13 6 29.0519 13.4481 7
0 13 6 10.5483 5.46617 4
1 13 6 249.236 21.3212 4
1 13 6 194.631 30.947 7
2 13 6 159.261 15.5367 4
2 13 6 114.53 22.9762 7
-3 -13 -6 108.141 15.193 4
3 13 6 95.7375 12.1824 4
-4 -13 -6 31.6717 9.40125 4
4 13 6 32.6555 5.94524 4
5 13 6 31.0999 4.65544 4
5 13 6 28.8156 3.91451 2
6 13 6 0.54865 0.93959 2
6 13 6 4.62403 1.67537 4
-7 -13 -6 5.05632 1.39776 3
7 13 6 2.48884 0.95211 2
10 -14 -6 -3.5391 2.01791 6
-10 14 6 2.16328 1.00504 3
9 -14 -6 1.31559 1.97823 6
-9 14 6 1.56659 1.31062 3
8 -14 -6 2.49554 2.0312 6
-8 14 6 0.46719 0.66095 3
7 -14 -6 41.9954 6.96465 6
6 -14 -6 21.4665 4.45654 4
-6 14 6 21.9443 2.42504 3
5 -14 -6 297.113 25.0027 4
-5 14 6 306.462 18.2986 3
-4 14 6 128.299 8.60007 3
-3 14 6 313.044 18.8485 3
-2 14 6 74.1416 5.45996 3
-1 14 6 49.4491 3.8277 3
-1 14 6 41.0195 8.19299 4
0 14 6 65.2386 19.3487 7
0 14 6 56.8029 8.7834 4
1 14 6 21.5074 16.9239 7
-2 -14 -6 73.337 11.9032 4
2 14 6 87.9478 12.7112 4
-3 -14 -6 24.2773 7.14585 4
3 14 6 28.661 6.69119 4
4 14 6 -0.8017 1.8828 4
4 14 6 0.98772 1.1018 2
5 14 6 24.539 3.20354 2
5 14 6 28.3598 4.50674 4
-6 -14 -6 18.5242 2.76355 3
6 14 6 19.7938 3.15153 4
6 14 6 25.516 4.06807 2
9 -15 -6 5.69921 2.20587 6
-9 15 6 3.92831 0.99122 3
8 -15 -6 50.4225 6.84071 6
-8 15 6 50.562 3.85917 3
7 -15 -6 1.52884 1.84596 6
6 -15 -6 146.511 12.1587 4
5 -15 -6 8.78251 3.29055 4
-5 15 6 12.7659 1.87723 3
4 -15 -6 25.2775 7.5292 4
-4 15 6 14.0913 2.01677 3
-3 15 6 66.3808 5.07853 3
-2 15 6 3.73562 5.18834 4
-2 15 6 1.21554 0.91062 3
-1 15 6 20.3017 2.25547 3
-1 15 6 21.2216 7.20736 4
0 15 6 3.49166 3.34028 4
-1 -15 -6 146.01 16.932 4
1 15 6 117.199 13.288 4
-2 -15 -6 35.1549 9.25774 4
2 15 6 36.0805 6.57692 4
-3 -15 -6 3.75957 3.3662 4
3 15 6 1.38454 1.55332 4
-4 -15 -6 20.2842 6.57751 4
4 15 6 10.1058 2.96126 4
5 15 6 56.9804 6.19809 2
5 15 6 58.1023 6.3388 4
6 15 6 7.72126 1.6951 4
9 -16 -6 14.6329 2.95707 6
-9 16 6 13.1238 1.49796 3
8 -16 -6 5.41086 1.99572 6
-8 16 6 6.17447 1.10705 3
7 -16 -6 3.68837 2.08417 6
-7 16 6 2.71113 0.98784 3
6 -16 -6 9.23786 2.86237 4
6 -16 -6 8.89235 3.53335 6
-6 16 6 7.0661 1.43724 3
5 -16 -6 31.5229 5.97593 4
-5 16 6 35.8137 3.28412 3
4 -16 -6 15.4872 4.77334 4
-4 16 6 24.4666 2.50084 3
3 -16 -6 45.2696 7.91843 4
-3 16 6 31.3156 3.10675 3
2 -16 -6 -0.7608 2.78189 4
-2 16 6 2.20866 0.85156 3
1 -16 -6 152.374 16.752 4
-1 16 6 107.221 12.8883 4
0 -16 -6 3.03455 4.10049 4
0 16 6 -0.1431 2.63251 4
-1 -16 -6 58.7261 10.0035 4
1 16 6 39.5247 6.91783 4
-2 -16 -6 19.9742 5.75197 4
2 16 6 15.1583 3.93716 4
-3 -16 -6 14.6534 5.64644 4
3 16 6 7.61628 3.05839 4
4 16 6 27.6599 4.63513 4
5 16 6 39.7084 4.65344 4
8 -17 -6 -1.8563 1.40007 6
-8 17 6 0.74337 0.55407 3
7 -17 -6 -0.6156 1.29473 6
6 -17 -6 2.76464 1.97408 6
-6 17 6 3.53494 1.12675 3
5 -17 -6 26.5131 4.94876 4
-5 17 6 29.6146 2.72566 3
4 -17 -6 9.64418 3.4377 4
-4 17 6 14.0892 1.82795 3
3 -17 -6 2.44436 2.55551 4
-3 17 6 0.34273 0.73947 3
2 -17 -6 13.6458 5.30936 4
-2 17 6 9.81401 1.60777 3
-2 17 6 20.3423 5.89697 4
1 -17 -6 17.1344 5.02489 4
-1 17 6 23.024 5.27311 4
0 -17 -6 13.9155 4.81441 4
0 17 6 19.4986 5.33165 4
-1 -17 -6 18.1783 5.18319 4
1 17 6 14.1016 4.36347 4
-2 -17 -6 2.42642 2.42364 4
2 17 6 -0.8064 1.46593 4
-3 -17 -6 20.8914 5.84578 4
3 17 6 16.7848 4.38444 4
-4 -17 -6 14.1443 5.69601 4
4 17 6 10.6297 2.80664 4
5 17 6 48.6991 4.60074 4
8 -18 -6 2.4526 1.49794 6
7 -18 -6 0.33925 1.25016 6
-7 18 6 1.36406 0.6301 3
6 -18 -6 45.443 5.85717 6
-6 18 6 39.6656 3.21943 3
5 -18 -6 4.33851 2.08369 6
5 -18 -6 4.02476 2.10321 4
4 -18 -6 0.22776 3.12283 4
-4 18 6 0.85639 0.77878 3
3 -18 -6 4.30856 2.54933 4
-3 18 6 7.49428 1.39266 3
2 -18 -6 126.539 13.7637 4
1 -18 -6 18.992 5.29366 4
-1 18 6 16.8272 4.39019 4
0 -18 -6 32.4634 8.40292 4
0 18 6 17.3704 4.90471 4
-1 -18 -6 50.4427 7.99274 4
1 18 6 49.5231 6.65438 4
-2 -18 -6 41.9261 7.13915 4
2 18 6 41.5687 5.70364 4
-3 -18 -6 0.57737 2.04226 4
3 18 6 -0.5371 1.23396 4
4 18 6 4.1838 2.05086 4
7 -19 -6 1.9491 1.49714 6
6 -19 -6 4.18529 1.8758 6
-6 19 6 2.00177 0.90173 3
5 -19 -6 34.7786 5.07766 6
-5 19 6 34.6512 2.76801 3
4 -19 -6 6.1808 2.25683 4
4 -19 -6 5.32133 2.48615 6
-4 19 6 5.69795 1.07651 3
3 -19 -6 23.9885 4.71099 4
-3 19 6 17.6994 2.01004 3
2 -19 -6 82.9528 9.50078 4
1 -19 -6 34.3495 6.274 4
-1 19 6 25.2462 5.64689 4
0 -19 -6 3.22773 3.26239 4
0 19 6 5.77045 2.73403 4
-1 -19 -6 31.6998 5.68444 4
1 19 6 25.0795 4.54279 4
-2 -19 -6 8.54183 2.87503 4
2 19 6 12.5849 2.98979 4
3 19 6 20.6295 3.37327 4
5 -20 -6 51.1355 5.47854 6
4 -20 -6 -1.5076 1.30866 6
3 -20 -6 73.0502 7.75578 6
3 -20 -6 84.1567 7.75834 4
2 -20 -6 9.61398 2.45003 6
2 -20 -6 20.8407 4.67637 4
1 -20 -6 3.91625 2.31366 4
0 -20 -6 9.19715 2.93869 4
0 20 6 9.50137 3.03142 4
-1 -20 -6 13.4483 3.61073 4
1 20 6 13.0472 3.03716 4
-2 -20 -6 12.6144 5.29994 4
2 20 6 20.1114 3.38554 4
3 -21 -6 17.2885 3.25788 6
2 -21 -6 1.43309 1.40354 4
2 -21 -6 2.47313 1.66723 6
1 -21 -6 10.7988 2.97553 4
-4 -20 7 54.2699 5.99003 4
-3 -20 7 3.88145 2.11396 4
-2 -20 7 36.5274 5.1038 4
-1 -20 7 101.12 8.01826 4
6 19 -7 34.8928 4.40248 4
-6 -19 7 24.8592 4.33457 4
5 19 -7 34.3727 5.31764 4
-5 -19 7 41.4013 5.82745 4
4 19 -7 2.9475 2.51688 4
-4 -19 7 2.47297 2.56653 4
3 19 -7 33.2516 6.25861 4
-3 -19 7 50.3572 6.73944 4
-2 -19 7 25.7699 4.81839 4
-1 -19 7 27.2582 4.32237 4
0 -19 7 6.2891 2.32828 4
7 18 -7 2.87608 2.18191 4
6 18 -7 31.7819 4.78175 4
-6 -18 7 26.2608 5.19607 4
5 18 -7 32.4576 5.38935 4
-5 -18 7 38.8805 6.21141 4
4 18 -7 6.41588 2.34702 4
3 18 -7 95.7097 10.748 4
-3 -18 7 109.298 11.5045 4
2 18 -7 3.46448 4.95746 4
-2 -18 7 8.13092 3.56988 4
-1 -18 7 -0.0349 1.23685 4
0 -18 7 12.9995 3.33328 4
1 -18 7 32.2734 4.16473 4
8 17 -7 14.0921 3.25133 4
7 17 -7 3.21019 2.2453 4
-7 -17 7 7.53351 3.68905 4
-6 -17 7 9.51082 3.80871 4
5 17 -7 59.3247 8.23931 4
-5 -17 7 59.2698 8.35939 4
4 17 -7 93.204 10.935 4
-4 -17 7 79.7824 10.7744 4
3 17 -7 86.6053 10.7581 4
-3 -17 7 95.5449 11.5581 4
2 17 -7 -0.8506 4.05929 4
-2 -17 7 4.7587 2.9239 4
-1 -17 7 7.21963 2.7685 4
0 -17 7 41.1716 6.08519 4
1 -17 7 3.7384 1.87956 4
9 16 -7 16.729 2.88631 4
8 16 -7 1.21264 1.44571 4
-8 -16 7 -0.4139 2.55428 9
7 16 -7 66.4763 8.32001 4
-7 -16 7 61.8928 6.99961 9
-7 -16 7 41.2247 9.9746 4
6 16 -7 91.8916 10.4755 4
-6 -16 7 78.7559 10.8573 4
-6 -16 7 89.6666 9.46005 9
5 16 -7 4.54143 3.04995 4
-5 -16 7 9.8269 3.69324 4
-5 -16 7 6.23814 4.13353 9
4 16 -7 13.6778 4.61043 4
-4 -16 7 29.2352 7.05326 4
3 16 -7 18.3752 5.0981 4
-3 -16 7 25.6567 7.02685 4
2 16 -7 6.27359 4.41479 4
-2 -16 7 4.89394 3.63204 4
-1 -16 7 3.07407 2.91341 4
0 -16 7 8.22303 3.13968 4
1 -16 7 8.98919 3.04492 4
2 -16 7 39.071 4.46145 4
9 15 -7 170.52 12.9383 4
-9 -15 7 174.257 14.8767 9
8 15 -7 2.9665 2.10714 4
-8 -15 7 0.64385 2.59881 9
7 15 -7 36.1556 6.24243 4
-7 -15 7 33.403 5.85455 9
-7 -15 7 30.6419 7.58805 4
6 15 -7 0.31155 2.22712 4
-6 -15 7 -2.067 3.06576 4
-6 -15 7 -2.0065 2.05163 9
5 15 -7 1.7521 2.90308 4
4 15 -7 96.5198 12.2576 4
-4 -15 7 104.473 11.0874 9
-4 -15 7 113.693 13.4254 4
3 15 -7 1.65933 2.84028 4
-3 -15 7 -1.7826 4.08492 9
-3 -15 7 4.70168 2.96752 4
2 15 -7 3.19955 4.22439 4
-2 -15 7 3.39676 2.86578 4
1 15 -7 -1.0461 5.57431 4
-1 -15 7 12.1393 4.26071 4
0 -15 7 182.243 16.9749 4
1 -15 7 11.7874 3.88111 4
2 -15 7 66.9487 7.24569 4
3 -15 7 25.2584 5.81333 6
4 -15 7 8.60125 2.44251 6
-10 -14 7 1.02967 1.8764 9
9 14 -7 90.1872 8.45806 4
-9 -14 7 92.0985 9.06281 9
-9 -14 7 71.0138 6.01294 3
8 14 -7 49.3669 7.04995 4
-8 -14 7 40.6876 3.73906 3
-8 -14 7 53.681 7.00929 9
7 14 -7 103.819 11.6707 4
-7 -14 7 101.338 13.6744 4
-7 -14 7 97.3815 6.8799 3
-7 -14 7 119.538 11.2894 9
6 14 -7 2.93536 2.3939 4
-6 -14 7 0.05689 3.54616 9
-6 -14 7 5.01098 4.1277 4
-5 -14 7 21.9725 5.54552 9
-5 -14 7 20.095 5.43592 4
4 14 -7 38.2403 10.6309 4
-4 -14 7 31.9924 6.34659 9
-4 -14 7 36.9527 9.08422 4
-3 -14 7 8.66405 3.94297 9
-3 -14 7 9.41724 5.09257 4
2 14 -7 1.96255 4.30287 4
-2 -14 7 3.36683 4.4453 4
1 14 -7 13.9325 6.31735 4
0 -14 7 243.665 27.4841 4
1 -14 7 3.06279 2.54681 4
2 -14 7 17.897 4.18336 4
2 -14 7 15.5941 3.30707 6
3 -14 7 43.1467 5.59809 6
4 -14 7 0.43407 1.97968 6
5 -14 7 44.155 6.60564 6
6 -14 7 2.28591 1.70732 6
10 13 -7 24.7591 3.33512 4
-10 -13 7 28.9372 3.02784 3
-10 -13 7 31.7036 4.84957 9
9 13 -7 61.4363 9.2464 4
-9 -13 7 43.7251 6.5211 9
-9 -13 7 34.0429 4.17396 3
8 13 -7 1.46313 2.37367 4
-8 -13 7 2.88148 1.12946 3
-8 -13 7 1.39946 2.09975 9
7 13 -7 1.19053 2.32672 4
-7 -13 7 2.06061 2.88798 9
-7 -13 7 1.58735 1.17745 3
6 13 -7 115.836 13.175 4
-6 -13 7 106.959 11.8042 9
-6 -13 7 120.233 14.7103 4
-6 -13 7 114.663 7.61294 3
5 13 -7 4.72039 2.73967 4
-5 -13 7 3.50071 3.83763 4
-5 -13 7 6.96116 3.42373 9
-4 -13 7 66.0256 8.67888 9
-4 -13 7 53.126 10.115 4
3 13 -7 147.482 15.5206 4
-3 -13 7 139.691 16.4592 4
-3 -13 7 149.948 13.8637 9
2 13 -7 21.1199 5.67677 4
-2 -13 7 27.9282 7.60251 4
-2 -13 7 32.0551 5.76555 9
1 13 -7 18.3594 5.90679 4
-1 -13 7 15.5081 4.91037 4
0 -13 7 122.527 13.6583 4
1 -13 7 36.5832 6.66663 4
2 -13 7 82.5584 9.1396 4
2 -13 7 79.7254 8.3572 6
3 -13 7 114.328 9.14727 4
3 -13 7 109.385 10.1741 6
4 -13 7 17.5415 3.69635 6
5 -13 7 5.94852 2.35087 6
6 -13 7 9.64394 2.74728 6
-11 -12 7 37.367 5.3285 9
10 12 -7 18.2622 3.31694 4
-10 -12 7 15.9962 2.17115 3
-10 -12 7 30.8511 7.98745 9
9 12 -7 54.4457 8.02579 8
9 12 -7 33.9992 5.59412 4
-9 -12 7 40.8578 6.41275 9
-9 -12 7 35.5605 3.43047 3
8 12 -7 210.468 18.3852 4
8 12 -7 210.481 16.0702 8
-8 -12 7 230.57 22.8269 9
-8 -12 7 207.01 13.3324 3
7 12 -7 135.744 14.5635 4
-7 -12 7 140.629 9.14528 3
-7 -12 7 144.964 14.4581 9
-7 -12 7 109.33 16.0933 4
6 12 -7 53.3312 8.55843 4
-6 -12 7 50.2162 10.8504 4
-6 -12 7 41.6968 3.97546 3
-6 -12 7 52.7003 8.03718 9
5 12 -7 511.957 38.2694 4
-5 -12 7 515.703 36.5348 9
-5 -12 7 507.362 39.574 4
-5 -12 7 543.814 30.3062 3
4 12 -7 16.4699 6.06792 4
-4 -12 7 10.2113 5.60106 4
-4 -12 7 9.91879 4.37557 9
-3 -12 7 56.4064 7.92744 9
-3 -12 7 43.0395 10.0766 4
2 12 -7 17.069 5.70737 4
-2 -12 7 8.32137 4.4727 4
1 12 -7 18.3735 6.41952 4
-1 -12 7 29.985 7.74995 4
0 -12 7 1.67649 4.48567 9
0 -12 7 8.15605 3.61597 4
1 -12 7 95.2561 11.1093 4
1 -12 7 83.0922 8.90336 6
2 -12 7 367.624 26.6214 4
4 -12 7 17.6291 3.76195 6
6 -12 7 15.5476 3.07853 6
7 -12 7 3.52522 1.39629 6
-11 -11 7 59.2074 6.47864 9
-11 -11 7 43.525 3.61999 3
10 11 -7 55.931 6.01319 4
10 11 -7 66.9856 7.81834 8
-10 -11 7 50.0204 7.31291 9
-10 -11 7 57.0896 4.47286 3
9 11 -7 0.86229 1.55832 4
9 11 -7 1.4637 2.74548 8
-9 -11 7 1.00523 2.02025 9
-9 -11 7 -0.5377 0.79722 3
8 11 -7 212.67 18.5894 4
8 11 -7 229.754 16.7417 8
-8 -11 7 191.528 13.0632 3
-8 -11 7 192.174 18.3124 9
7 11 -7 29.1015 5.41599 8
7 11 -7 12.8973 4.41289 4
[truncated: 3,014,245 more chars]
